# Supplementary material for: Gene expression profile suggesting immunological dysregulation in two Brazilian Bloom's syndrome cases
Source: Mol Genet Genomic Med. 2020 Feb 19;8(4):e1133. doi: 10.1002/mgg3.1133 (PMC7196489; doi:10.1002/mgg3.1133)
Supplement: Supplementary file 1 [file MGG3-8-e1133-s001.xlsx]

## Sheet: Matter Legend
Supplementary Spreadsheet for:
Gene expression profile suggesting immunological deficiency in two Brazilian Bloom´s syndrome cases
Marilia M. Montenegro1,2; Yanca Gasparini1; Andreia Rangel-Santos3;Julian Damasceno1; Estela M. Novak4; Thamires M. Gimenez5; Patrícia Palmeira3; Gil M. Novo-Filho1,2; Evelin A. Zanardo1; Alexandre T. Dias1; Amom M. Nascimento1; Thais V. M. M. Costa1; Luiz L. Coutinho6; Chong A. Kim2; Leslie D. Kulikowski1.
1 Laboratorio de Citogenomica, Departamento de Patologia, Faculdade de Medicina FMUSP, Universidade de Sao Paulo, Sao Paulo, SP, BR
2 Unidade de Genetica, Departamento de Pediatria, Instituto da Crianca, Hospital das Clinicas HCFMUSP, Faculdade de Medicina, Universidade de Sao Paulo, Sao Paulo, SP, BR
3 Departamento de Pediatria, Instituto da Crianca, Hospital das Clinicas HCFMUSP, Faculdade de Medicina, Universidade de Sao Paulo, Sao Paulo, SP, BR
4 Fundação Pró-Sangue, Hemocentro de São Paulo, Sao Paulo, SP, BR
5 Laboratório de Pesquisa Translacional em Oncohematologia, Instituto de Tratamento de Cancer Infantil (ITACI), Sao Paulo, SP, BR
6 Departamento de Zootecnia, ESALQ-USP, Piracicaba, BR
This spreadsheet includes results of Immunological study of the two Bloom's syndrome patients describe in our article.
Methodology used for detect the levels of Immunoglobuin - Nefelometry
Methodology used for detect the levels of Linfocytes - Flow Cytometric

## Sheet: Table K1 Patient 
Identification	K1
Date of Birth	1988-04-05
NS - was not requested
SR - was collected but is without result
Normal or Non-Reagent Values
Value above normal or Reagent
Below normal value
Exam Date / Age in the moment of exam (Years)		2004-06-08	2005-05-03	2005-12-01	2006-03-13	2006-09-11	2007-07-19	2008-04-23	2009-02-13	2009-09-03	2010-01-19	2010-07-05	2011-01-31	2011-03-28	2012-09-10	2013-10-31	2014-02-28	2015-04-01	2015-09-29	2017-03-09
		16	17	17	17	18	19	20	20	21	21	22	22	22	24	25	25	26	27	28
Hemogram	Total lymphocytes (x103/mm3)	2.96	2.35	2.49	2.66	3.08	2.9	3	3.28	NS	3.5	2.8			2.8	2.65	2.56	3.52	2.94	2.72
	% Total lymphocytes	52	32.6	55.4	45	54	43.3	43.2	45.5	NS	53.2	34.8			43.1	52.8	41	56.1	45.6	44.2
T lymphocytes	CD3 (x106/L)	NS	NS	NS	NS	NS	NS	NS	NS	NS	NS	NS	NS	NS	NS	NS	NS	NS	NS	NS
	%CD3	NS	NS	NS	NS	NS	NS	NS	NS	NS	NS	NS	NS	NS	NS	NS	NS	NS	NS	NS
	CD45/CD3 (cells/mm3)	NS	NS	NS	NS	NS	NS	NS	NS	NS	2590	NS	NS	NS	1660	NS	NS	NS	1899	NS
	CD4 (x106/L)	NS	NS	NS	NS	NS	NS	NS	NS	NS	NS	NS	NS	NS	NS	NS	NS	NS	NS	NS
	%CD4	NS	NS	NS	NS	NS	NS	NS	NS	NS	NS	NS	NS	NS	NS	NS	NS	NS	NS	NS
	CD45/CD3/CD4 (cells/mm3)	NS	NS	NS	NS	NS	NS	NS	NS	NS	1252	NS	NS	NS	603	NS	NS	NS	964	NS
	CD8 (x106/L)	NS	NS	NS	NS	NS	NS	NS	NS	NS	NS	NS	NS	NS	NS	NS	NS	NS	NS	NS
	%CD8	NS	NS	NS	NS	NS	NS	NS	NS	NS	NS	NS	NS	NS	NS	NS	NS	NS	NS	NS
	CD45/CD3/CD8 (cells/mm3)	NS	NS	NS	NS	NS	NS	NS	NS	NS	1556	NS	NS	NS	990	NS	NS	NS	1056	NS
	CD4/CD8 Relation	NS	NS	NS	NS	NS	NS	NS	NS	NS	0.8	NS	NS	NS	0.61	NS	NS	NS	NS	NS
NK lymphocytes	NK	NS	NS	NS	NS	NS	NS	NS	NS	NS	NS	NS	NS	NS	NS	NS	NS	NS	NS	NS
	CD45/CD3-/CD16+/CD56+ (cells/mm3)	NS	NS	NS	NS	NS	NS	NS	NS	NS	521	NS	NS	NS	639	NS	NS	NS	665	NS
	CD16CD56 (x106/L)	NS	NS	NS	NS	NS	NS	NS	NS	NS	NS	NS	NS	NS	NS	NS	NS	NS	NS	NS
	%CD16CD56	NS	NS	NS	NS	NS	NS	NS	NS	NS	NS	NS	NS	NS	NS	NS	NS	NS	NS	NS
B lymphocytes	CD19 (x106/L)	NS	NS	NS	NS	NS	NS	NS	NS	NS	NS	NS	NS	NS	NS	NS	NS	NS	NS	NS
	%CD19	NS	NS	NS	NS	NS	NS	NS	NS	NS	NS	NS	NS	NS	NS	NS	NS	NS	NS	NS
	CD45/CD19 (cells/mm3)	NS	NS	NS	NS	NS	NS	NS	NS	NS	328	NS	NS	NS	479	NS	NS	NS	392	NS
	CD20 (x106/L)	NS	NS	NS	NS	NS	NS	NS	NS	NS	NS	NS	NS	NS	NS	NS	NS	NS	NS	NS
	%CD20	NS	NS	NS	NS	NS	NS	NS	NS	NS	NS	NS	NS	NS	NS	NS	NS	NS	NS	NS
Imunoglobulinas	IgA serum (mg/dL)	59	61.7	NS	NS	NS	NS	NS	117	111.9	NS	NS	140.2	118.6	114.2	109.8	NS	106.2	NS	131.6
	IgG serum (mg/dL)	1064	1020	NS	NS	NS	NS	NS	1030	1060	NS	NS	1040	1047	1031	1013	NS	946	NS	931
	IgM serum (mg/dL)	19	16.5	NS	NS	NS	NS	NS	23	23.4	NS	NS	25.2	24.9	15.4	20.9	NS	24.7	NS	22.8
	IgE serum (UI/mL)	315	NS	NS	NS	NS	NS	NS	299	370	NS	NS	NS	NS	360	NS	NS	NS	NS	454.7
	IgM anti-A	NS	NS	NS	NS	NS	NS	NS	NS	64 hemaglutinação	NS	NS	NS	NS	NS	NS	NS	NS	NS	NS
	IgM anti-B	NS	NS	NS	NS	NS	NS	NS	NS	16 hemaglutinação	NS	NS	NS	NS	NS	NS	NS	NS	NS	NS
	Globulins (g/dL)	NS	NS	NS	NS	NS	2.7	NS	NS	NS	NS	NS	NS	NS	2.7	NS	NS	2.3	NS	3
Complement System	C3 Fraction (mg/dL)	1.64	NS	NS	NS	NS	NS	NS	NS	NS	NS	NS	NS	142	NS	NS	NS	NS	NS	NS
	C4 Fraction (mg/dL)	0.44	NS	NS	NS	NS	NS	NS	NS	NS	NS	NS	NS	43	NS	NS	NS	NS	NS	NS
Serologies	Measles IgG	NS	NS	NS	NS	NS	NS	NS	NS	Reagente	NS	NS	Reagente	NS	NS	NS	NS	NS	NS	NS
	Measles IgM	NS	NS	NS	NS	NS	NS	NS	NS	Não Reagente	NS	NS	Não Reagente	NS	NS	NS	NS	NS	NS	NS
	Rubella IgG (UI/mL)	NS	NS	NS	NS	NS	NS	NS	NS	Reagente	NS	NS	NS	NS	NS	NS	NS	NS	NS	NS
	Rubella IgM	NS	NS	NS	NS	NS	NS	NS	NS	Não Reagente	NS	NS	NS	NS	NS	NS	NS	NS	NS	NS
	Varicela IgG	NS	NS	NS	NS	NS	NS	NS	NS	NS	NS	NS	Reagente	NS	NS	NS	NS	NS	NS	NS
	Varicela IgM	NS	NS	NS	NS	NS	NS	NS	NS	NS	NS	NS	Não Reagente	NS	NS	NS	NS	NS	NS	NS
	Hepatitis B - Anti HBs	NS	NS	NS	NS	NS	NS	NS	NS	NS	NS	NS	NS	Reagente	NS	NS	NS	NS	NS	NS
	Hepatitis C	NS	NS	NS	NS	NS	Negativo	NS	NS	NS	NS	NS	NS	NS	NS	NS	NS	NS	NS	NS
	Toxoplasmosis IgG (UI/mL)	NS	NS	NS	NS	NS	NS	NS	NS	Não Reagente	NS	NS	Não Reagente	NS	NS	NS	NS	NS	NS	NS
	Toxoplasmosis IgM	NS	NS	NS	NS	NS	NS	NS	NS	Não Reagente	NS	NS	Não Reagente	NS	NS	NS	NS	NS	NS	NS
	Mumps IgG	NS	NS	NS	NS	NS	NS	NS	NS	Reagente	NS	NS	Reagente	Reagente	NS	NS	NS	NS	NS	NS
	Mumps IgM	NS	NS	NS	NS	NS	NS	NS	NS	Não Reagente	NS	NS	Não Reagente	Não Reagente	NS	NS	NS	NS	NS	NS
	Cytomegalovirus IgG (aU/mL)	NS	NS	NS	NS	NS	NS	NS	NS	Positivo	NS	NS	NS	NS	NS	NS	NS	NS	NS	NS
	Cytomegalovirus IgM	NS	NS	NS	NS	NS	NS	NS	NS	Não Reagente	NS	NS	NS	NS	NS	NS	NS	NS	NS	NS
Auto-antibodies	Anti Nuclear Factor HEP2	NS	NS	NS	NS	NS	NS	NS	NS	Não Reagente	NS	NS	NS	NS	NS	NS	NS	Não Reagente	NS	NS
	Rheumatoid Factor (UI/mL)	NS	NS	NS	NS	NS	NS	NS	NS	<35	NS	NS	NS	NS	NS	NS	NS	NS	NS	NS
	Anticorpo anti-peroxidase - TPO (IU/mL)	NS	NS	NS	NS	NS	NS	NS	NS	<35	NS	NS	NS	<35	NS	NS	NS	<2	NS	NS
	Anti-Tireoglobulina (U/mL)	NS	NS	NS	NS	NS	NS	NS	NS	<35	NS	NS	NS	187	NS	NS	NS	<4	NS	NS
	Anticorpo anti-receptor de TSH - TRAb (UI/L)	NS	NS	NS	NS	NS	NS	NS	NS	NS	NS	NS	NS	NS	NS	NS	NS	NS	NS	NS
	Anti Nuclear Factor	NS	NS	NS	NS	NS	NS	NS	NS	NS	NS	NS	NS	NS	NS	NS	NS	NS	NS	NS
	Immunofixation	NS	NS	NS	NS	NS	NS	NS	NS	<94	NS	NS	NS	NS	NS	NS	NS	NS	NS	NS
	Anticorpo anti-tirosina Fosfatase (IA-2)	NS	NS	NS	NS	NS	NS	NS	NS	<25	NS	NS	NS	NS	NS	NS	NS	NS	NS	NS
	Anticorpo anti-descarboxilase do ácido glutâmico (GAD)	NS	NS	NS	NS	NS	NS	NS	NS	<25	NS	NS	NS	NS	NS	NS	NS	NS	NS	NS
NS - não foi solicitado
SR - foi colhido mas está sem resultado
Valores Normais ou Não Reagente
Valor acima ou Reagente
Valor abaixo

## Sheet: Table M1 Patient
Patient Identification	M1
Date of Birth	2004-06-30
NS - was not requested
SR - was collected but is without result
Normal or Non-Reagent Values
Value above normal or Reagent
Below normal value
Exam Date / Age in the moment of exam (Years)		2007-11-07	2008-07-15	2008-09-17	2008-10-21	2009-06-09	2009-10-14	2010-01-22	2010-07-27	2011-01-21	2011-05-05	2012-01-26	2012-09-26	2012-11-27	2012-12-18	2013-07-31	2013-09-04	2014-02-03	2014-02-04	2014-05-09	2014-07-04	2015-05-15	2015-06-08	2015-12-03	2016-02-02	2016-04-29	2016-10-13	2017-02-17	2017-04-13	2017-09-11
		3	4	4	4	4	5	5	6	6	6	7	8	8	8	9	9	9	9	9	10	10	10	11	11	11	12	12	12	13
Hemogram	Total lymphocytes (x103/mm3)	3.96	2.08	3.39	2.54	2	2.96	1.04	2.8	2.6	2.3	5.07	3.71	3	4.21	4.29	5.16	3.35	3.55	3.84	2.81	3.32	2.96	2.78	2.46	3.18	3.83	3.22	NS	NS
	% Total lymphocytes	41.2	35.8	34.9	34.3	20.7	23.9	17	29.9	23	24.9	43	36	53	37	39	43	42	43	38	48	39	44	38.5	41	40	26.1	37	NS	NS
T lymphocytes	CD3 (x106/L)	NS	NS	NS	NS	NS	NS	NS	NS	NS	NS	NS	NS	NS	NS	NS	NS	NS	NS	NS	NS	NS	NS	NS	NS	NS	NS	NS	NS	NS
	%CD3	NS	NS	NS	NS	NS	NS	NS	NS	NS	NS	NS	NS	NS	NS	NS	NS	NS	NS	NS	NS	NS	NS	NS	NS	NS	NS	NS	NS	NS
	CD45/CD3 (cells/mm3)	NS	1797	NS	NS	1245	1761	NS	1558	NS	NS	NS	NS	2253	NS	NS	NS	NS	2583	NS	NS	NS	NS	1837	NS	NS	2417	NS	NS	NS
	CD4 (x106/L)	NS	NS	NS	NS	NS	NS	NS	NS	NS	NS	NS	NS	NS	NS	NS	NS	NS	NS	NS	NS	NS	NS	NS	NS	NS	NS	NS	NS	NS
	%CD4	NS	NS	NS	NS	NS	NS	NS	NS	NS	NS	NS	NS	NS	NS	NS	NS	NS	NS	NS	NS	NS	NS	NS	NS	NS	NS	NS	NS	NS
	CD45/CD3/CD4 (cells/mm3)	NS	1221	NS	NS	807	911	NS	959	NS	NS	NS	NS	469	NS	NS	NS	NS	1384	NS	NS	NS	NS	1000	NS	NS	1485	NS	NS	NS
	CD8 (x106/L)	NS	NS	NS	NS	NS	NS	NS	NS	NS	NS	NS	NS	NS	NS	NS	NS	NS	NS	NS	NS	NS	NS	NS	NS	NS	NS	NS	NS	NS
	%CD8	NS	NS	NS	NS	NS	NS	NS	NS	NS	NS	NS	NS	NS	NS	NS	NS	NS	NS	NS	NS	NS	NS	NS	NS	NS	NS	NS	NS	NS
	CD45/CD3/CD8 (cells/mm3)	NS	559	NS	NS	397	829	NS	591	NS	NS	NS	NS	1471	NS	NS	NS	NS	1182	NS	NS	NS	NS	825	NS	NS	908	NS	NS	NS
	CD4/CD8 Relation	NS	2.18	NS	NS	2.03	1.1	NS	NS	NS	NS	NS	NS	0.32	NS	NS	NS	NS	1.17	NS	NS	NS	NS	1.21	NS	NS	1.64	NS	NS	NS
NK cells	NK	NS	NS	NS	NS	NS	NS	NS	NS	NS	NS	NS	NS	NS	NS	NS	NS	NS	NS	NS	NS	NS	NS	NS	NS	NS	NS	NS	NS	NS
	CD45/CD3-/CD16+/CD56+ (cells/mm3)	NS	348	NS	NS	174	736	NS	512	NS	NS	NS	NS	520	NS	NS	NS	NS	516	NS	NS	NS	NS	574	NS	NS	1052	NS	NS	NS
	CD16CD56 (x106/L)	NS	NS	NS	NS	NS	NS	NS	NS	NS	NS	NS	NS	NS	NS	NS	NS	NS	NS	NS	NS	NS	NS	NS	NS	NS	NS	NS	NS	NS
	%CD16CD56	NS	NS	NS	NS	NS	NS	NS	NS	NS	NS	NS	NS	NS	NS	NS	NS	NS	NS	NS	NS	NS	NS	NS	NS	NS	NS	NS	NS	NS
B lymphocytes	CD19 (x106/L)	NS	NS	NS	NS	NS	NS	NS	NS	NS	NS	NS	NS	NS	NS	NS	NS	NS	NS	NS	NS	NS	NS	NS	NS	NS	NS	NS	NS	NS
	%CD19	NS	NS	NS	NS	NS	NS	NS	NS	NS	NS	NS	NS	NS	NS	NS	NS	NS	NS	NS	NS	NS	NS	NS	NS	NS	NS	NS	NS	NS
	CD45/CD19 (cells/mm3)	NS	561	NS	NS	493	522	NS	597	NS	NS	NS	NS	236	NS	NS	NS	NS	435	NS	NS	NS	NS	282	NS	NS	259	NS	NS	NS
	CD20 (x106/L)	NS	NS	NS	NS	NS	NS	NS	NS	NS	NS	NS	NS	NS	NS	NS	NS	NS	NS	NS	NS	NS	NS	NS	NS	NS	NS	NS	NS	NS
	%CD20	NS	NS	NS	NS	NS	NS	NS	NS	NS	NS	NS	NS	NS	NS	NS	NS	NS	NS	NS	NS	NS	NS	NS	NS	NS	NS	NS	NS	NS
Immunoglobulins	IgA serum (mg/dL)	39.2	49	NS	NS	66	53	NS	56.4	NS	NS	96.7	NS	103.3	NS	NS	NS	125.8	NS	NS	106.8	NS	143.2	NS	NS	182.7	NS	NS	190.7	NS
	IgG serum (mg/dL)	1110	961	NS	NS	872	1062	NS	898	NS	NS	1205	NS	1017	NS	NS	NS	1209	NS	NS	1026	NS	958	NS	NS	918	NS	NS	1381	NS
	IgM serum (mg/dL)	49.7	42	NS	NS	67	34.9	NS	22.9	NS	NS	68.3	NS	69.7	NS	NS	NS	37.6	NS	NS	26.2	NS	45.5	NS	NS	41.3	NS	NS	NS	NS
	IgE serum (UI/mL)	395	337	NS	NS	363	334	NS	312	NS	NS	NS	NS	NS	NS	NS	NS	NS	NS	NS	NS	NS	NS	NS	NS	NS	NS	NS	NS	NS
Complement System	C3 Fraction (mg/dL)	NS	161	NS	NS	NS	NS	NS	NS	NS	NS	NS	NS	NS	NS	NS	NS	NS	NS	NS	NS	NS	NS	NS	NS	NS	NS	NS	NS	NS
	C4 Fraction (mg/dL)	NS	35	NS	NS	NS	NS	NS	NS	NS	NS	NS	NS	NS	NS	NS	NS	NS	NS	NS	NS	NS	NS	NS	NS	NS	NS	NS	NS	NS
Serologies	Measles IgG	NS	Reagente	NS	NS	NS	NS	NS	NS	NS	NS	NS	NS	NS	NS	NS	NS	NS	NS	NS	Reagente	NS	Reagente	NS	NS	NS	NS	NS	Não Reagente	NS
	Measles IgM	NS	Não Reagente	NS	NS	NS	NS	NS	NS	NS	NS	NS	NS	NS	NS	NS	NS	NS	NS	NS	Não Reagente	NS	Não Reagente	NS	NS	NS	NS	NS	Não Reagente	NS
	Rubella IgG (UI/mL)	NS	Reagente	NS	NS	NS	NS	NS	NS	NS	NS	NS	NS	NS	NS	NS	NS	NS	NS	NS	Reagente	NS	Não Reagente	NS	NS	NS	Não Reagente	NS	Não Reagente	NS
	Rubella IgM	NS	Não Reagente	NS	NS	NS	NS	NS	NS	NS	NS	NS	NS	NS	NS	NS	NS	NS	NS	NS	Não Reagente	NS	Não Reagente	NS	NS	NS	Não Reagente	NS	Não Reagente	NS
	Hepatitis B - Anti HBs	NS	Reagente	NS	NS	NS	NS	NS	NS	NS	NS	NS	NS	NS	NS	NS	NS	NS	NS	NS	Reagente	NS	Não Reagente	NS	NS	NS	NS	NS	NS	NS
	Toxoplasmosis IgG (UI/mL)	NS	NS	NS	NS	NS	NS	NS	NS	NS	NS	NS	NS	NS	NS	NS	NS	NS	NS	NS	650	NS	NS	NS	NS	NS	NS	NS	NS	NS
	Toxoplasmosis IgM	NS	NS	NS	NS	NS	NS	NS	Não Reagente	NS	NS	Não Reagente	NS	NS	NS	NS	NS	NS	NS	NS	Não Reagente	NS	NS	NS	NS	NS	NS	NS	NS	NS
	Mumps IgG	NS	NS	NS	NS	NS	NS	NS	<35	NS	NS	NS	NS	SR	NS	NS	NS	NS	NS	NS	NS	NS	Reagente	NS	NS	NS	Reagente	NS	Reagente	NS
	Mumps IgM	NS	NS	NS	NS	NS	NS	NS	<35	NS	NS	NS	NS	<35	NS	NS	NS	NS	NS	NS	NS	NS	Não Reagente	NS	NS	NS	Não Reagente	NS	Reagente	NS
Auto-antibodies	Anti Nuclear Factor HEP2	NS	NS	NS	NS	NS	NS	NS	NS	NS	NS	NS	NS	NS	NS	NS	NS	NS	NS	NS	<2	NS	NS	NS	NS	NS	NS	NS	NS	NS
	Rheumatoid Factor (UI/mL)	NS	NS	NS	NS	NS	NS	NS	NS	NS	NS	NS	NS	NS	NS	NS	NS	NS	NS	NS	NS	NS	NS	NS	NS	NS	NS	NS	NS	NS
	Anti-TPO (IU/mL)	NS	NS	NS	NS	NS	NS	NS	NS	NS	NS	NS	NS	NS	NS	NS	NS	NS	NS	NS	<0,300	NS	9	NS	NS	NS	NS	NS	NS	8
	Anti-Thyroglobulin (U/mL)	NS	NS	NS	NS	NS	NS	NS	NS	NS	NS	NS	NS	NS	NS	NS	NS	NS	NS	NS	NS	NS	<4	NS	NS	NS	NS	NS	NS	<4
	Anti-TSH Receptor Antibody - TRAb (UI/L)	NS	NS	NS	NS	NS	NS	NS	NS	NS	NS	NS	NS	NS	NS	NS	NS	NS	NS	NS	NS	NS	NS	NS	NS	NS	NS	NS	NS	<0,90
	Anti Nuclear Factor	NS	NS	NS	NS	NS	NS	NS	NS	NS	NS	NS	NS	NS	NS	NS	NS	NS	NS	NS	NS	NS	NS	NS	NS	NS	NS	NS	NS	NS
	Immunofixation	NS	NS	NS	NS	NS	NS	NS	NS	NS	NS	NS	NS	NS	NS	NS	NS	NS	NS	NS	NS	NS	NS	NS	NS	NS	NS	NS	Presença de paraproteínas IgG/Kappa e Lambda livre	NS
