# Supplementary material for: Gene expression profile suggesting immunological dysregulation in two Brazilian Bloom's syndrome cases
Source: Mol Genet Genomic Med. 2020 Feb 19;8(4):e1133. doi: 10.1002/mgg3.1133 (PMC7196489; doi:10.1002/mgg3.1133)
Supplement: Supplementary file 2 [file MGG3-8-e1133-s002.xlsx]

## Sheet: Matter Legend
Supplementary Spreadsheet for:
Gene expression profile suggesting immunological deficiency in two Brazilian Bloom´s syndrome cases
Marilia M. Montenegro1,2; Yanca Gasparini1; Andreia Rangel-Santos3;Julian Damasceno1; Estela M. Novak4; Thamires M. Gimenez5; Patrícia Palmeira3; Gil M. Novo-Filho1,2; Evelin A. Zanardo1; Alexandre T. Dias1; Amom M. Nascimento1; Thais V. M. M. Costa1; Luiz L. Coutinho6; Chong A. Kim2; Leslie D. Kulikowski1.
1 Laboratorio de Citogenomica, Departamento de Patologia, Faculdade de Medicina FMUSP, Universidade de Sao Paulo, Sao Paulo, SP, BR
2 Unidade de Genetica, Departamento de Pediatria, Instituto da Crianca, Hospital das Clinicas HCFMUSP, Faculdade de Medicina, Universidade de Sao Paulo, Sao Paulo, SP, BR
3 Departamento de Pediatria, Instituto da Crianca, Hospital das Clinicas HCFMUSP, Faculdade de Medicina, Universidade de Sao Paulo, Sao Paulo, SP, BR
4 Fundação Pró-Sangue, Hemocentro de São Paulo, Sao Paulo, SP, BR
5 Laboratório de Pesquisa Translacional em Oncohematologia, Instituto de Tratamento de Cancer Infantil (ITACI), Sao Paulo, SP, BR
6 Departamento de Zootecnia, ESALQ-USP, Piracicaba, BR
This spreadsheet includes significant results of differentially expressed genes between Bloom's syndrome patients versus healthy control group.
The values for differential expression are determined by Fold Change: Downregulated or Hipoexpression (<=-2) and Upregulated or Hyperexperssion (>=2); and pValue (p<0,005).

## Sheet: Table Reads statistic
Sample	# Total reads	# Reads after filtering (QS> 24 and removing contaminants)	# Mapped reads	Pared aligned Reads	Singletons	# Reads aligneds once	% of Aligment
K1	66999012	56304018	56256763	52834990	4837	43682607	77.5835
M1	90798306	75173246	74916578	71820038	14408	44412281	59.0799
C1	99847166	83403588	83205738	79583326	7194	60497992	72.5364
C2	126006700	106798830	106591710	101789804	14642	68462498	64.1042
C3	108081294	90500518	90340118	86256368	9634	61279600	67.7119

## Sheet: Downregulated Bloom x Control
Gene	Control 1	Control 2	Control 3	Bloom_K1	Bloom_M1	AvgControl	AvgBloom	FC (Bloom – Control)
LOC162632	2.74405	3.63252	5.44264	-1.60424	-3.14612	3.93974	-2.37518	-79.6123
SLC4A10	3.60363	4.84119	5.3958	0.258254	-2.14612	4.61354	-0.943936	-47.0941
DDX3Y	6.90901	0.82642	7.02162	0.958694	0.41459	4.91902	0.686642	-18.7963
OLFM4	5.38666	1.58261	2.23536	-0.363235	-0.561162	3.06821	-0.462198	-11.5547
CEACAM8	5.58318	1.35761	3.4564	-2.74175	2.65089	3.46573	-0.045429	-11.4016
DEFA4	5.74114	0.763489	4.08991	-3.47871	3.6141	3.53151	0.0676921	-11.0335
FAM24B	2.00579	2.05007	2.17745	0.936326	-3.46805	2.07777	-1.26586	-10.1516
CUZD1	1.40456	1.33923	1.20187	-0.109478	-3.88309	1.31522	-1.99628	-9.92801
IL8	3.34444	3.32995	4.82662	0.818969	0.259867	3.83367	0.539418	-9.81
LOC654433	4.5155	1.52956	2.84998	2.01314	-2.46805	2.96501	-0.227456	-9.14175
LRRC6	2.95643	3.64004	2.2681	-3.06367	2.6715	2.95486	-0.196088	-8.88239
B3GALT2	1.77474	2.15887	2.6866	-0.976211	-0.824197	2.20674	-0.900204	-8.61554
MDGA1	5.27098	2.85473	0.0487871	-1.74175	1.08654	2.72483	-0.327605	-8.29612
HP	4.78515	3.65622	2.95998	-0.540112	2.06333	3.80045	0.761608	-8.2183
RORC	3.78232	3.60329	4.72163	1.71769	0.286834	4.03575	1.00226	-8.18787
LOC200772	3.9157	3.71085	3.27732	3.84622	-2.46805	3.63462	0.689083	-7.70363
MS4A2	2.77854	0.763489	2.1476	2.37095	-4.46805	1.89654	-1.04855	-7.70125
FCER1A	5.58427	5.48219	5.40844	4.63503	0.462684	5.49163	2.54886	-7.68889
COL5A3	3.95643	3.98161	5.28819	0.890522	2.08654	4.40874	1.48853	-7.56959
PPFIA4	2.63115	3.1342	2.75088	-1.60424	1.60876	2.83875	0.00225998	-7.14279
CEACAM6	4.73041	-0.17358	2.57889	-3.06367	2.1758	2.37857	-0.443936	-7.07391
CRISP3	5.1297	0.598151	3.44622	-1.36323	2.13928	3.05803	0.388021	-6.36431
MYBPH	1.8631	2.44328	1.86534	-2.47871	1.3393	2.05724	-0.569705	-6.17717
B4GALNT3	2.74405	1.9446	3.27041	1.84322	-1.76761	2.65302	0.0378015	-6.12716
LOC389834	2.9294	4.37801	3.54303	-1.15678	3.20437	3.61681	1.02379	-6.03361
CFH	2.12375	2.36671	2.61205	3.03436	-3.46805	2.36751	-0.216848	-5.99747
HKDC1	3.31341	2.89932	2.29104	-0.419818	0.97489	2.83459	0.277536	-5.88505
CACNB4	2.37481	2.64379	3.05951	-0.0636742	0.339302	2.69271	0.137814	-5.87624
PTPRS	2.01224	2.84608	2.48652	0.743681	-0.824197	2.44828	-0.0402581	-5.6121
CCR3	4.52907	3.73214	5.85113	5.36469	-0.883091	4.70411	2.2408	-5.51483
CHI3L1	7.64472	7.46984	7.54148	4.05786	6.11972	7.55201	5.08879	-5.51446
C15orf38	1.53581	1.74499	0.357737	-3.47871	1.00768	1.21285	-1.23552	-5.45796
HDC	3.76331	2.28265	3.22587	3.49091	-2.14612	3.09061	0.672395	-5.34509
LTF	7.58508	3.05383	5.2489	1.39576	4.46268	5.29594	2.92922	-5.15766
SUSD4	2.45282	2.88672	2.95711	1.42818	-0.561162	2.76555	0.433508	-5.03517
CRIP2	4.72649	4.76061	3.84223	1.65057	2.64047	4.44311	2.14552	-4.91636
OTX1	1.89838	1.97269	1.24948	-3.06367	1.90699	1.70685	-0.578344	-4.8743
CPA3	3.295	1.41724	2.81559	2.98072	-2.46805	2.50927	0.256333	-4.76654
ABCA13	3.91742	-0.121741	1.53729	-2.06367	1.11691	1.77765	-0.473382	-4.76025
NOG	4.18074	4.50367	4.14257	2.19371	1.8895	4.27566	2.04161	-4.70453
KY	2.62274	2.03872	2.59741	0.521288	-0.146125	2.41962	0.187582	-4.69799
PLA2G7	2.74016	3.01576	1.9827	1.36259	-0.610072	2.57954	0.376259	-4.60526
CAMP	6.65223	3.32374	5.05483	1.78182	3.87846	5.01027	2.83014	-4.53194
LOC619207	2.74792	3.75427	4.51017	1.45989	1.54317	3.67079	1.50153	-4.49792
SOX8	1.19357	1.65869	1.75088	-0.741746	-0.513857	1.53438	-0.627801	-4.47592
AZU1	4.01224	0.697687	2.40896	-2.06367	2.56537	2.37296	0.250848	-4.35332
LGALS9C	5.17284	1.48568	2.40476	0.890522	0.941338	3.02109	0.91593	-4.30246
TMTC1	2.77474	2.88038	1.51408	0.580182	0.0238001	2.38973	0.301991	-4.25083
AKR1C3	3.54474	2.63629	3.37287	1.90211	0.313307	3.18463	1.10771	-4.21906
C6orf105	2.35971	2.41431	2.55635	2.00241	-1.22013	2.44345	0.391145	-4.1477
COL17A1	2.72059	-1.17358	1.59003	-3.06367	1.05551	1.04568	-1.00408	-4.14038
LTK	4.20348	4.84987	5.20911	1.83114	3.58994	4.75415	2.71054	-4.12276
ANGPT1	2.6561	1.37576	1.37502	-1.15678	0.760766	1.80229	-0.198009	-4.00083
SUMO1P1	1.11178	1.54033	2.05951	-1.89375	1.05551	1.57054	-0.41912	-3.97144
GATA2	4.27769	2.23374	3.55065	3.96975	-1.22013	3.35403	1.37481	-3.94279
EPHB1	2.57558	2.48289	2.85614	0.580182	0.7414	2.6382	0.660791	-3.93786
COL6A1	1.56244	2.84173	2.00507	1.06561	-0.713166	2.13641	0.176222	-3.89114
S100B	1.20489	0.587809	3.6814	0.958694	-1.22013	1.8247	-0.130716	-3.87828
AOC3	4.32901	4.51531	4.43597	1.80669	3.15766	4.42676	2.48217	-3.84928
DCHS1	3.8397	4.33692	3.92081	2.04485	2.16857	4.03248	2.10671	-3.79938
ROBO3	2.94972	3.26491	3.09644	1.71769	0.66123	3.10369	1.18946	-3.76913
KRT72	4.44329	4.30255	0.34025	2.19371	0.0555089	3.0287	1.12461	-3.74272
TSPAN16	1.92599	2.26328	1.83445	-1.25632	1.47446	2.00791	0.109071	-3.72912
NAP1L2	1.81222	2.65622	2.64803	1.56568	-0.610072	2.37216	0.477805	-3.71755
PI16	3.5734	3.88567	3.14257	2.31137	0.991379	3.53388	1.65137	-3.68715
PSD	2.05038	2.02729	1.69006	0.0237886	0.116909	1.92258	0.070349	-3.61057
LRRN3	4.71268	5.28585	4.2067	2.86706	2.90699	4.73508	2.88702	-3.60014
TPM2	3.42889	3.98358	3.48454	2.83114	0.760766	3.63234	1.79595	-3.57113
C3orf57	1.18217	1.90766	1.83445	2.50618	-2.88309	1.64143	-0.188455	-3.55507
DDX11	4.84513	4.66054	5.40424	2.87884	3.41764	4.96997	3.14824	-3.53505
NEFL	1.81222	1.56163	2.03255	0.794307	-0.824197	1.80213	-0.014945	-3.52366
GRAMD1C	3.30818	3.73916	4.25766	2.02379	1.88068	3.76833	1.95223	-3.52128
PLEKHG5	2.56244	2.78402	2.40055	1.32864	0.204372	2.58234	0.766508	-3.52062
KIAA1324	4.9277	5.64098	5.35284	3.20779	3.78933	5.30717	3.49856	-3.50305
LCN2	6.79548	2.40551	4.81163	1.81897	3.91565	4.67087	2.86731	-3.49081
CHIT1	2.94972	0.491236	2.13752	-1.25632	1.37744	1.85949	0.0605589	-3.47963
ELOVL4	1.60577	1.23705	2.70037	0.0237886	0.116909	1.84773	0.070349	-3.42804
SYT2	1.91225	2.84391	2.65512	0.428179	0.958212	2.47043	0.693195	-3.42768
SLC22A1	1.8048	1.99634	2.6727	-0.671357	1.43884	2.15795	0.38374	-3.4205
SSTR3	2.01224	2.57478	2.39209	0.717685	0.41459	2.32637	0.566138	-3.38753
ADAMTS17	1.52682	1.42306	1.58261	0.328643	-0.824197	1.51083	-0.247777	-3.38371
ADAMTS1	2.03144	1.77265	2.32699	1.66425	-1.07574	2.04369	0.294255	-3.36228
TSHZ2	2.81591	2.74266	2.91934	1.12615	1.05551	2.82597	1.09083	-3.32912
EPHX2	4.89051	5.19976	4.79728	3.66084	2.80341	4.96252	3.23212	-3.31818
MMP8	6.10877	2.15186	4.00507	0.958694	3.76077	4.08857	2.35973	-3.3146
NHS	2.97968	3.46322	3.78036	0.551036	2.80807	3.40775	1.67955	-3.31314
SAMD12	1.69674	1.28905	2.38358	0.521288	-0.38059	1.78979	0.070349	-3.29309
SPEG	2.78232	3.70727	2.48254	1.08607	1.47446	2.99071	1.28027	-3.27262
SLC22A17	2.00579	2.31436	2.08599	0.867063	-0.00862139	2.13538	0.429221	-3.2629
UTS2	3.15033	2.61098	0.0701608	-2.47871	2.97074	1.94382	0.246014	-3.24408
DSEL	1.89838	2.54835	1.63375	-0.0192801	0.681694	2.02683	0.331207	-3.23916
C5orf20	1.35464	2.2535	2.05416	1.76922	-1.38059	1.88743	0.194313	-3.23355
ZNF595	1.94636	1.80872	2.40896	0.521288	0.232387	2.05468	0.376837	-3.19949
VNN3	6.06015	5.8037	6.31865	3.64023	5.13557	6.06083	4.3879	-3.18861
GPR44	3.17356	2.37275	2.88356	4.44214	-2.14612	2.80996	1.14801	-3.16444
AOC2	4.53916	4.61161	4.53537	2.11623	3.69937	4.56205	2.9078	-3.14759
ZNF702P	2.32383	1.96072	1.73759	-0.741746	1.47446	2.00738	0.366358	-3.11887
TMEM45B	3.19924	3.50779	3.47655	2.16514	1.35213	3.39453	1.75864	-3.1078
THBD	5.56409	5.49919	6.15762	4.21012	4.00565	5.7403	4.10789	-3.10031
NLGN2	2.19357	2.53226	2.08599	1.10625	0.175803	2.27061	0.641027	-3.09423
KIAA0319	1.99279	3.37726	2.39209	0.395757	1.52063	2.58738	0.958195	-3.09338
AGAP7	4.40333	4.64878	5.64046	2.93068	3.60609	4.89752	3.26838	-3.09329
ENHO	1.39471	1.89932	1.46651	1.00241	-1.07574	1.58685	-0.0366603	-3.08124
MID2	2.83788	2.75196	2.45843	1.67779	0.462684	2.68276	1.07024	-3.05785
CELSR3	2.91225	2.8176	3.54112	2.05527	0.924264	3.09032	1.48977	-3.0326
DOCK3	2.52682	2.17623	2.29104	1.45989	0.0865358	2.33136	0.773212	-2.94476
BOK	2.73627	1.35151	2.12225	0.362591	0.66123	2.07001	0.51191	-2.94466
EDAR	2.87377	3.30492	2.52186	1.04485	1.64047	2.90018	1.34266	-2.94348
CA6	1.53581	2.75427	2.34025	1.49091	-0.182651	2.21011	0.654132	-2.94033
BPI	5.74308	2.7168	3.05416	2.11623	2.47446	3.83801	2.29535	-2.91332
C17orf51	3.04094	3.96172	2.99113	1.94755	1.65089	3.33126	1.79922	-2.89195
HRH4	2.58427	1.26328	1.96569	3.11125	-2.29813	1.93775	0.406562	-2.89023
SARDH	1.81222	2.19679	2.18237	1.14578	-0.0757356	2.06379	0.535022	-2.8854
PDE9A	1.76713	2.01576	2.08599	0.843216	0.0238001	1.95629	0.433508	-2.87345
HOOK1	3.17356	3.91285	3.4984	2.50618	1.50923	3.52827	2.0077	-2.86903
CTSG	3.49029	-0.422608	2.81875	-1.06367	1.9498	1.96214	0.443063	-2.86609
CYP4F3	7.10046	7.40145	7.16338	5.30155	6.10559	7.22177	5.70357	-2.86432
TIGD3	4.61216	4.15362	4.33032	2.27618	3.42069	4.36536	2.84843	-2.86182
PTPN13	2.46698	2.04252	3.00229	2.12615	-0.146125	2.50393	0.990013	-2.85584
NRG1	2.63115	1.8176	1.59741	-1.74175	2.77035	2.01539	0.514303	-2.83055
FHIT	3.10576	3.3284	3.26347	1.80669	1.6715	3.23254	1.73909	-2.81561
AK5	2.9157	3.20019	2.67967	1.47548	1.40231	2.93185	1.4389	-2.81464
MTUS1	1.9396	3.45186	1.55255	1.76922	-0.110501	2.31467	0.829357	-2.79978
C2orf55	2.03778	0.790796	1.54494	-0.540112	0.486143	1.45784	-0.0269845	-2.79883
LOC727849	1.68062	1.76349	2.05416	0.0237886	0.681694	1.83276	0.352741	-2.78952
KIT	1.2817	1.43465	1.25882	-0.363235	0.0865358	1.32506	-0.138349	-2.75759
FLT4	2.52682	3.26815	3.51797	2.25825	1.0238	3.10431	1.64103	-2.75736
CXCL1	2.77854	2.95067	3.24009	1.12615	1.93283	2.98976	1.52949	-2.75161
TMIGD2	4.00902	4.43465	3.99393	2.77553	2.59804	4.14587	2.68678	-2.74934
PPP1R12B	6.9453	7.42443	7.38757	5.682	5.92641	7.25243	5.8042	-2.72873
MAP7	2.11778	1.03872	2.23536	0.0656088	0.640471	1.79729	0.35304	-2.72121
EPPK1	1.59721	2.84825	2.07546	1.02379	0.438838	2.17364	0.731313	-2.71758
GAL3ST4	3.62906	4.34077	3.4984	2.38754	2.3837	3.82274	2.38562	-2.70781
CAMSAP1L1	2.27635	2.4773	1.81559	0.794307	0.721772	2.18975	0.758039	-2.69766
FZD6	2.19357	2.60329	1.3664	1.55104	-0.298128	2.05442	0.626454	-2.69068
GP5	2.17067	2.8825	2.49049	1.69121	0.486143	2.51455	1.08868	-2.68678
MFAP3L	2.37981	1.24366	1.87752	-0.205693	1.0238	1.83366	0.409053	-2.68442
KAZ	2.94636	3.67832	1.38358	-0.205693	2.69685	2.66942	1.24558	-2.68298
RASGRF2	2.93281	3.64379	3.40055	2.67779	1.13186	3.32572	1.90483	-2.67751
MYOM1	2.91913	3.23374	2.34464	1.47548	1.38993	2.83251	1.43271	-2.63865
MDS2	2.27635	2.82422	2.17745	1.37927	0.681694	2.42601	1.03048	-2.63085
GLI1	2.88788	3.41431	3.91048	1.50618	2.52063	3.40422	2.01341	-2.62227
SPON1	1.40456	2.37876	2.63016	1.70451	-0.182651	2.13783	0.76093	-2.59709
PLXDC1	4.9294	4.61988	4.91786	3.75331	3.14297	4.82238	3.44814	-2.59232
LOC641518	1.69674	2.38176	1.54494	1.04485	-0.0417883	1.87448	0.501531	-2.58999
RPGRIP1	2.47168	3.22208	3.54685	0.958694	2.46858	3.0802	1.71364	-2.57856
HSD17B7P2	2.24928	2.70966	2.58632	2.72423	-0.423659	2.51509	1.15028	-2.57541
CCDC152	1.18217	1.06878	1.13245	0.490915	-0.944491	1.1278	-0.226788	-2.55724
CLEC5A	3.3848	2.68561	2.2067	1.14578	1.6715	2.75904	1.40864	-2.54983
RAVER2	2.18788	2.31749	1.57515	1.53624	-0.182651	2.02684	0.676794	-2.54921
NAP1L3	1.63115	2.5904	1.95998	1.27618	0.146657	2.06051	0.711416	-2.54752
MPO	4.95894	1.84825	3.57889	0.867063	3.36167	3.46203	2.11437	-2.54499
NELL2	6.15362	6.88448	6.4045	5.66169	4.6101	6.48087	5.13589	-2.54025
TKTL1	2.56683	1.96871	2.04339	1.78182	-0.0757356	2.19298	0.85304	-2.53141
WLS	4.37231	5.07296	5.73925	4.22173	3.22194	5.06151	3.72184	-2.53093
NCRNA00173	2.18788	3.00414	3.82819	1.67779	1.66123	3.00674	1.66951	-2.52665
CPAMD8	1.83425	3.16235	2.19215	1.06561	1.05551	2.39625	1.06056	-2.52396
ACVR1C	1.59721	2.51599	2.15262	1.73074	-0.182651	2.08861	0.774045	-2.48727
KLRB1	5.99442	5.98383	6.9077	5.64799	4.31822	6.29532	4.9831	-2.48322
FAM171A1	2.87731	2.9547	2.61932	1.87884	1.13186	2.81711	1.50535	-2.48244
PADI4	6.88679	7.14516	7.72753	5.04485	6.83858	7.25316	5.94171	-2.4819
GSTM3	1.8196	2.86119	3.13752	1.62283	0.97489	2.6061	1.29886	-2.47468
WNT7A	1.19357	1.32685	1.42564	-0.156784	0.175803	1.31535	0.00950976	-2.47228
ORM1	3.53132	2.16584	3.38997	0.818969	2.63523	3.02904	1.7271	-2.4656
EPHA1	3.68669	4.23208	3.6866	2.84922	2.28683	3.86846	2.56802	-2.46303
ZNF204P	2.70871	3.95168	3.32255	1.96975	2.10938	3.32765	2.03956	-2.44204
ISL2	2.03778	2.49401	2.57141	1.00241	1.1613	2.36773	1.08186	-2.4383
ZNF662	1.68062	1.8825	1.86534	0.608751	0.438838	1.80949	0.523794	-2.43799
HAR1A	2.02507	2.28905	2.03255	1.08607	0.576341	2.11555	0.831207	-2.43572
LOC253039	4.21051	4.15887	7.04727	3.98617	3.73162	5.13888	3.8589	-2.42837
MS4A3	5.207	1.71204	3.98411	2.25825	2.45081	3.63438	2.35453	-2.42814
LTBP3	6.06598	6.36293	5.95244	5.10875	4.58723	6.12712	4.84799	-2.42692
CACNA1I	4.53916	4.96722	4.56013	3.60166	3.22194	4.68884	3.4118	-2.4234
FAM118A	5.59774	5.23	6.98252	4.40393	4.91673	5.93676	4.66033	-2.42238
ZNF132	1.92599	2.41138	2.34025	1.56568	0.339302	2.22587	0.952492	-2.41727
LGALS9B	3.66022	0.944601	1.93689	1.47548	0.339302	2.18057	0.907393	-2.41693
DCBLD2	1.23831	1.41138	1.15262	-0.540112	0.531947	1.26744	-0.00408265	-2.41416
CXCR6	3.7107	4.31593	4.82583	3.5981	2.43281	4.28415	3.01546	-2.40943
FGFR1	2.41434	3.20696	3.32032	1.49091	1.93283	2.98054	1.71187	-2.40939
MPZL2	3.17067	3.53496	3.4645	2.78182	1.46268	3.39004	2.12225	-2.40793
TSGA10	1.85594	1.49677	1.69694	0.0237886	0.817349	1.68322	0.420569	-2.39936
CD248	2.55362	3.0119	2.22587	0.98072	1.69182	2.59713	1.33627	-2.39639
C14orf64	2.14153	2.50504	2.24948	1.55104	0.531947	2.29868	1.04149	-2.3903
NOV	3.56683	3.42306	3.06751	1.67779	2.51494	3.35247	2.09637	-2.38849
LOC254559	2.72059	2.57739	2.99951	2.02379	1.00768	2.76583	1.51573	-2.37857
PF4	5.39348	3.43897	5.26115	3.02379	3.8718	4.69787	3.44779	-2.37854
ABCC6	3.41921	3.07064	3.00507	1.36259	2.49195	3.16497	1.92727	-2.35822
SH3BGRL2	3.03144	2.7168	2.56013	2.08607	0.991379	2.76945	1.53873	-2.34685
FCGBP	5.04567	4.7479	4.80447	3.75011	3.52063	4.86601	3.63537	-2.34672
ST6GALNAC2	4.91742	5.08542	4.73842	2.94195	4.42525	4.91375	3.6836	-2.34592
PRKCA	5.55306	5.82972	5.38198	4.94055	3.78461	5.58825	4.36258	-2.33864
COLQ	3.97142	3.33151	4.57141	2.83719	2.63523	3.95811	2.73621	-2.33253
LDLRAP1	7.45874	7.98247	7.59441	6.61272	6.30426	7.67854	6.45849	-2.32955
SLC12A1	-3.21015	3.84064	4.06352	2.83719	-2.14612	1.56467	0.345534	-2.32807
ATG9B	2.67249	3.2535	2.73759	2.136	1.20437	2.88786	1.67019	-2.32572
PI4KAP1	5.27568	5.46216	5.17991	4.28062	3.89608	5.30592	4.08835	-2.32554
C14orf132	1.78232	1.99634	2.47855	0.818969	0.924264	2.08574	0.871617	-2.32
LOC220594	-0.094671	3.05195	4.02709	1.60875	0.61941	2.32812	1.11408	-2.31987
FUT10	1.78985	2.70966	2.10682	0.221728	1.76077	2.20211	0.991247	-2.31476
ZNF890P	1.89838	0.697687	1.56013	0.0656088	0.313307	1.3854	0.189458	-2.29094
FOXP3	2.49029	2.68804	2.66569	2.11623	0.721772	2.61467	1.419	-2.29051
PTGR2	2.2217	2.11633	1.95998	0.395757	1.41459	2.09933	0.905174	-2.28812
LILRA4	3.95308	3.72626	3.45843	2.03436	3.01173	3.71259	2.52304	-2.28081
TRIM2	1.43371	1.74033	1.99393	0.328643	0.7414	1.72265	0.535022	-2.27779
MXRA8	1.9396	3.26815	1.82819	0.913606	1.40231	2.34531	1.15796	-2.27735
FIGNL2	1.51777	1.95671	1.7836	0.145779	0.991379	1.75269	0.568579	-2.27224
TP53INP2	4.40701	3.85041	4.86839	2.89633	3.48614	4.37527	3.19124	-2.27212
ZNF300	1.72845	2.48846	2.2211	0.769216	1.1613	2.146	0.96526	-2.26694
SV2A	1.72059	1.60329	1.79005	1.31137	-0.2586	1.70465	0.526383	-2.26304
ANPEP	6.91699	7.53932	7.61262	6.04027	6.31903	7.35631	6.17965	-2.26053
IL2RA	3.5734	4.04062	4.02162	3.39985	2.00768	3.87854	2.70377	-2.25758
ACVR2B	3.27098	3.30965	3.19459	2.37095	1.80807	3.2584	2.08951	-2.24839
S100P	6.64342	6.00924	6.27646	4.25374	6.03179	6.30971	5.14277	-2.24535
NEURL	3.46463	3.30965	3.00784	3.23095	0.97489	3.26071	2.10292	-2.23115
KIF5C	2.86667	3.05007	3.34683	2.35418	1.50923	3.08786	1.9317	-2.22862
DHRS3	4.27635	4.27381	4.24126	3.52878	2.68677	4.26381	3.10777	-2.22844
SCML1	3.75178	4.36898	4.0873	2.82507	3.00768	4.06935	2.91637	-2.22373
ARMCX4	1.35464	2.16584	1.77711	0.636765	0.598036	1.76586	0.617401	-2.21677
THBS4	1.33417	1.14835	1.49049	1.42818	-1.07574	1.32434	0.176222	-2.21624
GPX3	1.99931	1.42887	2.05416	0.145779	1.21845	1.82745	0.682113	-2.21197
MGC23270	1.22726	1.60329	1.46651	0.293878	0.286834	1.43236	0.290356	-2.20687
CCDC163P	2.67249	2.78402	2.61205	2.35418	0.7414	2.68952	1.54779	-2.20646
TRPC1	1.89139	2.24695	1.80925	1.39576	0.286834	1.98253	0.841296	-2.20569
LOC388387	2.17643	1.44615	2.60841	-0.205693	2.07884	2.077	0.936574	-2.20445
PLEKHG4	4.27098	4.62621	4.47555	3.40393	3.23239	4.45758	3.31816	-2.20293
NBL1	2.2328	1.97666	2.41733	1.41206	0.7414	2.20893	1.07673	-2.19192
ZNF257	1.27098	1.38773	1.52959	0.328643	0.204372	1.3961	0.266508	-2.18797
MPZL3	4.46816	4.4033	4.65158	3.22173	3.53757	4.50768	3.37965	-2.1856
TMEM204	4.79548	5.55699	4.59003	4.16274	3.54597	4.98083	3.85435	-2.18325
RNF157	5.28437	5.48428	5.44877	4.88177	3.68423	5.40581	4.283	-2.17771
TUB	2.1297	2.24695	2.53344	1.42818	0.941338	2.30336	1.18476	-2.17137
RHPN1	4.08753	4.34385	4.3192	3.60521	2.6715	4.2502	3.13835	-2.16121
FAM134B	4.39965	4.88567	4.46248	3.66425	3.28014	4.5826	3.47219	-2.15906
ZSWIM5	2.13563	1.63377	2.35339	1.84322	0.0238001	2.04093	0.933508	-2.1546
TCN1	4.88701	1.54568	3.74425	2.79431	1.77987	3.39231	2.28709	-2.15132
CLEC10A	4.02187	4.63	3.72079	3.82811	2.21143	4.12422	3.01977	-2.15017
COL18A1	7.12431	6.53294	6.98569	5.23209	6.3385	6.88098	5.7853	-2.13714
DPP4	4.79173	4.94308	5.13245	4.91074	2.82197	4.95575	3.86635	-2.12785
ST6GALNAC1	2.00579	1.32685	2.38784	1.65057	-0.00862139	1.90683	0.820975	-2.12263
SULF2	7.1811	7.4708	7.04474	6.00578	6.29557	7.23221	6.15067	-2.11629
PDE3B	6.61216	6.98518	6.87714	5.80129	5.68613	6.82483	5.74371	-2.11567
NR4A1	3.4313	2.89303	3.13752	3.77238	0.389928	3.15395	2.08115	-2.10351
NET1	3.6079	3.82642	3.35556	2.16514	2.88509	3.59663	2.52512	-2.10163
NECAB2	2.30818	2.50229	2.96569	0.636765	2.41459	2.59205	1.52568	-2.09417
AKAP12	2.44329	-0.486738	1.2681	1.90211	-1.88309	1.07489	0.00950976	-2.09271
EID3	2.18217	2.63377	2.80607	1.66425	1.28683	2.54067	1.47554	-2.09236
PPBP	6.20383	4.14659	6.1052	4.09114	4.75595	5.48521	4.42355	-2.08733
CCDC153	1.34444	0.9283	1.67618	-0.0192801	0.531947	1.31631	0.256333	-2.0849
RCN3	4.96644	5.26572	4.46046	3.30265	4.3743	4.89754	3.83847	-2.08358
PDGFB	3.33417	2.07989	2.84068	2.42818	0.958212	2.75158	1.6932	-2.0826
C2orf89	5.79032	6.07342	5.29785	4.91789	4.40693	5.72053	4.66241	-2.08222
THBS1	2.77094	1.76808	2.31361	0.936326	1.52063	2.28421	1.22848	-2.07877
TCEA3	2.86667	3.57478	2.92228	2.34572	1.78933	3.12124	2.06753	-2.07587
KRT23	6.29036	4.79305	3.80128	2.58738	5.23325	4.96156	3.91032	-2.07232
FZD3	1.48101	2.59557	2.05416	0.743681	1.24619	2.04358	0.994937	-2.06859
ITGA6	5.92983	6.24489	5.83171	5.23782	4.67278	6.00214	4.9553	-2.06601
CNTNAP3	3.2328	4.17277	3.7836	0.818969	4.55431	3.72972	2.68664	-2.06062
TNFRSF25	6.72992	6.67512	7.09073	6.07396	5.50493	6.83192	5.78944	-2.05977
C10orf58	1.55362	1.88672	1.58261	0.691213	0.576341	1.67432	0.633777	-2.057
TTC18	1.84151	2.40256	2.14257	0.691213	1.48614	2.12888	1.08868	-2.05652
IL7R	7.93653	8.41212	8.14375	7.61888	6.63753	8.16413	7.1282	-2.05043
CKB	2.00579	1.89513	1.23063	2.57295	-1.22013	1.71052	0.676412	-2.04784
HPCAL4	3.88437	4.25677	4.43494	3.69788	2.61941	4.19203	3.15864	-2.04682
SCNN1D	2.59721	3.19168	2.64803	1.89052	1.6715	2.81231	1.78101	-2.04386
MIR570	1.33417	0.196788	1.3664	-1.36323	1.24619	0.965788	-0.058521	-2.03398
ORM2	2.70871	2.24366	2.27732	0.580182	2.19728	2.4099	1.38873	-2.02956
TNK1	2.99605	2.97864	3.1094	2.136	1.88068	3.02803	2.00834	-2.02749
MME	7.7501	7.68622	7.81193	6.61888	6.84256	7.74941	6.73072	-2.02608
CLDN9	3.97142	4.1641	4.09122	2.76922	3.35213	4.07558	3.06067	-2.02077
LOC100131176	2.38976	2.03872	3.19459	2.37095	0.681694	2.54102	1.52632	-2.02048
DFNB31	3.05351	2.59557	2.91048	2.32864	1.35213	2.85319	1.84038	-2.01783
CDK5R1	4.55914	4.68622	4.64626	2.80669	4.43281	4.63054	3.61975	-2.01501
EPHB4	4.71367	5.0292	4.52089	3.61932	3.86957	4.75459	3.74444	-2.01411
FEZ1	2.23831	1.75889	1.49049	1.08607	0.554315	1.82923	0.820194	-2.01257
GPC2	2.24381	2.90766	2.50626	1.31137	1.77987	2.55258	1.54562	-2.00967
ZNF781	1.72059	1.57739	1.43391	0.459888	0.681694	1.5773	0.570791	-2.00904
KLRC1	3.42889	2.98457	3.48055	2.95313	1.62998	3.298	2.29156	-2.00896
NOS3	1.91913	2.39961	1.87752	1.56568	0.554315	2.06542	1.06	-2.00753
FXYD7	1.37481	1.96472	1.32255	0.867063	0.232387	1.55403	0.549725	-2.00597
AXIN2	4.4409	4.5787	4.16261	4.265	2.51494	4.39407	3.38997	-2.00569
DKFZp686O24166	1.84875	2.39071	2.57889	1.53624	1.00768	2.27278	1.27196	-2.00114
ACSM3	1.39471	1.57216	1.7038	1.73074	-0.610072	1.55689	0.560335	-1.99523

## Sheet: Upregulated Bloom x Control
Gene	Control 1	Control 2	Control 3	Bloom_K1	Bloom_M1	AvgControl	AvgBloom	FC (Bloom – Control)
OASL	3.88964	4.07249	4.42771	5.17473	5.08749	4.12995	5.13111	2.00161
SLC1A5	4.99524	4.82697	4.59188	6.23439	5.37822	4.80469	5.8063	2.00223
CD72	4.35844	4.2641	4.65601	5.2298	5.62602	4.42618	5.42791	2.0024
DUSP8	1.61428	1.39961	2.21152	2.80051	2.70187	1.7418	2.75119	2.01306
FDXR	2.20489	2.42306	2.15762	3.47936	3.07111	2.26186	3.27523	2.01862
PLEK2	2.77094	-0.624241	1.79648	2.46771	2.19016	1.31439	2.32893	2.02026
FAM129C	5.80061	5.83464	6.69501	6.88323	7.37489	6.11009	7.12906	2.02647
ABCB4	1.62274	1.73096	1.99951	2.59454	3.0278	1.7844	2.81117	2.03745
ECHDC3	1.52682	1.21706	1.18237	1.53624	3.13557	1.30875	2.33591	2.038
JAKMIP1	3.59721	2.89303	2.99113	4.73561	3.64569	3.16046	4.19065	2.0423
IL9R	1.20489	0.52415	2.23536	2.19371	2.51494	1.32147	2.35433	2.04608
POU2AF1	5.1957	5.54769	5.48702	6.07204	6.82484	5.41014	6.44844	2.05381
TMEM63C	0.159086	1.00803	2.30913	2.62283	1.77987	1.15875	2.20135	2.05994
IRF4	4.85594	5.4766	4.6418	5.40393	6.66798	4.99145	6.03595	2.06266
ARHGEF12	3.95643	3.19849	3.39844	4.79586	4.32961	3.51779	4.56273	2.06329
DHCR24	2.89139	2.98654	2.61569	4.37095	3.38682	2.83121	3.87888	2.0672
FAM65C	1.36476	-0.138815	0.828188	1.90211	1.56537	0.684711	1.73374	2.06914
VWCE	1.83425	-1.48674	2.03255	1.80669	1.88068	0.793351	1.84368	2.07101
TNFRSF13C	2.66022	3.1073	3.59003	3.89633	4.44334	3.11918	4.16983	2.07146
TNFRSF17	1.88437	3.69046	2.12225	2.23095	5.00971	2.56569	3.62033	2.07719
LARGE	1.2817	1.50229	1.73089	2.67104	2.47446	1.50496	2.57275	2.09621
AHI1	1.79735	1.34538	1.67618	2.58018	2.77035	1.60631	2.67527	2.09792
UBB	9.95649	8.54359	9.14355	10.7333	9.83473	9.21454	10.284	2.09865
BLVRB	6.53188	5.40293	5.9064	7.2591	6.77453	5.94707	7.01681	2.09906
GPR56	6.45696	5.07897	5.68184	6.73763	6.88233	5.73926	6.80998	2.10049
PARM1	1.78985	2.79754	2.04339	2.73723	3.83573	2.21026	3.28648	2.1085
SETBP1	2.74792	2.91802	2.81875	4.04485	3.7775	2.82823	3.91117	2.11836
ICOSLG	3.46228	3.56163	3.62655	4.5981	4.66894	3.55015	4.63352	2.11898
GBP5	7.19499	6.96647	7.70422	9.37187	7.37704	7.28856	8.37446	2.12269
CPNE5	4.34572	4.71442	4.69608	5.14943	6.19373	4.58541	5.67158	2.1231
FBXO7	8.85544	6.76435	7.9114	9.22173	8.63974	7.84373	8.93073	2.12432
ANK1	3.72453	2.73799	3.92521	5.53995	3.55985	3.46258	4.5499	2.1248
FKBP1B	1.31341	-0.0233374	0.490493	1.83114	1.53195	0.593523	1.68155	2.12582
BCL7A	3.37231	3.6097	3.61023	4.65742	4.59534	3.53075	4.62638	2.13708
PDGFD	3.21612	2.36671	2.2211	3.39985	4.00768	2.60131	3.70377	2.1472
RNASE2	5.36476	3.70249	4.5639	5.46576	5.82714	4.54372	5.64645	2.14761
FOLR2	1.18217	1.75427	1.46651	2.70451	2.43884	1.46765	2.57167	2.14953
C9orf140	1.78232	1.93239	2.38358	2.07588	4.2079	2.03276	3.14189	2.15715
SCN3A	2.31863	2.09092	1.72416	2.81897	3.49484	2.04457	3.15691	2.16195
STAP1	3.16489	3.1641	3.7038	4.24011	4.67405	3.34426	4.45708	2.16268
SLC14A1	3.81591	3.28105	4.07678	5.29278	4.38526	3.72458	4.83902	2.16511
LGALS12	2.26559	2.24695	2.84378	3.44808	3.68677	2.45211	3.56742	2.16643
BEND4	1.45282	1.89932	2.02162	2.63677	3.17941	1.79125	2.90809	2.16871
SLC2A1	5.09971	4.88883	5.13688	6.3356	5.98625	5.04181	6.16092	2.17214
TESC	5.10651	3.46181	4.99253	6.26163	5.03179	4.52028	5.64671	2.18318
MARCH3	1.71268	1.55102	1.53729	2.94755	2.50923	1.60033	2.72839	2.18565
MYO1D	2.06287	2.66608	1.61932	2.58738	3.90481	2.11609	3.24609	2.18859
HLA-DQB1	6.26997	7.94295	6.22349	7.81457	8.07062	6.81214	7.94259	2.18928
LCN10	3.64783	3.37124	3.84534	4.31354	5.19283	3.62147	4.75319	2.19119
CASP5	2.62274	1.50229	2.62655	4.35418	2.41459	2.25053	3.38438	2.19444
SIAH2	5.52343	5.16453	5.32588	6.82393	6.11972	5.33795	6.47183	2.19448
PDLIM1	3.73822	3.3652	3.68487	4.64885	4.81966	3.5961	4.73426	2.201
GTSF1	1.01224	1.16235	0.286479	2.88469	1.03974	0.820359	1.96222	2.20665
RUNDC2A	0.789852	1.17623	1.10164	2.14578	2.19016	1.02257	2.16797	2.21207
CD22	6.31765	6.69949	6.84204	7.67125	7.87013	6.61973	7.77069	2.22062
SMOX	2.94298	1.60329	2.41733	3.73723	3.22194	2.3212	3.47959	2.23207
TNFAIP6	3.69072	3.42452	4.09514	5.31895	4.47299	3.73679	4.89597	2.23331
DCAF12	7.09097	6.21076	6.50601	8.32111	7.20702	6.60258	7.76407	2.23688
KLF10	4.78703	4.32062	4.19093	5.46576	5.72301	4.43286	5.59438	2.23693
SLC38A11	-0.180401	0.781751	1.02709	2.136	1.27341	0.542814	1.70471	2.23751
E2F2	3.73432	3.37576	3.19215	4.71276	4.48177	3.43408	4.59727	2.23952
CERCAM	1.51777	0.577392	-0.289382	1.7565	1.77987	0.601928	1.76819	2.24429
MXI1	6.12785	4.86011	5.65114	7.39294	6.03329	5.54637	6.71311	2.24505
KLHL14	2.13563	2.80426	2.58261	3.33721	4.01173	2.5075	3.67447	2.24539
C8orf80	2.30292	2.47168	2.11198	3.45203	3.48031	2.29553	3.46617	2.25112
SOCS1	1.6561	2.20358	2.39633	3.654	2.86286	2.08533	3.25843	2.25495
LHFPL2	2.93281	3.35761	2.7038	4.10123	4.26496	2.99807	4.1831	2.27367
JUP	2.9294	3.15887	3.12736	4.24466	4.2751	3.07188	4.25988	2.27838
FAM26F	4.20348	4.22125	3.42978	5.58468	4.69434	3.9515	5.13951	2.27838
DENND5B	2.30818	2.91802	2.75088	3.38341	4.31495	2.65903	3.84918	2.28177
SIGLEC16	1.68871	1.08358	1.10164	1.84322	3.12814	1.29131	2.48568	2.28845
DOCK4	2.81591	1.51326	1.75748	3.09114	3.3585	2.02889	3.22482	2.29093
PLVAP	1.2817	-1.24573	1.18237	2.88469	0.339302	0.406115	1.612	2.30678
GLRX5	5.17715	4.22792	4.75913	6.3404	5.51423	4.7214	5.92732	2.30683
P2RX5	5.63011	5.62463	6.09253	6.30973	7.67549	5.78242	6.99261	2.31368
SMTNL1	1.50867	1.34538	-0.184412	2.70451	1.49773	0.889881	2.10112	2.31537
GSTM2P1	1.57121	3.16931	1.52959	3.49091	3.13186	2.09004	3.31139	2.33165
AFF3	3.7107	4.20527	4.22706	5.14334	5.4	4.04768	5.27167	2.33592
C9orf172	1.68871	0.289047	0.853063	2.52129	1.81735	0.943605	2.16932	2.33871
PLEKHG1	2.76713	2.80872	3.00507	4.11872	4.05355	2.86031	4.08613	2.3389
ANKRD9	1.12375	0.276223	0.925212	2.63677	1.37744	0.775063	2.0071	2.34899
C1QA	1.63952	1.62874	1.33143	3.58378	1.95821	1.53323	2.771	2.35834
RBM38	7.2802	6.56476	7.18191	8.71676	7.77943	7.00896	8.2481	2.36058
VNN1	3.85415	3.8825	4.84146	5.25148	5.63129	4.1927	5.44139	2.37625
CDKN2B	0.292352	2.42306	0.993925	2.32003	2.65089	1.23645	2.48546	2.37679
KLF1	3.60363	2.68076	2.99113	4.78651	3.89827	3.09184	4.34239	2.37932
IL28RA	3.57775	3.15887	3.24244	4.45989	4.69937	3.32635	4.57963	2.38382
C19orf77	2.08753	-0.916422	1.02709	1.90211	2.07111	0.732734	1.98661	2.38481
RSAD2	3.01546	3.62621	3.61932	5.8985	3.45676	3.42033	4.67763	2.39047
CDKN1A	3.71268	3.70608	3.70721	4.93914	4.99445	3.70866	4.9668	2.39187
GPR153	2.47168	1.21706	1.24948	2.67104	3.13928	1.64607	2.90516	2.39344
HS3ST1	0.292352	0.984568	0.408963	1.80669	1.83573	0.561961	1.82121	2.39371
CR2	2.54919	3.11092	3.58075	4.09114	4.58994	3.08029	4.34054	2.39538
RUNDC3A	4.72059	1.30807	4.03527	5.03961	4.19728	3.35464	4.61845	2.40128
LAP3	4.16054	3.82972	3.61205	5.59364	4.67915	3.86744	5.1364	2.40988
PTPRK	1.68062	2.10186	1.69006	3.14578	3.05158	1.82418	3.09868	2.41915
CD79A	6.70399	6.84594	6.96978	7.7591	8.47437	6.8399	8.11673	2.42306
FGFBP2	6.6063	5.08634	5.37877	6.7279	7.23693	5.69047	6.98241	2.44858
GRB10	2.35464	1.9446	2.21152	2.57295	4.36325	2.17025	3.4681	2.45862
MGC39372	1.97968	2.10186	3.18971	4.01847	3.42676	2.42375	3.72262	2.46036
PDGFRB	1.79735	0.66854	0.249484	1.86706	2.54317	0.905124	2.20512	2.46228
HIVEP3	2.35464	2.39961	1.7706	3.84622	3.11691	2.17495	3.48156	2.47361
RGS9	1.69674	1.28265	1.56013	3.03961	2.60876	1.51317	2.82419	2.48116
EBF1	1.42406	1.32062	1.73759	2.57295	3.0437	1.49409	2.80833	2.48671
KLRC2	2.49491	1.78175	1.49049	2.37095	4.12627	1.92238	3.24861	2.50746
IGF2BP2	2.99931	1.28265	1.76406	4.408	2.28014	2.01534	3.34407	2.51182
CACNA1E	0.774745	2.10549	2.24479	3.45203	2.64569	1.70834	3.04886	2.53242
HLA-L	4.3698	3.55898	3.51797	5.32757	4.99445	3.81558	5.16101	2.54105
PAX5	3.13858	3.53226	3.54494	4.67779	4.83801	3.40526	4.7579	2.55379
LAMC1	1.11178	1.89513	1.56013	2.63677	3.12814	1.52235	2.88245	2.56704
PRICKLE1	1.59721	1.75427	1.85921	2.97524	3.22194	1.7369	3.09859	2.56987
SLC25A39	9.25614	6.55484	8.58081	10.1146	8.87818	8.1306	9.49641	2.57722
STRADB	5.4415	3.35609	4.70806	6.6933	5.0437	4.50188	5.8685	2.57865
ADORA3	1.89838	1.38176	1.16261	3.20779	2.50349	1.48091	2.85564	2.59319
ME3	-0.122685	1.37576	0.696943	2.37095	1.71186	0.650006	2.04141	2.62333
KREMEN1	4.71268	4.89041	4.8219	6.26051	6.1402	4.80833	6.20035	2.62446
FECH	4.56574	3.53091	3.88054	6.22346	4.55847	3.9924	5.39097	2.6364
RUNDC2C	3.1474	3.77265	4.15762	5.03304	5.15491	3.69256	5.09398	2.64161
EPB49	7.47839	4.49539	6.4411	8.27381	6.81648	6.1383	7.54515	2.65157
FCER2	4.32772	4.4611	4.57048	6.0118	5.73039	4.4531	5.8711	2.67215
SCD5	1.08753	1.44615	0.392089	2.32864	2.46858	0.975256	2.39861	2.68209
HLA-DRB5	6.14447	6.10617	7.23477	7.99229	7.84922	6.49514	7.92075	2.68629
GATA1	3.63534	0.434652	2.98832	4.41813	3.14666	2.35277	3.78239	2.69376
MSC	1.44329	0.903496	0.790053	2.82507	2.13186	1.04561	2.47846	2.6998
C5orf4	3.55583	1.66854	3.30688	4.60166	3.96866	2.84375	4.28516	2.71586
NFXL1	3.11178	3.56822	3.22825	4.50048	4.99547	3.30275	4.74797	2.72305
SHISA4	2.2217	-0.0553986	0.993925	2.53624	2.46858	1.05341	2.50241	2.73019
HBQ1	4.391	0.587809	3.19944	4.91789	3.44484	2.72609	4.18136	2.7421
SLC6A8	4.40088	1.83081	3.48454	5.7708	3.61941	3.23874	4.6951	2.74416
DERL3	2.95643	4.53361	3.76897	4.02379	6.41917	3.753	5.22148	2.76729
KCNG1	1.31341	1.50229	2.42978	4.136	2.31331	1.7485	3.22465	2.78207
C20orf108	6.95769	5.14703	5.82033	8.47197	6.43319	5.97501	7.45258	2.78478
KLRC3	3.14153	2.42306	1.60475	3.4716	4.27678	2.38978	3.87419	2.79803
ASB2	1.98625	1.52415	2.07546	3.34147	3.35531	1.86195	3.34839	2.80197
TAL1	3.66841	1.06132	2.8219	4.60698	3.40539	2.51721	4.00619	2.80689
ASCL2	2.47635	2.41138	2.68314	3.85817	4.17219	2.52362	4.01518	2.81192
FCRL6	5.5386	4.59686	4.69264	6.51139	6.36721	4.9427	6.4393	2.82176
HBB	17.9496	14.2585	17.0624	18.4364	17.4423	16.4235	17.9394	2.85967
GNAO1	1.12375	0.223755	0.357737	2.26724	1.92426	0.568415	2.09575	2.88254
VPREB3	2.90186	3.21202	3.37072	4.32434	5.06138	3.16153	4.69286	2.89052
HEMGN	3.23556	2.22376	2.43391	4.81744	3.50923	2.63107	4.16333	2.89239
SDC3	0.414343	1.45755	0.552554	3.01847	1.69182	0.80815	2.35515	2.92208
MSR1	1.87023	1.93647	-0.7319	2.27618	2.87624	1.02493	2.57621	2.93076
PRSS23	3.96644	2.54835	2.69694	4.15064	5.09514	3.07058	4.62289	2.93287
TCL6	0.999305	1.62874	2.03798	2.42818	3.80807	1.55534	3.11813	2.95423
HBA2	15.6584	12.8436	15.5216	16.6232	15.8621	14.6745	16.2426	2.96513
C18orf10	5.26153	3.76349	4.46551	6.60742	5.52489	4.49684	6.06615	2.96764
GSTM4	0.819599	3.65002	2.6692	4.05007	3.84936	2.37961	3.94971	2.96927
EPSTI1	3.78043	4.35151	4.04474	6.03633	5.22282	4.05889	5.62957	2.97045
TCN2	1.71268	1.84391	2.02709	2.58018	4.28683	1.86123	3.43351	2.97374
TXNDC5	0.744048	2.00803	0.655123	1.59454	3.83116	1.13573	2.71285	2.98372
TCL1A	5.08141	5.71769	5.93216	6.93351	7.44932	5.57708	7.19141	3.06169
ANKRD22	1.91225	1.7168	1.6692	4.37095	2.45676	1.76608	3.41386	3.1335
HBE1	4.26017	0.457553	3.22825	4.85221	3.74869	2.64866	4.30045	3.14223
NFIX	3.50181	2.27944	3.02162	5.07075	4.13372	2.93429	4.60223	3.17762
MXRA7	3.01546	2.40845	2.74757	4.48707	4.30838	2.72383	4.39773	3.19076
TGM2	1.8048	0.648777	1.09122	3.59096	2.1244	1.1816	2.85768	3.19559
CD274	3.17643	3.11633	3.40896	5.67948	4.16494	3.23391	4.92221	3.22277
HBA1	15.5636	12.4801	15.195	16.6028	15.6149	14.4129	16.1089	3.23987
LOC388588	3.2897	-1.48674	3.45234	3.94195	2.96658	1.75177	3.45426	3.25464
MYBL2	2.65197	1.83081	1.61205	3.58018	3.91996	2.03161	3.75007	3.29085
MYL4	4.35591	1.35761	3.59741	5.98821	3.66894	3.10364	4.82858	3.30565
FCGR1C	2.61428	2.80202	2.15762	5.2458	3.26327	2.52464	4.25453	3.31703
FCGR1B	3.44329	3.19338	2.53344	5.57386	4.04567	3.05671	4.80977	3.37072
GSTM1	0.863101	3.72272	1.28648	4.02908	3.43583	1.95743	3.73246	3.42244
KIF19	1.46228	-0.321679	1.35774	1.73074	3.50349	0.832779	2.61712	3.4446
OSBP2	4.30029	2.44615	3.91639	6.2441	4.45824	3.55427	5.35117	3.47472
CORO2B	0.159086	1.18997	1.13245	1.63677	3.61941	0.827166	2.62809	3.48443
SERPING1	1.71268	1.60842	1.84068	4.94895	2.09419	1.72059	3.52157	3.48456
HBM	6.2003	2.34538	4.56107	7.26976	5.07691	4.36892	6.17334	3.49288
IFITM3	6.31472	4.65869	6.43957	8.31394	6.91078	5.80433	7.61236	3.50166
KIAA1671	2.96311	1.67832	1.47455	4.24466	3.45676	2.03866	3.85071	3.51141
FAM111B	1.21612	1.18997	0.683138	2.91361	2.78933	1.02974	2.85147	3.53505
BPGM	5.02587	3.72743	4.48254	6.93386	5.58111	4.41195	6.25749	3.59387
FAM46C	5.38852	5.79642	5.3958	7.32327	7.42998	5.52691	7.37662	3.60428
MFSD2B	1.27098	-1.72378	0.490493	2.55104	1.1758	0.0125646	1.86342	3.60714
CSDA	7.29053	4.47449	5.72374	8.6864	6.70625	5.82959	7.69633	3.64707
HBZ	2.99605	0.0538305	2.05416	4.21941	2.97489	1.70135	3.59715	3.72129
TMOD1	2.94298	0.196788	1.8219	4.34147	2.77035	1.65389	3.55591	3.73736
GZMH	5.90836	4.90818	5.08467	7.11934	7.32474	5.3004	7.22204	3.78852
FCGR1A	4.41678	4.21538	3.64448	6.96181	5.098	4.09221	6.02991	3.83093
B3GAT1	3.05976	1.62874	2.32255	4.32864	4.24962	2.33701	4.28913	3.86942
MGAT3	1.74405	1.15537	1.77711	2.76287	4.30673	1.55884	3.5348	3.9339
RN5-8S1	6.77783	4.90506	4.21752	4.28726	10.2876	5.30013	7.28741	3.96489
CSDAP1	7.36728	4.52347	5.77427	8.90337	6.89963	5.88834	7.9015	4.03666
BATF2	1.17067	1.67832	1.27732	4.19607	2.5818	1.37544	3.38893	4.03759
BCL2L1	7.62748	5.56163	6.70593	9.36338	7.97009	6.63168	8.66673	4.09838
GMPR	4.74211	1.25023	3.46853	6.26444	4.24275	3.15362	5.2536	4.28702
TNS1	4.58318	1.75889	3.79808	6.44164	4.59534	3.38005	5.51849	4.40286
KLC3	1.34444	0.237052	0.750882	4.00241	1.85388	0.777458	2.92815	4.44039
ZNF608	1.34444	-0.0233374	1.66218	2.10625	4.22194	0.994427	3.1641	4.49921
EPB42	5.42406	1.26977	4.22706	6.46624	5.21143	3.6403	5.83884	4.59015
ZNF683	0.182169	3.00025	2.42978	2.85519	5.3743	1.87073	4.11474	4.73712
HBD	7.29368	3.19509	6.14729	8.66127	6.92775	5.54535	7.79451	4.75405
TRIM58	5.88173	2.57739	4.54016	7.75929	5.50061	4.33309	6.62995	4.91387
TMCC2	4.56683	2.33615	3.3664	6.33025	5.16039	3.42313	5.74532	5.00093
SLC4A1	7.12189	3.34538	6.05717	9.077	6.80107	5.50815	7.93903	5.39224
OR2W3	3.9681	-0.401849	2.22587	5.34784	3.38993	1.93071	4.36888	5.41955
AHSP	4.66227	0.502291	3.78521	6.25374	5.0643	2.98326	5.65902	6.38976
XK	1.81222	-0.648489	1.24009	4.81284	2.25987	0.801272	3.53636	6.65797
SELENBP1	6.37888	1.60842	4.94992	8.1181	6.183	4.31241	7.15055	7.15098
KRT1	4.49376	0.169308	0.853063	6.36154	3.0278	1.83871	4.69467	7.23987
SNCA	6.43341	3.07805	5.46551	8.94895	6.85613	4.99232	7.90254	7.51732
IFIT1B	3.26828	-1.67315	0.982698	4.73561	2.97074	0.859277	3.85317	7.96622
ALAS2	7.92332	3.84825	6.5416	10.5424	8.83893	6.10439	9.69067	12.011
CD177	0.452817	-2.94617	1.72416	3.36259	3.51209	-0.256396	3.43734	12.9397
CA1	4.23556	0.491236	3.13245	7.36599	6.1915	2.61975	6.77875	17.8642
HBG1	8.14171	3.17795	6.55065	12.3888	8.80202	5.95677	10.5954	24.91
HBG2	8.89073	3.07064	7.75697	13.4447	9.97651	6.57278	11.7106	35.2084
XIST	-5.79511	8.70088	-6.0173	7.94177	8.56167	-1.03718	8.25172	625.514

## Sheet: Sheet
Gene	Control 1	Control 2	Control 3	Bloom_K1	Bloom_M1	logFC	logCPM	PValue	FDR		Control 1	Control 2	Control 3	Bloom_K1	Bloom_M1	AvgControl	AvgBloom	FC (Bloom – Control)
LOC162632	6.69948	12.4021	43.4909	0.328908	0.112959	6.58528	3.67209	3.45154e-15	1.37348e-11		2.74405	3.63252	5.44264	-1.60424	-3.14612	3.93974	-2.37518	-79.6123
SLC4A10	12.1563	28.6644	42.1014	1.19603	0.225919	5.3059	4.08918	8.22462e-16	4.90928e-12		3.60363	4.84119	5.3958	0.258254	-2.14612	4.61354	-0.943936	-47.0941
DDX3Y	120.176	1.77328	129.932	1.94355	1.33292	5.67886	5.67608	2.01421e-06	0.000343509		6.90901	0.82642	7.02162	0.958694	0.41459	4.91902	0.686642	-18.7963
OLFM4	41.8357	2.99511	4.70881	0.77742	0.677756	4.50094	3.36144	4.46023e-06	0.000617462		5.38666	1.58261	2.23536	-0.363235	-0.561162	3.06821	-0.462198	-11.5547
CEACAM8	47.9409	2.56261	10.9769	0.149504	6.28054	2.66841	3.77164	0.0212118	0.26939		5.58318	1.35761	3.4564	-2.74175	2.65089	3.46573	-0.045429	-11.4016
DEFA4	53.4877	1.69759	17.0289	0.0897023	12.2448	1.96287	4.08552	0.126859	0.692372		5.74114	0.763489	4.08991	-3.47871	3.6141	3.53151	0.0676921	-11.0335
FAM24B	4.01608	4.14126	4.52355	1.91365	0.0903674	2.09183	1.59688	0.0055228	0.111748		2.00579	2.05007	2.17745	0.936326	-3.46805	2.07777	-1.26586	-10.1516
CUZD1	2.64737	2.53017	2.30037	0.926923	0.0677756	2.36025	0.83366	0.000494133	0.0210965		1.40456	1.33923	1.20187	-0.109478	-3.88309	1.31522	-1.99628	-9.92801
IL8	10.1573	10.0558	28.3764	1.76414	1.19737	3.45452	3.38245	4.819e-11	5.75292e-08		3.34444	3.32995	4.82662	0.818969	0.259867	3.83367	0.539418	-9.81
LOC654433	22.8719	2.88699	7.20989	4.0366	0.180735	2.38521	2.9063	0.0150307	0.216449		4.5155	1.52956	2.84998	2.01314	-2.46805	2.96501	-0.227456	-9.14175
LRRC6	7.76203	12.467	4.81688	0.119603	6.37091	1.35901	2.68288	0.129262	0.696787		2.95643	3.64004	2.2681	-3.06367	2.6715	2.95486	-0.196088	-8.88239
B3GALT2	3.42177	4.46564	6.43795	0.508313	0.564797	3.14536	1.6751	1.36703e-10	1.35997e-07		1.77474	2.15887	2.6866	-0.976211	-0.824197	2.20674	-0.900204	-8.61554
MDGA1	38.612	7.23368	1.03439	0.299008	2.12364	3.68035	3.31394	0.00125023	0.0412827		5.27098	2.85473	0.0487871	-1.74175	1.08654	2.72483	-0.327605	-8.29612
HP	27.5723	12.6076	7.78112	0.687717	4.17949	2.70673	3.41519	4.93363e-05	0.00379985		4.78515	3.65622	2.95998	-0.540112	2.06333	3.80045	0.761608	-8.2183
RORC	13.7591	12.1535	26.3848	3.28908	1.21996	2.95922	3.51997	9.66105e-10	6.32151e-07		3.78232	3.60329	4.72163	1.71769	0.286834	4.03575	1.00226	-8.18787
LOC200772	15.0918	13.0942	9.69552	14.3823	0.180735	0.795624	3.39703	0.40668	0.970381		3.9157	3.71085	3.27732	3.84622	-2.46805	3.63462	0.689083	-7.70363
MS4A2	6.86156	1.69759	4.43092	5.17283	0.0451837	0.733341	1.87313	0.487324	0.986957		2.77854	0.763489	2.1476	2.37095	-4.46805	1.89654	-1.04855	-7.70125
FCER1A	47.9769	44.6996	42.4719	24.8475	1.3781	1.7818	5.01624	0.0133287	0.198489		5.58427	5.48219	5.40844	4.63503	0.462684	5.49163	2.54886	-7.68889
COL5A3	15.5241	15.7973	39.0754	1.85385	4.24727	2.93613	3.94687	8.99981e-10	6.31998e-07		3.95643	3.98161	5.28819	0.890522	2.08654	4.40874	1.48853	-7.56959
PPFIA4	6.19521	8.7799	6.73129	0.328908	3.0499	2.08555	2.36032	0.00111764	0.0382302		2.63115	3.1342	2.75088	-1.60424	1.60876	2.83875	0.00225998	-7.14279
CEACAM6	26.5458	0.88664	5.97479	0.119603	4.51837	2.25863	2.93998	0.0601071	0.480431		4.73041	-0.17358	2.57889	-3.06367	2.1758	2.37857	-0.443936	-7.07391
CRISP3	35.0102	1.51378	10.8997	0.38871	4.40541	2.71582	3.39494	0.00905222	0.154159		5.1297	0.598151	3.44622	-1.36323	2.13928	3.05803	0.388021	-6.36431
MYBPH	3.63789	5.43878	3.64354	0.179405	2.53029	1.63172	1.67528	0.0181152	0.243261		1.8631	2.44328	1.86534	-2.47871	1.3393	2.05724	-0.569705	-6.17717
B4GALNT3	6.69948	3.84931	9.64921	3.58809	0.293694	1.8014	2.29038	0.015229	0.217301		2.74405	1.9446	3.27041	1.84322	-1.76761	2.65302	0.0378015	-6.12716
LOC389834	7.61795	20.7928	11.6562	0.448511	9.21748	1.4633	3.33239	0.0649427	0.496521		2.9294	4.37801	3.54303	-1.15678	3.20437	3.61681	1.02379	-6.03361
CFH	4.35826	5.15765	6.11374	8.19281	0.0903674	0.333747	2.266	0.747721	0.999932		2.12375	2.36671	2.61205	3.03436	-3.46805	2.36751	-0.216848	-5.99747
HKDC1	9.94116	7.46075	4.89408	0.747519	1.96549	2.4383	2.35267	1.24305e-06	0.0002283		3.31341	2.89932	2.29104	-0.419818	0.97489	2.83459	0.277536	-5.88505
CACNB4	5.18669	6.24973	8.33691	0.956824	1.26514	2.5602	2.17299	3.15934e-09	1.63983e-06		2.37481	2.64379	3.05951	-0.0636742	0.339302	2.69271	0.137814	-5.87624
PTPRS	4.03409	7.19043	5.60426	1.67444	0.564797	2.34139	1.97262	5.92539e-06	0.000777333		2.01224	2.84608	2.48652	0.743681	-0.824197	2.44828	-0.0402581	-5.6121
CCR3	23.088	13.2888	57.7254	41.2032	0.542205	0.588031	4.76553	0.572737	0.999932		4.52907	3.73214	5.85113	5.36469	-0.883091	4.70411	2.2408	-5.51483
CHI3L1	200.12	177.274	186.299	16.6547	69.5378	2.12345	7.02337	1.47068e-06	0.000266015		7.64472	7.46984	7.54148	4.05786	6.11972	7.55201	5.08879	-5.51446
C15orf38	2.8995	3.35193	1.28141	0.0897023	2.01068	1.24193	1.01352	0.106581	0.633933		1.53581	1.74499	0.357737	-3.47871	1.00768	1.21285	-1.23552	-5.45796
HDC	13.579	4.86571	9.35587	11.2427	0.225919	0.693925	2.97805	0.462661	0.981388		3.76331	2.28265	3.22587	3.49091	-2.14612	3.09061	0.672395	-5.34509
LTF	192.016	8.30414	38.0256	2.63127	22.0497	2.68555	5.71907	0.00817824	0.144854		7.58508	3.05383	5.2489	1.39576	4.46268	5.29594	2.92922	-5.15766
SUSD4	5.47484	7.39587	7.76568	2.69107	0.677756	2.04223	2.29371	0.000119928	0.00753527		2.45282	2.88672	2.95711	1.42818	-0.561162	2.76555	0.433508	-5.03517
CRIP2	26.4737	27.1074	14.3426	3.13958	6.23535	2.2665	3.96122	1.71618e-09	1.02439e-06		4.72649	4.76061	3.84223	1.65057	2.64047	4.44311	2.14552	-4.91636
OTX1	3.72793	3.925	2.37756	0.119603	3.75025	0.780764	1.51824	0.324458	0.943482		1.89838	1.97269	1.24948	-3.06367	1.90699	1.70685	-0.578344	-4.8743
CPA3	9.81509	2.67073	7.04006	7.8938	0.180735	0.690872	2.47127	0.469932	0.983639		3.295	1.41724	2.81559	2.98072	-2.46805	2.50927	0.256333	-4.76654
ABCA13	15.1098	0.919078	2.90248	0.239206	2.16882	2.379	2.11469	0.0179587	0.241976		3.91742	-0.121741	1.53729	-2.06367	1.11691	1.77765	-0.473382	-4.76025
NOG	18.1354	22.685	17.6619	4.57482	3.70507	2.23822	3.75124	6.51749e-14	1.55612e-10		4.18074	4.50367	4.14257	2.19371	1.8895	4.27566	2.04161	-4.70453
KY	6.15919	4.10882	6.05198	1.43524	0.903674	2.22392	1.93536	5.04337e-07	0.000115784		2.62274	2.03872	2.59741	0.521288	-0.146125	2.41962	0.187582	-4.69799
PLA2G7	6.68147	8.08788	3.95231	2.57146	0.655164	1.96336	2.16623	0.000417409	0.0187691		2.74016	3.01576	1.9827	1.36259	-0.610072	2.57954	0.376259	-4.60526
CAMP	100.582	10.0125	33.2396	3.43859	14.7073	2.39985	5.02111	0.00161633	0.048974		6.65223	3.32374	5.05483	1.78182	3.87846	5.01027	2.83014	-4.53194
LOC619207	6.71748	13.4942	22.7876	2.75087	2.91435	2.33814	3.30057	8.53805e-07	0.000167094		2.74792	3.75427	4.51017	1.45989	1.54317	3.67079	1.50153	-4.49792
SOX8	2.28719	3.1573	3.36564	0.598015	0.700348	2.17036	1.085	2.29133e-06	0.000364778		1.19357	1.65869	1.75088	-0.741746	-0.513857	1.53438	-0.627801	-4.47592
AZU1	16.1364	1.6219	5.31092	0.239206	5.91907	1.31552	2.56229	0.181151	0.800879		4.01224	0.697687	2.40896	-2.06367	2.56537	2.37296	0.250848	-4.35332
LGALS9C	36.0727	2.80048	5.29548	1.85385	1.92031	2.96146	3.27136	0.000563217	0.0232962		5.17284	1.48568	2.40476	0.890522	0.941338	3.02109	0.91593	-4.30246
TMTC1	6.84355	7.36344	2.85617	1.49504	1.01663	2.18396	2.00683	1.52868e-05	0.00167425		2.77474	2.88038	1.51408	0.580182	0.0238001	2.38973	0.301991	-4.25083
AKR1C3	11.6701	6.21729	10.3594	3.73759	1.24255	1.92553	2.74968	0.000102794	0.00663325		3.54474	2.63629	3.37287	1.90211	0.313307	3.18463	1.10771	-4.21906
C6orf105	5.13266	5.33065	5.88216	4.0067	0.429245	1.30483	2.07914	0.0439028	0.409143		2.35971	2.41431	2.55635	2.00241	-1.22013	2.44345	0.391145	-4.1477
COL17A1	6.59142	0.44332	3.01055	0.119603	2.07845	1.59424	1.32624	0.105111	0.630562		2.72059	-1.17358	1.59003	-3.06367	1.05551	1.04568	-1.00408	-4.14038
LTK	18.4236	28.8374	36.9912	3.55819	12.0415	1.84433	4.32802	2.43395e-05	0.00223511		4.20348	4.84987	5.20911	1.83114	3.58994	4.75415	2.71054	-4.12276
ANGPT1	6.30327	2.59504	2.59371	0.448511	1.69439	1.81829	1.48853	0.00206258	0.0579367		2.6561	1.37576	1.37502	-1.15678	0.760766	1.80229	-0.198009	-4.00083
SUMO1P1	2.16112	2.90861	4.16846	0.269107	2.07845	1.37399	1.27008	0.0281958	0.319367		1.11178	1.54033	2.05951	-1.89375	1.05551	1.57054	-0.41912	-3.97144
GATA2	19.3961	4.70352	11.718	15.668	0.429245	0.569831	3.37819	0.543857	0.997933		4.27769	2.23374	3.55065	3.96975	-1.22013	3.35403	1.37481	-3.94279
EPHB1	5.96109	5.59016	7.24076	1.49504	1.6718	1.98002	2.16707	5.63284e-07	0.000122263		2.57558	2.48289	2.85614	0.580182	0.7414	2.6382	0.660791	-3.93786
COL6A1	2.95353	7.16881	4.01407	2.09305	0.60998	1.81549	1.79642	0.0013707	0.0435196		1.56244	2.84173	2.00507	1.06561	-0.713166	2.13641	0.176222	-3.89114
S100B	2.3052	1.50296	12.8296	1.94355	0.429245	2.23039	1.95935	0.0101699	0.16654		1.20489	0.587809	3.6814	0.958694	-1.22013	1.8247	-0.130716	-3.87828
AOC3	20.0984	22.8688	21.6451	3.49839	8.92379	1.78812	3.95592	4.91442e-07	0.000115036		4.32901	4.51531	4.43597	1.80669	3.15766	4.42676	2.48217	-3.84928
DCHS1	14.3174	20.2089	15.1454	4.1263	4.49578	1.94066	3.55702	4.86277e-10	4.14655e-07		3.8397	4.33692	3.92081	2.04485	2.16857	4.03248	2.10671	-3.79938
ROBO3	7.72601	9.61247	8.55306	3.28908	1.58143	1.83333	2.64375	1.16256e-05	0.00136065		2.94972	3.26491	3.09644	1.71769	0.66123	3.10369	1.18946	-3.76913
KRT72	21.7553	19.7331	1.26598	4.57482	1.03923	2.34642	3.2904	0.00855776	0.148219		4.44329	4.30255	0.34025	2.19371	0.0555089	3.0287	1.12461	-3.74272
TSPAN16	3.79997	4.80083	3.56635	0.418611	2.7788	1.32952	1.66556	0.0230445	0.285972		1.92599	2.26328	1.83445	-1.25632	1.47446	2.00791	0.109071	-3.72912
NAP1L2	3.51182	6.30379	6.26812	2.96017	0.655164	1.57967	2.01176	0.00528683	0.108072		1.81222	2.65622	2.64803	1.56568	-0.610072	2.37216	0.477805	-3.71755
PI16	11.9042	14.7809	8.83095	4.96353	1.98808	1.77464	3.10361	4.74174e-05	0.00369979		3.5734	3.88567	3.14257	2.31137	0.991379	3.53388	1.65137	-3.68715
PSD	4.14215	4.07638	3.22669	1.01663	1.08441	1.85702	1.48599	8.8405e-06	0.00108802		2.05038	2.02729	1.69006	0.0237886	0.116909	1.92258	0.070349	-3.61057
LRRN3	26.2216	39.0121	18.4647	7.29578	7.5005	1.91523	4.30878	1.0061e-09	6.32151e-07		4.71268	5.28585	4.2067	2.86706	2.90699	4.73508	2.88702	-3.60014
TPM2	10.7696	15.819	11.1931	7.11638	1.69439	1.52111	3.23411	0.00252244	0.0648984		3.42889	3.98358	3.48454	2.83114	0.760766	3.63234	1.79595	-3.57113
C3orf57	2.26918	3.752	3.56635	5.68114	0.135551	0.141046	1.63652	0.900726	0.999932		1.18217	1.90766	1.83445	2.50618	-2.88309	1.64143	-0.188455	-3.55507
DDX11	28.7429	25.2909	42.3484	7.35559	10.686	1.82942	4.52252	1.22204e-10	1.32624e-07		4.84513	4.66054	5.40424	2.87884	3.41764	4.96997	3.14824	-3.53505
NEFL	3.51182	2.95186	4.09126	1.73424	0.564797	1.62882	1.40423	0.00107175	0.0374108		1.81222	1.56163	2.03255	0.794307	-0.824197	1.80213	-0.014945	-3.52366
GRAMD1C	9.90514	13.3537	19.1286	4.0665	3.68247	1.86725	3.34049	3.54921e-07	9.41566e-05		3.30818	3.73916	4.25766	2.02379	1.88068	3.76833	1.95223	-3.52128
PLEKHG5	5.90706	6.88768	5.28005	2.51166	1.15218	1.72758	2.15154	8.22671e-05	0.00564428		2.56244	2.78402	2.40055	1.32864	0.204372	2.58234	0.766508	-3.52062
KIAA1324	30.4358	49.9005	40.8663	9.23933	13.8262	1.80661	4.85639	1.60174e-11	2.12462e-08		4.9277	5.64098	5.35284	3.20779	3.78933	5.30717	3.49856	-3.50305
LCN2	111.082	5.29821	28.0831	3.52829	15.0914	2.36939	5.03055	0.00823195	0.145572		6.79548	2.40551	4.81163	1.81897	3.91565	4.67087	2.86731	-3.49081
CHIT1	7.72601	1.40565	4.40004	0.418611	2.59806	1.56779	1.7557	0.0325955	0.348366		2.94972	0.491236	2.13752	-1.25632	1.37744	1.85949	0.0605589	-3.47963
ELOVL4	3.04358	2.35716	6.49971	1.01663	1.08441	1.9123	1.52863	0.00021437	0.0116325		1.60577	1.23705	2.70037	0.0237886	0.116909	1.84773	0.070349	-3.42804
SYT2	3.76395	7.17962	6.299	1.34553	1.9429	1.80053	2.0751	4.3285e-05	0.00346803		1.91225	2.84391	2.65512	0.428179	0.958212	2.47043	0.693195	-3.42768
SLC22A1	3.49381	3.98988	6.3762	0.627916	2.71102	1.45526	1.82191	0.00797244	0.142052		1.8048	1.99634	2.6727	-0.671357	1.43884	2.15795	0.38374	-3.4205
SSTR3	4.03409	5.95779	5.24917	1.64454	1.33292	1.77489	1.90409	1.883e-05	0.00190502		2.01224	2.57478	2.39209	0.717685	0.41459	2.32637	0.566138	-3.38753
ADAMTS17	2.88149	2.68154	2.99511	1.25583	0.564797	1.66332	1.10704	0.000388415	0.0181129		1.52682	1.42306	1.58261	0.328643	-0.824197	1.51083	-0.247777	-3.38371
ADAMTS1	4.08812	3.41681	5.01759	3.16948	0.474429	1.20584	1.72038	0.0471986	0.426862		2.03144	1.77265	2.32699	1.66425	-1.07574	2.04369	0.294255	-3.36228
TSHZ2	7.04165	6.69305	7.56498	2.18276	2.07845	1.73605	2.37976	4.37374e-06	0.000617462		2.81591	2.74266	2.91934	1.12615	1.05551	2.82597	1.09083	-3.32912
EPHX2	29.6614	36.7523	27.8052	12.648	6.98089	1.68198	4.51533	2.20659e-09	1.19738e-06		4.89051	5.19976	4.79728	3.66084	2.80341	4.96252	3.23212	-3.31818
MMP8	69.0118	4.44401	16.0563	1.94355	13.5551	1.94302	4.39695	0.0308922	0.336796		6.10877	2.15186	4.00507	0.958694	3.76077	4.08857	2.35973	-3.3146
NHS	7.88809	11.0289	13.7405	1.46514	7.00348	1.35655	3.05774	0.010686	0.172625		2.97968	3.46322	3.78036	0.551036	2.80807	3.40775	1.67955	-3.31314
SAMD12	3.24168	2.44367	5.21829	1.43524	0.768123	1.72976	1.43261	0.00041821	0.0187691		1.69674	1.28905	2.38358	0.521288	-0.38059	1.78979	0.070349	-3.29309
SPEG	6.87957	13.0617	5.58882	2.12295	2.7788	1.794	2.63287	7.85492e-05	0.00554864		2.78232	3.70727	2.48254	1.08607	1.47446	2.99071	1.28027	-3.27262
SLC22A17	4.01608	4.97383	4.24565	1.82395	0.994042	1.65708	1.72245	0.000127231	0.00775498		2.00579	2.31436	2.08599	0.867063	-0.00862139	2.13538	0.429221	-3.2629
UTS2	8.87861	6.10916	1.04983	0.179405	7.83938	0.412125	2.28876	0.697925	0.999932		3.15033	2.61098	0.0701608	-2.47871	2.97074	1.94382	0.246014	-3.24408
DSEL	3.72793	5.84966	3.10318	0.986725	1.60402	1.69872	1.66049	0.000220988	0.0118836		1.89838	2.54835	1.63375	-0.0192801	0.681694	2.02683	0.331207	-3.23916
C5orf20	2.55733	4.76839	4.15302	3.40869	0.384062	1.02281	1.64326	0.125735	0.688544		1.35464	2.2535	2.05416	1.76922	-1.38059	1.88743	0.194313	-3.23355
ZNF595	3.854	3.50331	5.31092	1.43524	1.17478	1.6957	1.65064	6.83123e-05	0.0049425		1.94636	1.80872	2.40896	0.521288	0.232387	2.05468	0.376837	-3.19949
VNN3	66.7246	55.8583	79.8182	12.4686	35.1529	1.5007	5.64677	1.48451e-05	0.00164093		6.06015	5.8037	6.31865	3.64023	5.13557	6.06083	4.3879	-3.18861
GPR44	9.02268	5.17927	7.37971	21.7378	0.225919	-0.609426	3.11665	0.484137	0.986957		3.17356	2.37275	2.88356	4.44214	-2.14612	2.80996	1.14801	-3.16444
AOC2	23.2501	24.4475	23.189	4.33561	12.9903	1.44327	4.14915	9.77851e-05	0.00644949		4.53916	4.61161	4.53537	2.11623	3.69937	4.56205	2.9078	-3.14759
ZNF702P	5.0066	3.89256	3.33477	0.598015	2.7788	1.25793	1.68095	0.0198643	0.258436		2.32383	1.96072	1.73759	-0.741746	1.47446	2.00738	0.366358	-3.11887
TMEM45B	9.18476	11.3749	11.1313	4.48511	2.55288	1.5912	2.97116	2.56145e-05	0.00229915		3.19924	3.50779	3.47655	2.16514	1.35213	3.39453	1.75864	-3.1078
THBD	47.3105	45.2294	71.3887	18.5086	16.0628	1.66089	5.31445	1.33419e-11	1.99095e-08		5.56409	5.49919	6.15762	4.21012	4.00565	5.7403	4.10789	-3.10031
NLGN2	4.57437	5.78478	4.24565	2.15285	1.12959	1.57833	1.87442	0.000300287	0.0148748		2.19357	2.53226	2.08599	1.10625	0.175803	2.27061	0.641027	-3.09423
KIAA0319	3.98006	10.391	5.24917	1.31563	2.86917	1.63857	2.28643	0.00141919	0.0447025		1.99279	3.37726	2.39209	0.395757	1.52063	2.58738	0.958195	-3.09338
AGAP7	21.161	25.0854	49.8825	7.62469	12.177	1.69229	4.54143	2.27656e-06	0.000364778		4.40333	4.64878	5.64046	2.93068	3.60609	4.89752	3.26838	-3.09329
ENHO	2.62936	3.73037	2.76353	2.00335	0.474429	1.31252	1.26149	0.0163601	0.225788		1.39471	1.89932	1.46651	1.00241	-1.07574	1.58685	-0.0366603	-3.08124
MID2	7.14971	6.7363	5.49619	3.19938	1.3781	1.50513	2.28508	0.000642594	0.0257161		2.83788	2.75196	2.45843	1.67779	0.462684	2.68276	1.07024	-3.05785
CELSR3	7.5279	7.04987	11.6408	4.15621	1.89772	1.53517	2.70911	0.000457045	0.0198827		2.91225	2.8176	3.54112	2.05527	0.924264	3.09032	1.48977	-3.0326
DOCK3	5.76299	4.5197	4.89408	2.75087	1.06182	1.41713	1.95378	0.00205741	0.0579277		2.52682	2.17623	2.29104	1.45989	0.0865358	2.33136	0.773212	-2.94476
BOK	6.66346	2.55179	4.35372	1.28573	1.58143	1.65009	1.74761	0.000644036	0.0257161		2.73627	1.35151	2.12225	0.362591	0.66123	2.07001	0.51191	-2.94466
EDAR	7.3298	9.88279	5.74321	2.06315	3.11768	1.55843	2.51816	0.000149361	0.00882707		2.87377	3.30492	2.52186	1.04485	1.64047	2.90018	1.34266	-2.94348
CA6	2.8995	6.74711	5.0639	2.81067	0.881083	1.42033	1.91573	0.00834198	0.146667		1.53581	2.75427	2.34025	1.49091	-0.182651	2.21011	0.654132	-2.94033
BPI	53.5598	6.57411	8.30604	4.33561	5.5576	2.20374	3.97555	0.00220873	0.0596556		5.74308	2.7168	3.05416	2.11623	2.47446	3.83801	2.29535	-2.91332
C17orf51	8.23027	15.5811	7.95095	3.8572	3.14027	1.60012	2.97454	9.58754e-05	0.00642814		3.04094	3.96172	2.99113	1.94755	1.65089	3.33126	1.79922	-2.89195
HRH4	5.99711	2.40041	3.906	8.64132	0.203327	-0.106823	2.07736	0.871851	0.999932		2.58427	1.26328	1.96569	3.11125	-2.29813	1.93775	0.406562	-2.89023
SARDH	3.51182	4.58458	4.53899	2.21266	0.948858	1.42546	1.69647	0.00186725	0.0542365		1.81222	2.19679	2.18237	1.14578	-0.0757356	2.06379	0.535022	-2.8854
PDE9A	3.40377	4.04394	4.24565	1.79405	1.01663	1.48121	1.57717	0.000601109	0.0245755		1.76713	2.01576	2.08599	0.843216	0.0238001	1.95629	0.433508	-2.87345
HOOK1	9.02268	15.0621	11.3012	5.68114	2.84657	1.47339	3.15028	0.000227369	0.0121175		3.17356	3.91285	3.4984	2.50618	1.50923	3.52827	2.0077	-2.86903
CTSG	11.2378	0.746075	7.0555	0.478412	3.86321	1.54097	2.24482	0.0918998	0.586259		3.49029	-0.422608	2.81875	-1.06367	1.9498	1.96214	0.443063	-2.86609
CYP4F3	137.231	169.067	143.349	39.4391	68.86	1.46811	6.80337	2.22433e-08	8.85136e-06		7.10046	7.40145	7.16338	5.30155	6.10559	7.22177	5.70357	-2.86432
TIGD3	24.4567	17.7977	20.1167	4.84392	10.7085	1.41386	3.97024	2.67128e-05	0.00237983		4.61216	4.15362	4.33032	2.27618	3.42069	4.36536	2.84843	-2.86182
PTPN13	5.52887	4.11963	8.0127	4.36551	0.903674	1.16649	2.21625	0.0413001	0.396973		2.46698	2.04252	3.00229	2.12615	-0.146125	2.50393	0.990013	-2.85584
NRG1	6.19521	3.52493	3.02599	0.299008	6.82274	0.249766	2.01267	0.766807	0.999932		2.63115	1.8176	1.59741	-1.74175	2.77035	2.01539	0.514303	-2.83055
FHIT	8.60847	10.045	9.60289	3.49839	3.18545	1.49581	2.82363	2.08878e-05	0.00206081		3.10576	3.3284	3.26347	1.80669	1.6715	3.23254	1.73909	-2.81561
AK5	7.54591	9.19078	6.40707	2.78077	2.64325	1.50896	2.53875	6.99011e-05	0.00499688		2.9157	3.20019	2.67967	1.47548	1.40231	2.93185	1.4389	-2.81464
MTUS1	3.83599	10.9424	2.93336	3.40869	0.926266	1.45344	2.17582	0.0234408	0.287807		1.9396	3.45186	1.55255	1.76922	-0.110501	2.31467	0.829357	-2.79978
C2orf55	4.10613	1.73003	2.91792	0.687717	1.4007	1.46484	1.16174	0.00378337	0.0855415		2.03778	0.790796	1.54494	-0.540112	0.486143	1.45784	-0.0269845	-2.79883
LOC727849	3.20566	3.39518	4.15302	1.01663	1.60402	1.44157	1.46626	0.000620508	0.0250889		1.68062	1.76349	2.05416	0.0237886	0.681694	1.83276	0.352741	-2.78952
KIT	2.43126	2.70317	2.393	0.77742	1.06182	1.43888	0.970169	0.000857587	0.0321946		1.2817	1.43465	1.25882	-0.363235	0.0865358	1.32506	-0.138349	-2.75759
FLT4	5.76299	9.6341	11.4555	4.78412	2.03327	1.39861	2.77084	0.00225634	0.0606671		2.52682	3.26815	3.51797	2.25825	1.0238	3.10431	1.64103	-2.75736
CXCL1	6.86156	7.73107	9.4485	2.18276	3.81802	1.41124	2.60877	0.000365344	0.017239		2.77854	2.95067	3.24009	1.12615	1.93283	2.98976	1.52949	-2.75161
TMIGD2	16.1004	21.6254	15.9328	6.84727	6.05462	1.47285	3.74555	3.88782e-07	0.000100224		4.00902	4.43465	3.99393	2.77553	2.59804	4.14587	2.68678	-2.74934
PPP1R12B	123.238	171.781	167.448	51.3396	60.8173	1.45868	6.8458	5.5351e-10	4.4052e-07		6.9453	7.42443	7.38757	5.682	5.92641	7.25243	5.8042	-2.72873
MAP7	4.34025	2.05441	4.70881	1.04653	1.55884	1.49571	1.49268	0.00181933	0.0533641		2.11778	1.03872	2.23536	0.0656088	0.640471	1.79729	0.35304	-2.72121
EPPK1	3.02557	7.20124	4.21477	2.03325	1.35551	1.51336	1.87619	0.00148025	0.045662		1.59721	2.84825	2.07546	1.02379	0.438838	2.17364	0.731313	-2.71758
GAL3ST4	12.3724	20.263	11.3012	5.23263	5.21872	1.4876	3.45696	1.74257e-05	0.00184096		3.62906	4.34077	3.4984	2.38754	2.3837	3.82274	2.38562	-2.70781
CAMSAP1L1	4.84451	5.56853	3.52003	1.73424	1.64921	1.45769	1.82853	0.000407012	0.0185375		2.27635	2.4773	1.81559	0.794307	0.721772	2.18975	0.758039	-2.69766
FZD6	4.57437	6.07673	2.57827	2.93027	0.813307	1.24642	1.79681	0.0255126	0.300364		2.19357	2.60329	1.3664	1.55104	-0.298128	2.05442	0.626454	-2.69068
GP5	4.50234	7.37425	5.6197	3.22928	1.4007	1.3419	2.17495	0.00314493	0.0764647		2.17067	2.8825	2.49049	1.69121	0.486143	2.51455	1.08868	-2.68678
MFAP3L	5.2047	2.36798	3.67442	0.867122	2.03327	1.35539	1.53662	0.00635323	0.121546		2.37981	1.24366	1.87752	-0.205693	1.0238	1.83366	0.409053	-2.68442
KAZ	7.708	12.8022	2.60915	0.867122	6.48386	1.06438	2.63268	0.143907	0.729908		2.94636	3.67832	1.38358	-0.205693	2.69685	2.66942	1.24558	-2.68298
RASGRF2	7.63596	12.4995	10.5601	6.39876	2.19141	1.25814	2.9894	0.0059595	0.11644		2.93281	3.64379	3.40055	2.67779	1.13186	3.32572	1.90483	-2.67751
MYOM1	7.56392	9.40703	5.07934	2.78077	2.62066	1.44535	2.48216	0.000356885	0.017042		2.91913	3.23374	2.34464	1.47548	1.38993	2.83251	1.43271	-2.63865
MDS2	4.84451	7.08231	4.52355	2.60137	1.60402	1.3898	2.07865	0.000983498	0.0355788		2.27635	2.82422	2.17745	1.37927	0.681694	2.42601	1.03048	-2.63085
GLI1	7.40184	10.6613	15.0373	2.84057	5.73833	1.35857	3.07576	0.00130316	0.0423117		2.88788	3.41431	3.91048	1.50618	2.52063	3.40422	2.01341	-2.62227
SPON1	2.64737	5.2009	6.19093	3.25918	0.881083	1.18599	1.89283	0.0331973	0.353217		1.40456	2.37876	2.63016	1.70451	-0.182651	2.13783	0.76093	-2.59709
PLXDC1	30.4718	24.588	30.229	13.4852	8.83342	1.35138	4.43307	1.18333e-07	3.62219e-05		4.9294	4.61988	4.91786	3.75331	3.14297	4.82238	3.44814	-2.59232
LOC641518	3.24168	5.21171	2.91792	2.06315	0.97145	1.33232	1.56912	0.00540907	0.109819		1.69674	2.38176	1.54494	1.04485	-0.0417883	1.87448	0.501531	-2.58999
RPGRIP1	5.54688	9.33134	11.6871	1.94355	5.53501	1.23839	2.78789	0.0102181	0.166872		2.47168	3.22208	3.54685	0.958694	2.46858	3.0802	1.71364	-2.57856
HSD17B7P2	4.75447	6.54167	6.00567	6.60807	0.745531	0.6549	2.31669	0.313121	0.939097		2.24928	2.70966	2.58632	2.72423	-0.423659	2.51509	1.15028	-2.57541
CCDC152	2.26918	2.09766	2.1923	1.40534	0.519613	1.20087	0.818956	0.0141894	0.208356		1.18217	1.06878	1.13245	0.490915	-0.944491	1.1278	-0.226788	-2.55724
CLEC5A	10.4454	6.43354	4.61618	2.21266	3.18545	1.40334	2.44818	0.00155401	0.0474469		3.3848	2.68561	2.2067	1.14578	1.6715	2.75904	1.40864	-2.54983
RAVER2	4.55636	4.98465	2.97967	2.90037	0.881083	1.15275	1.73636	0.0251016	0.297511		2.18788	2.31749	1.57515	1.53624	-0.182651	2.02684	0.676794	-2.54921
NAP1L3	3.09761	6.02266	3.89056	2.42196	1.107	1.30799	1.764	0.00656558	0.124561		1.63115	2.5904	1.95998	1.27618	0.146657	2.06051	0.711416	-2.54752
MPO	31.1021	3.60062	11.9496	1.82395	10.2793	1.35849	3.56228	0.0738821	0.53043		4.95894	1.84825	3.57889	0.867063	3.36167	3.46203	2.11437	-2.54499
NELL2	71.1909	118.15	84.7123	50.622	24.4218	1.28487	6.12754	2.30781e-05	0.0021524		6.15362	6.88448	6.4045	5.66169	4.6101	6.48087	5.13589	-2.54025
TKTL1	5.92507	3.91419	4.12214	3.43859	0.948858	1.09288	1.89941	0.0344458	0.358513		2.56683	1.96871	2.04339	1.78182	-0.0757356	2.19298	0.85304	-2.53141
WLS	20.7107	33.6599	53.418	18.6581	9.33044	1.36205	4.76802	0.000286859	0.0145724		4.37231	5.07296	5.73925	4.22173	3.22194	5.06151	3.72184	-2.53093
NCRNA00173	4.55636	8.02301	14.2036	3.19938	3.16286	1.48859	2.74892	0.00159371	0.048535		2.18788	3.00414	3.82819	1.67779	1.66123	3.00674	1.66951	-2.52665
CPAMD8	3.56585	8.9529	4.56986	2.09305	2.07845	1.4514	2.12367	0.00192406	0.0552151		1.83425	3.16235	2.19215	1.06561	1.05551	2.39625	1.06056	-2.52396
ACVR1C	3.02557	5.71991	4.44635	3.31898	0.881083	1.07673	1.8299	0.0460473	0.421236		1.59721	2.51599	2.15262	1.73074	-0.182651	2.08861	0.774045	-2.48727
KLRB1	63.7531	63.2866	120.067	50.1436	19.9486	1.23367	5.98909	0.000771851	0.029569		5.99442	5.98383	6.9077	5.64799	4.31822	6.29532	4.9831	-2.48322
FAM171A1	7.34781	7.75269	6.14461	3.67779	2.19141	1.27606	2.46107	0.00117717	0.0396978		2.87731	2.9547	2.61932	1.87884	1.13186	2.81711	1.50535	-2.48244
PADI4	118.339	141.549	211.943	33.0104	114.45	1.09252	6.95363	0.00851279	0.148142		6.88679	7.14516	7.72753	5.04485	6.83858	7.25316	5.94171	-2.4819
GSTM3	3.52983	7.26612	8.80008	3.07978	1.96549	1.37699	2.32734	0.00324446	0.0780894		1.8196	2.86119	3.13752	1.62283	0.97489	2.6061	1.29886	-2.47468
WNT7A	2.28719	2.50854	2.68634	0.897023	1.12959	1.29249	0.98523	0.00232656	0.0617211		1.19357	1.32685	1.42564	-0.156784	0.175803	1.31535	0.00950976	-2.47228
ORM1	11.562	4.48726	10.4829	1.76414	6.21276	1.14258	2.80194	0.0344314	0.358513		3.53132	2.16584	3.38997	0.818969	2.63523	3.02904	1.7271	-2.4656
EPHA1	12.8767	18.7924	12.8759	7.20608	4.87984	1.30048	3.51325	7.97904e-05	0.00559624		3.68669	4.23208	3.6866	2.84922	2.28683	3.86846	2.56802	-2.46303
ZNF204P	6.53739	15.4729	10.0043	3.917	4.31505	1.37494	3.02761	0.000777947	0.0296713		2.70871	3.95168	3.32255	1.96975	2.10938	3.32765	2.03956	-2.44204
ISL2	4.10613	5.63341	5.94391	2.00335	2.23659	1.3008	2.02557	0.00100032	0.0359693		2.03778	2.49401	2.57141	1.00241	1.1613	2.36773	1.08186	-2.4383
ZNF662	3.20566	3.68712	3.64354	1.52494	1.35551	1.28794	1.46792	0.00135836	0.0432948		1.68062	1.8825	1.86534	0.608751	0.438838	1.80949	0.523794	-2.43799
HAR1A	4.07011	4.88733	4.09126	2.12295	1.49106	1.27295	1.77105	0.00165695	0.0497924		2.02507	2.28905	2.03255	1.08607	0.576341	2.11555	0.831207	-2.43572
LOC253039	18.5136	17.8625	132.264	15.8474	13.284	1.94826	5.30932	0.00459575	0.0986764		4.21051	4.15887	7.04727	3.98617	3.73162	5.13888	3.8589	-2.42837
MS4A3	36.9372	3.27624	15.8247	4.78412	5.46723	1.86414	3.73545	0.00582622	0.115421		5.207	1.71204	3.98411	2.25825	2.45081	3.63438	2.35453	-2.42814
LTBP3	66.9948	82.3061	61.9247	34.5055	24.0377	1.26761	5.75603	1.74597e-08	7.1874e-06		6.06598	6.36293	5.95244	5.10875	4.58723	6.12712	4.84799	-2.42692
CACNA1I	23.2501	31.2811	23.5904	12.1397	9.33044	1.28082	4.32261	3.48029e-07	9.41566e-05		4.53916	4.96722	4.56013	3.60166	3.22194	4.68884	3.4118	-2.4234
FAM118A	48.4271	37.5308	126.459	21.1697	30.2053	1.46221	5.72369	0.000441467	0.0194474		5.59774	5.23	6.98252	4.40393	4.91673	5.93676	4.66033	-2.42238
ZNF132	3.79997	5.31984	5.0639	2.96017	1.26514	1.17161	1.91134	0.00957841	0.1606		1.92599	2.41138	2.34025	1.56568	0.339302	2.22587	0.952492	-2.41727
LGALS9B	12.6426	1.92466	3.82881	2.78077	1.26514	1.60096	2.18316	0.0194276	0.254864		3.66022	0.944601	1.93689	1.47548	0.339302	2.18057	0.907393	-2.41693
DCBLD2	2.35922	2.65992	2.22318	0.687717	1.44588	1.16298	0.967542	0.0100604	0.165428		1.23831	1.41138	1.15262	-0.540112	0.531947	1.26744	-0.00408265	-2.41416
CXCR6	13.0928	19.917	28.3609	12.1098	5.39946	1.22745	3.98714	0.00146979	0.0455749		3.7107	4.31593	4.82583	3.5981	2.43281	4.28415	3.01546	-2.40943
FGFR1	5.33077	9.23403	9.98886	2.81067	3.81802	1.30197	2.66255	0.00132435	0.0426149		2.41434	3.20696	3.32032	1.49091	1.93283	2.98054	1.71187	-2.40939
MPZL2	9.00467	11.5912	11.0387	6.87717	2.75621	1.13575	3.05842	0.00567038	0.11377		3.17067	3.53496	3.4645	2.78182	1.46268	3.39004	2.12225	-2.40793
TSGA10	3.61988	2.82211	3.24213	1.01663	1.76217	1.20366	1.362	0.0045368	0.097939		1.85594	1.49677	1.69694	0.0237886	0.817349	1.68322	0.420569	-2.39936
CD248	5.87105	8.06626	4.67794	1.97345	3.23064	1.24941	2.28026	0.00295064	0.0731421		2.55362	3.0119	2.22587	0.98072	1.69182	2.59713	1.33627	-2.39639
C14orf64	4.41229	5.67666	4.75513	2.93027	1.44588	1.18571	1.97165	0.00559003	0.112536		2.14153	2.50504	2.24948	1.55104	0.531947	2.29868	1.04149	-2.3903
NOV	11.8501	10.7262	8.38323	3.19938	5.71574	1.20624	3.01095	0.00133297	0.042777		3.56683	3.42306	3.06751	1.67779	2.51494	3.35247	2.09637	-2.38849
LOC254559	6.59142	5.9686	7.99726	4.0665	2.01068	1.17858	2.43223	0.00456317	0.0983305		2.72059	2.57739	2.99951	2.02379	1.00768	2.76583	1.51573	-2.37857
PF4	42.0338	10.8451	38.3498	8.13301	14.6395	1.41528	4.51567	0.00216494	0.0591419		5.39348	3.43897	5.26115	3.02379	3.8718	4.69787	3.44779	-2.37854
ABCC6	10.6975	8.40145	8.02814	2.57146	5.62537	1.13537	2.83723	0.00501136	0.104226		3.41921	3.07064	3.00507	1.36259	2.49195	3.16497	1.92727	-2.35822
SH3BGRL2	8.17624	6.57411	5.89759	4.24591	1.98808	1.14812	2.44498	0.00678453	0.127424		3.03144	2.7168	2.56013	2.08607	0.991379	2.76945	1.53873	-2.34685
FCGBP	33.0291	26.8695	27.9441	13.4553	11.4767	1.23257	4.50039	5.52741e-08	1.78341e-05		5.04567	4.7479	4.80447	3.75011	3.52063	4.86601	3.63537	-2.34672
ST6GALNAC2	30.2197	33.9518	26.6936	7.68449	21.4849	1.05166	4.5909	0.00217447	0.0592667		4.91742	5.08542	4.73842	2.94195	4.42525	4.91375	3.6836	-2.34592
PRKCA	46.9504	56.8747	41.7	30.7081	13.781	1.12679	5.25119	0.000161572	0.00931808		5.55306	5.82972	5.38198	4.94055	3.78461	5.58825	4.36258	-2.33864
COLQ	15.6861	10.0666	23.7756	7.14628	6.21276	1.30526	3.66128	0.000328774	0.0158903		3.97142	3.33151	4.57141	2.83719	2.63523	3.95811	2.73621	-2.33253
LDLRAP1	175.915	252.909	193.262	97.8652	79.0263	1.22957	7.32092	4.25017e-07	0.000103548		7.45874	7.98247	7.59441	6.61272	6.30426	7.67854	6.45849	-2.32955
SLC12A1	0.108056	14.3268	16.7201	7.14628	0.225919	1.49571	2.96485	0.271096	0.907557		-3.21015	3.84064	4.06352	2.83719	-2.14612	1.56467	0.345534	-2.32807
ATG9B	6.37531	9.53678	6.66953	4.39541	2.30437	1.174	2.57047	0.00470859	0.100198		2.67249	3.2535	2.73759	2.136	1.20437	2.88786	1.67019	-2.32572
PI4KAP1	38.7381	44.0833	36.2501	19.4355	14.888	1.21136	4.94335	2.59575e-08	9.65163e-06		5.27568	5.46216	5.17991	4.28062	3.89608	5.30592	4.08835	-2.32554
C14orf132	3.43978	3.98988	5.57338	1.76414	1.89772	1.24136	1.77122	0.00269622	0.0683385		1.78232	1.99634	2.47855	0.818969	0.924264	2.08574	0.871617	-2.32
LOC220594	0.936486	8.29333	16.3033	3.04988	1.53625	1.89387	2.6163	0.0199353	0.258963		-0.094671	3.05195	4.02709	1.60875	0.61941	2.32812	1.11408	-2.31987
FUT10	3.45779	6.54167	4.30741	1.16613	3.38878	1.0591	1.95175	0.0322208	0.346222		1.78985	2.70966	2.10682	0.221728	1.76077	2.20211	0.991247	-2.31476
ZNF890P	3.72793	1.6219	2.9488	1.04653	1.24255	1.26396	1.1245	0.00787637	0.141183		1.89838	0.697687	1.56013	0.0656088	0.313307	1.3854	0.189458	-2.29094
FOXP3	5.61891	6.44436	6.34532	4.33561	1.64921	1.04329	2.30695	0.019735	0.257482		2.49029	2.68804	2.66569	2.11623	0.721772	2.61467	1.419	-2.29051
PTGR2	4.66442	4.33588	3.89056	1.31563	2.66584	1.10008	1.78811	0.00924723	0.156809		2.2217	2.11633	1.95998	0.395757	1.41459	2.09933	0.905174	-2.28812
LILRA4	15.488	13.2347	10.9924	4.0964	8.06529	1.11784	3.38711	0.00184548	0.0537349		3.95308	3.72626	3.45843	2.03436	3.01173	3.71259	2.52304	-2.28081
TRIM2	2.7014	3.34112	3.98319	1.25583	1.6718	1.18539	1.41705	0.00429042	0.0941527		1.43371	1.74033	1.99393	0.328643	0.7414	1.72265	0.535022	-2.27779
MXRA8	3.83599	9.6341	3.55091	1.88375	2.64325	1.32475	2.14313	0.00824317	0.145572		1.9396	3.26815	1.82819	0.913606	1.40231	2.34531	1.15796	-2.27735
FIGNL2	2.86349	3.88175	3.44284	1.10633	1.98808	1.12542	1.45602	0.00810661	0.144013		1.51777	1.95671	1.7836	0.145779	0.991379	1.75269	0.568579	-2.27224
TP53INP2	21.215	14.4241	29.2101	7.44529	11.2056	1.21011	4.0685	0.000209925	0.0114433		4.40701	3.85041	4.86839	2.89633	3.48614	4.37527	3.19124	-2.27212
ZNF300	3.31372	5.61178	4.6625	1.70434	2.23659	1.19834	1.84631	0.00405207	0.0900812		1.72845	2.48846	2.2211	0.769216	1.1613	2.146	0.96526	-2.26694
SV2A	3.29571	3.03836	3.45828	2.48176	0.835899	0.987964	1.42308	0.0387946	0.383069		1.72059	1.60329	1.79005	1.31137	-0.2586	1.70465	0.526383	-2.26304
ANPEP	120.843	186.021	195.717	65.8116	79.8396	1.20175	7.01949	2.54936e-06	0.00039525		6.91699	7.53932	7.61262	6.04027	6.31903	7.35631	6.17965	-2.26053
IL2RA	11.9042	16.4569	16.2415	10.555	4.02135	1.0328	3.57403	0.00770986	0.138824		3.5734	4.04062	4.02162	3.39985	2.00768	3.87854	2.70377	-2.25758
ACVR2B	9.65301	9.91523	9.15517	5.17283	3.50174	1.14559	2.91838	0.00116715	0.0394716		3.27098	3.30965	3.19459	2.37095	1.80807	3.2584	2.08951	-2.24839
S100P	99.9699	64.4111	77.5179	19.0767	65.426	0.931351	6.0303	0.0152443	0.217301		6.64342	6.00924	6.27646	4.25374	6.03179	6.30971	5.14277	-2.24535
NEURL	11.0397	9.91523	8.04358	9.38884	1.96549	0.771725	3.02186	0.138476	0.720534		3.46463	3.30965	3.00784	3.23095	0.97489	3.26071	2.10292	-2.23115
KIF5C	7.29378	8.28251	10.1741	5.11303	2.84657	1.11326	2.76909	0.004178	0.0923196		2.86667	3.05007	3.34683	2.35418	1.50923	3.08786	1.9317	-2.22862
DHRS3	19.3781	19.3439	18.9124	11.5417	6.43868	1.09894	3.9257	0.000176552	0.0100366		4.27635	4.27381	4.24126	3.52878	2.68677	4.26381	3.10777	-2.22844
SCML1	13.471	20.663	16.998	7.08648	8.0427	1.17173	3.73818	6.68737e-05	0.00486792		3.75178	4.36898	4.0873	2.82507	3.00768	4.06935	2.91637	-2.22373
ARMCX4	2.55733	4.48726	3.4274	1.55484	1.51365	1.18844	1.48405	0.00516742	0.106177		1.35464	2.16584	1.77711	0.636765	0.598036	1.76586	0.617401	-2.21677
THBS4	2.52131	2.2166	2.80985	2.69107	0.474429	0.680506	1.13075	0.244651	0.881713		1.33417	1.14835	1.49049	1.42818	-1.07574	1.32434	0.176222	-2.21624
GPX3	3.99807	2.69236	4.15302	1.10633	2.32696	1.06171	1.54884	0.0178683	0.24103		1.99931	1.42887	2.05416	0.145779	1.21845	1.82745	0.682113	-2.21197
MGC23270	2.34121	3.03836	2.76353	1.22593	1.21996	1.15088	1.13477	0.00606845	0.117415		1.22726	1.60329	1.46651	0.293878	0.286834	1.43236	0.290356	-2.20687
CCDC163P	6.37531	6.88768	6.11374	5.11303	1.6718	0.935662	2.40586	0.0436542	0.408101		2.67249	2.78402	2.61205	2.35418	0.7414	2.68952	1.54779	-2.20646
TRPC1	3.70992	4.74677	3.50459	2.63127	1.21996	1.05988	1.69372	0.0173029	0.236612		1.89139	2.24695	1.80925	1.39576	0.286834	1.98253	0.841296	-2.20569
LOC388387	4.52034	2.7248	6.0983	0.867122	4.22468	0.795642	1.90948	0.167309	0.773563		2.17643	1.44615	2.60841	-0.205693	2.07884	2.077	0.936574	-2.20445
PLEKHG4	19.306	24.6962	22.2472	10.5849	9.39821	1.14552	4.11539	3.73398e-06	0.000557203		4.27098	4.62621	4.47555	3.40393	3.23239	4.45758	3.31816	-2.20293
NBL1	4.70044	3.93582	5.3418	2.66117	1.6718	1.10914	1.89894	0.00678853	0.127424		2.2328	1.97666	2.41733	1.41206	0.7414	2.20893	1.07673	-2.19192
ZNF257	2.41325	2.61667	2.88704	1.25583	1.15218	1.13302	1.09574	0.00664594	0.125736		1.27098	1.38773	1.52959	0.328643	0.204372	1.3961	0.266508	-2.18797
MPZL3	22.1335	21.1604	25.1343	9.32904	11.6122	1.12127	4.16637	4.24109e-06	0.00061744		4.46816	4.4033	4.65158	3.22173	3.53757	4.50768	3.37965	-2.1856
TMEM204	27.7704	47.0784	24.0844	17.9106	11.68	1.15847	4.68917	0.000144132	0.00859315		4.79548	5.55699	4.59003	4.16274	3.54597	4.98083	3.85435	-2.18325
RNF157	38.9722	44.7645	43.6762	29.4821	12.8548	1.00666	5.08838	0.000711065	0.0279233		5.28437	5.48428	5.44877	4.88177	3.68423	5.40581	4.283	-2.17771
TUB	4.37627	4.74677	5.78952	2.69107	1.92031	1.11211	1.99234	0.00496812	0.103507		2.1297	2.24695	2.53344	1.42818	0.941338	2.30336	1.18476	-2.17137
RHPN1	17.0008	20.3062	19.9623	12.1696	6.37091	1.04574	3.92948	0.000644087	0.0257161		4.08753	4.34385	4.3192	3.60521	2.6715	4.2502	3.13835	-2.16121
FAM134B	21.1069	29.5619	22.0465	12.6779	9.7145	1.11667	4.2561	1.2822e-05	0.00147181		4.39965	4.88567	4.46248	3.66425	3.28014	4.5826	3.47219	-2.15906
ZSWIM5	4.39428	3.10324	5.11022	3.58809	1.01663	0.875469	1.80443	0.0912307	0.584622		2.13563	1.63377	2.35339	1.84322	0.0238001	2.04093	0.933508	-2.1546
TCN1	29.5893	2.91942	13.4008	6.93698	3.43396	1.56153	3.49908	0.0219117	0.275767		4.88701	1.54568	3.74425	2.79431	1.77987	3.39231	2.28709	-2.15132
CLEC10A	16.2444	24.761	13.1847	14.2029	4.63133	0.943063	3.87575	0.0268146	0.31142		4.02187	4.63	3.72079	3.82811	2.21143	4.12422	3.01977	-2.15017
COL18A1	139.518	92.5998	126.737	37.5852	80.924	1.01267	6.57824	0.00114209	0.0389087		7.12431	6.53294	6.98569	5.23209	6.3385	6.88098	5.7853	-2.13714
DPP4	27.6984	30.7621	35.0768	30.0802	7.07125	0.748965	4.71112	0.0768336	0.541144		4.79173	4.94308	5.13245	4.91074	2.82197	4.95575	3.86635	-2.12785
ST6GALNAC1	4.01608	2.50854	5.23373	3.13958	0.994042	0.930091	1.69149	0.0765784	0.540367		2.00579	1.32685	2.38784	1.65057	-0.00862139	1.90683	0.820975	-2.12263
SULF2	145.119	177.393	132.032	64.2567	78.5519	1.08519	6.90158	1.91216e-06	0.000330831		7.1811	7.4708	7.04474	6.00578	6.29557	7.23221	6.15067	-2.11629
PDE3B	97.8267	126.692	117.55	55.7649	51.4869	1.08861	6.49105	2.79359e-07	7.94046e-05		6.61216	6.98518	6.87714	5.80129	5.68613	6.82483	5.74371	-2.11567
NR4A1	10.7876	7.42831	8.80008	13.6646	1.31033	0.268523	3.07333	0.693938	0.999932		3.4313	2.89303	3.13752	3.77238	0.389928	3.15395	2.08115	-2.10351
NET1	12.1923	14.1862	10.2359	4.48511	7.38754	1.03669	3.29041	0.0026252	0.0668223		3.6079	3.82642	3.35556	2.16514	2.88509	3.59663	2.52512	-2.10163
NECAB2	4.95257	5.66584	7.812	1.55484	5.33168	0.828606	2.36363	0.0922933	0.587652		2.30818	2.50229	2.96569	0.636765	2.41459	2.59205	1.52568	-2.09417
AKAP12	5.43882	0.713637	2.40844	3.73759	0.271102	0.512489	1.33563	0.575213	0.999932		2.44329	-0.486738	1.2681	1.90211	-1.88309	1.07489	0.00950976	-2.09271
EID3	4.53835	6.20648	6.99374	3.16948	2.43992	1.07914	2.2471	0.00634919	0.121546		2.18217	2.63377	2.80607	1.66425	1.28683	2.54067	1.47554	-2.09236
PPBP	73.7122	17.7112	68.8413	17.0434	27.0199	1.27692	5.35516	0.00514556	0.106007		6.20383	4.14659	6.1052	4.09114	4.75595	5.48521	4.42355	-2.08733
CCDC153	2.53932	1.90303	3.19582	0.986725	1.44588	1.05497	1.05713	0.0176262	0.238567		1.34444	0.9283	1.67618	-0.0192801	0.531947	1.31631	0.256333	-2.0849
RCN3	31.2642	38.4715	22.0156	9.86725	20.7393	0.996951	4.61841	0.00181671	0.0533641		4.96644	5.26572	4.46046	3.30265	4.3743	4.89754	3.83847	-2.08358
PDGFB	10.0852	4.22776	7.16357	5.38214	1.9429	0.969983	2.53898	0.0547246	0.462679		3.33417	2.07989	2.84068	2.42818	0.958212	2.75158	1.6932	-2.0826
C2orf89	55.3427	67.3414	39.3379	30.2297	21.2138	1.07139	5.41872	3.16968e-05	0.00272228		5.79032	6.07342	5.29785	4.91789	4.40693	5.72053	4.66241	-2.08222
THBS1	6.82554	3.40599	4.97127	1.91365	2.86917	1.07608	2.02253	0.0129323	0.194783		2.77094	1.76808	2.31361	0.936326	1.52063	2.28421	1.22848	-2.07877
TCEA3	7.29378	11.9156	7.58042	5.08313	3.45655	1.06839	2.83816	0.00586872	0.115421		2.86667	3.57478	2.92228	2.34572	1.78933	3.12124	2.06753	-2.07587
KRT23	78.2686	27.7237	13.9412	6.01005	37.6155	0.87303	5.03471	0.200208	0.830756		6.29036	4.79305	3.80128	2.58738	5.23325	4.96156	3.91032	-2.07232
FZD3	2.79145	6.04429	4.15302	1.67444	2.37215	1.09568	1.80694	0.0143483	0.20918		1.48101	2.59557	2.05416	0.743681	1.24619	2.04358	0.994937	-2.06859
ITGA6	60.9616	75.8401	56.9535	37.7348	25.5062	1.0317	5.68592	5.66967e-06	0.000757392		5.92983	6.24489	5.83171	5.23782	4.67278	6.00214	4.9553	-2.06601
CNTNAP3	9.40088	18.0356	13.7713	1.76414	23.4955	0.119947	3.74132	0.878932	0.999932		3.2328	4.17277	3.7836	0.818969	4.55431	3.72972	2.68664	-2.06062
TNFRSF25	106.147	102.191	136.309	67.3664	45.4096	1.02721	6.5166	1.98345e-05	0.0019732		6.72992	6.67512	7.09073	6.07396	5.50493	6.83192	5.78944	-2.05977
C10orf58	2.93552	3.69794	2.99511	1.61464	1.49106	1.04962	1.39264	0.00926846	0.156946		1.55362	1.88672	1.58261	0.691213	0.576341	1.67432	0.633777	-2.057
TTC18	3.58386	5.2874	4.41548	1.61464	2.80139	0.998652	1.85801	0.0170322	0.233982		1.84151	2.40256	2.14257	0.691213	1.48614	2.12888	1.08868	-2.05652
IL7R	244.981	340.643	282.822	196.568	99.5623	0.967524	7.86413	0.00108263	0.0375709		7.93653	8.41212	8.14375	7.61888	6.63753	8.16413	7.1282	-2.05043
CKB	4.01608	3.71956	2.34669	5.95025	0.429245	0.0805273	1.72661	0.941706	0.999932		2.00579	1.89513	1.23063	2.57295	-1.22013	1.71052	0.676412	-2.04784
HPCAL4	14.7677	19.1168	21.6297	12.9769	6.14499	0.956049	3.90673	0.00436666	0.095578		3.88437	4.25677	4.43494	3.69788	2.61941	4.19203	3.15864	-2.04682
SCNN1D	6.05114	9.13671	6.26812	3.70769	3.18545	1.05568	2.52456	0.005781	0.115338		2.59721	3.19168	2.64803	1.89052	1.6715	2.81231	1.78101	-2.04386
MIR570	2.52131	1.14614	2.57827	0.38871	2.37215	0.576	0.894092	0.352906	0.957971		1.33417	0.196788	1.3664	-1.36323	1.24619	0.965788	-0.058521	-2.03398
ORM2	6.53739	4.73595	4.84776	1.49504	4.58615	0.813055	2.17485	0.0845809	0.56822		2.70871	2.24366	2.27732	0.580182	2.19728	2.4099	1.38873	-2.02956
TNK1	7.97814	7.88244	8.63025	4.39541	3.68247	1.01647	2.72028	0.0035443	0.0816832		2.99605	2.97864	3.1094	2.136	1.88068	3.02803	2.00834	-2.02749
MME	215.284	205.96	224.711	98.2838	114.767	1.01509	7.42525	3.41165e-06	0.000522158		7.7501	7.68622	7.81193	6.61888	6.84256	7.74941	6.73072	-2.02608
CLDN9	15.6861	17.9274	17.0444	6.81737	10.2115	0.985266	3.76771	0.000596398	0.0244667		3.97142	4.1641	4.09122	2.76922	3.35213	4.07558	3.06067	-2.02077
LOC100131176	5.24072	4.10882	9.15517	5.17283	1.60402	0.868819	2.3532	0.0993968	0.60953		2.38976	2.03872	3.19459	2.37095	0.681694	2.54102	1.52632	-2.02048
DFNB31	8.30231	6.04429	7.51866	5.02333	2.55288	0.94793	2.57238	0.0196405	0.257066		3.05351	2.59557	2.91048	2.32864	1.35213	2.85319	1.84038	-2.01783
CDK5R1	23.5742	25.745	25.0416	6.99678	21.5978	0.791206	4.37001	0.0289308	0.322782		4.55914	4.68622	4.64626	2.80669	4.43281	4.63054	3.61975	-2.01501
EPHB4	26.2396	32.6543	22.9574	12.2892	14.6169	1.01951	4.44867	2.19052e-05	0.00210797		4.71367	5.0292	4.52089	3.61932	3.86957	4.75459	3.74444	-2.01411
FEZ1	4.71845	3.38437	2.80985	2.12295	1.46847	1.02123	1.56768	0.0175009	0.237956		2.23831	1.75889	1.49049	1.08607	0.554315	1.82923	0.820194	-2.01257
GPC2	4.73646	7.504	5.68145	2.48176	3.43396	1.01204	2.27919	0.0110026	0.1752		2.24381	2.90766	2.50626	1.31137	1.77987	2.55258	1.54562	-2.00967
ZNF781	3.29571	2.9843	2.70178	1.37543	1.60402	1.00251	1.3016	0.0129607	0.194783		1.72059	1.57739	1.43391	0.459888	0.681694	1.5773	0.570791	-2.00904
KLRC1	10.7696	7.91488	11.1622	7.7443	3.09509	0.879933	3.03438	0.0343012	0.358513		3.42889	2.98457	3.48055	2.95313	1.62998	3.298	2.29156	-2.00896
NOS3	3.78196	5.27659	3.67442	2.96017	1.46847	0.947342	1.80886	0.0317555	0.342541		1.91913	2.39961	1.87752	1.56568	0.554315	2.06542	1.06	-2.00753
FXYD7	2.59335	3.90338	2.50107	1.82395	1.17478	1.00932	1.30902	0.0225071	0.281645		1.37481	1.96472	1.32255	0.867063	0.232387	1.55403	0.549725	-2.00597
AXIN2	21.7193	23.896	17.9089	19.2262	5.71574	0.76653	4.15022	0.0530497	0.456609		4.4409	4.5787	4.16261	4.265	2.51494	4.39407	3.38997	-2.00569
DKFZp686O24166	3.60187	5.24415	5.97479	2.90037	2.01068	1.01321	2.00883	0.0138764	0.20502		1.84875	2.39071	2.57889	1.53624	1.00768	2.27278	1.27196	-2.00114
ACSM3	2.62936	2.97349	3.25757	3.31898	0.655164	0.582448	1.38564	0.305795	0.934369		1.39471	1.57216	1.7038	1.73074	-0.610072	1.55689	0.560335	-1.99523
RTN4R	3.54784	2.59504	3.07231	1.79405	1.31033	0.98717	1.33663	0.0180689	0.242958		1.82694	1.37576	1.61932	0.843216	0.389928	1.60734	0.616572	-1.98724
LOC400931	5.63692	6.34704	8.50674	2.45186	4.67652	0.933076	2.48596	0.0227105	0.283005		2.49491	2.66608	3.08861	1.29388	2.22543	2.74987	1.75966	-1.98647
CDK20	4.37627	5.1144	5.04846	2.57146	2.30437	0.992787	1.98455	0.00908085	0.154426		2.1297	2.35456	2.33584	1.36259	1.20437	2.27337	1.28348	-1.98603
PLEKHB1	19.4141	20.7171	20.0086	13.9637	7.29717	0.918388	4.03106	0.00197094	0.0560217		4.27903	4.37275	4.32255	3.8036	2.86734	4.32478	3.33547	-1.98523
WHAMML2	12.6065	15.2351	13.2001	7.8041	6.05462	0.983602	3.46735	0.00106297	0.0373226		3.6561	3.92932	3.72248	2.96423	2.59804	3.7693	2.78113	-1.98366
RPS3A	97.7367	138.056	191.641	58.4859	81.9633	1.02043	6.82862	0.00036504	0.017239		6.61083	7.10911	7.58226	5.87002	6.35691	7.10073	6.11346	-1.98243
RGS2	468.873	398.707	601.755	167.982	356.748	0.900402	8.63987	0.00487221	0.10228		8.87305	8.63918	9.23303	7.39217	8.47876	8.91509	7.93546	-1.97195
TJP3	4.71845	5.60097	5.11022	4.54491	1.49106	0.776714	2.12158	0.0979094	0.604678		2.23831	2.48568	2.35339	2.18425	0.576341	2.35912	1.3803	-1.97086
ZNF600	26.7079	35.2277	41.6383	24.5784	12.1092	0.914475	4.81367	0.00218961	0.0593749		4.73919	5.13864	5.37984	4.61932	3.59804	5.08589	4.10868	-1.96866
STXBP1	4.55636	5.27659	3.3502	3.43859	1.4007	0.869134	1.87563	0.0609938	0.482854		2.18788	2.39961	1.74425	1.78182	0.486143	2.11058	1.13398	-1.96782
NCAPG2	10.2113	56.28	7.61129	7.8938	8.81083	1.56459	4.19399	0.0167498	0.230633		3.35209	5.81455	2.92814	2.98072	3.13928	4.0316	3.06	-1.96101
RGPD1	4.2502	2.22741	5.72777	2.06315	1.80735	1.07023	1.71169	0.0223822	0.280884		2.08753	1.15537	2.51797	1.04485	0.853875	1.92029	0.949363	-1.9601
PDGFC	3.33173	4.44401	1.94528	1.85385	1.33292	1.02996	1.41054	0.0267497	0.31142		1.73627	2.15186	0.959978	0.890522	0.41459	1.61604	0.652556	-1.95001
GUCY1B3	3.69192	2.03278	2.25405	2.48176	0.700348	0.749839	1.18559	0.168722	0.777086		1.88437	1.02346	1.17252	1.31137	-0.513857	1.36012	0.398754	-1.94715
WDR86	2.61135	1.90303	3.93688	1.34553	1.42329	1.02062	1.20667	0.0242677	0.292847		1.3848	0.9283	1.97705	0.428179	0.509227	1.43005	0.468703	-1.94713
ENGASE	110.073	123.459	103.64	58.7849	56.5022	0.963443	6.50097	2.43356e-06	0.00038226		6.78232	6.94789	6.69544	5.87737	5.82024	6.80855	5.8488	-1.94497
MLLT4	8.08619	4.89814	7.31796	2.99008	3.8858	0.97265	2.45976	0.0130453	0.195402		3.01546	2.29224	2.87144	1.58018	1.95821	2.72638	1.7692	-1.94151
LEF1	150.468	206.382	137.93	110.992	63.0991	0.922457	7.06448	0.000992748	0.0358049		7.23331	7.68917	7.10779	6.79431	5.97955	7.34342	6.38693	-1.94059
DGKG	7.47388	8.37983	6.49971	2.93027	4.9928	0.907246	2.61718	0.017661	0.238567		2.90186	3.06692	2.70037	1.55104	2.31985	2.88972	1.93544	-1.93761
FBLN7	3.54784	3.21137	3.21126	2.45186	1.19737	0.873578	1.47691	0.0441267	0.409949		1.82694	1.68319	1.68314	1.29388	0.259867	1.73109	0.776873	-1.93753
NBPF9	54.028	65.6978	44.7106	21.2295	36.9151	0.913684	5.47904	0.00038312	0.017936		5.75564	6.03777	5.48254	4.408	5.20614	5.75865	4.80707	-1.93399
C22orf27	4.6284	5.76316	4.87864	4.0665	1.69439	0.82902	2.09415	0.0588439	0.477603		2.21051	2.52686	2.28648	2.02379	0.760766	2.34128	1.39228	-1.93054
ST20	24.7809	36.1144	43.2284	13.7244	22.3659	0.942246	4.81415	0.000786945	0.0298962		4.63115	5.1745	5.43391	3.77868	4.48323	5.07985	4.13095	-1.9304
PPM1H	4.2502	3.22218	3.07231	1.40534	2.32696	0.904176	1.54783	0.0298957	0.329239		2.08753	1.68804	1.61932	0.490915	1.21845	1.7983	0.854681	-1.92334
TNFRSF9	12.1023	6.63899	13.9103	4.87382	5.98684	1.00035	3.13233	0.00934563	0.157582		3.59721	2.73096	3.79808	2.28505	2.5818	3.37542	2.43342	-1.92118
B4GALT6	3.24168	2.53017	2.08423	1.73424	1.03923	0.923353	1.12736	0.0381108	0.379377		1.69674	1.33923	1.05951	0.794307	0.0555089	1.36516	0.424908	-1.91887
DBN1	16.1004	25.7126	20.0549	7.56489	14.7525	0.883959	4.08116	0.00574274	0.114835		4.00902	4.6844	4.32588	2.91932	3.88289	4.33977	3.4011	-1.91675
DPEP3	5.06063	10.099	11.0078	2.57146	7.2294	0.828296	2.86438	0.0849473	0.568594		2.33932	3.33615	3.46046	1.36259	2.85388	3.04531	2.10823	-1.91464
FAM174A	12.8407	14.5863	18.2177	7.17618	8.63009	0.943646	3.62853	0.00125907	0.0412934		3.68265	3.86654	4.18727	2.84322	3.10938	3.91215	2.9763	-1.91303
IKBIP	44.393	40.5151	50.0369	18.5385	29.7535	0.895699	5.19864	0.000152396	0.00891813		5.47226	5.34039	5.64492	4.21245	4.89499	5.48586	4.55372	-1.9081
HAPLN3	42.1419	51.9225	46.872	34.5952	17.3957	0.855616	5.27256	0.00140077	0.0443566		5.39718	5.69829	5.55065	5.1125	4.12066	5.54871	4.61658	-1.90809
AVIL	28.4728	34.9898	27.5736	10.3756	24.1281	0.812551	4.6549	0.00781025	0.140209		4.83151	5.12886	4.78521	3.37512	4.59264	4.9152	3.98388	-1.90701
C1orf113	2.88149	3.52493	4.04495	2.30236	1.42329	0.910077	1.53725	0.0298692	0.329239		1.52682	1.8176	2.01612	1.20311	0.509227	1.78684	0.85617	-1.90617
PPL	3.34974	6.69305	10.205	1.97345	5.21872	0.904088	2.47873	0.0858257	0.570487		1.74405	2.74266	3.3512	0.98072	2.3837	2.61264	1.68221	-1.90584
CD28	85.1662	93.1404	103.347	78.5493	30.7249	0.781783	6.28994	0.0132841	0.198232		6.41221	6.54134	6.69135	6.29553	4.94134	6.5483	5.61843	-1.9051
CEACAM4	44.5551	69.2012	61.6314	15.8773	57.4737	0.671839	5.63912	0.0881559	0.578209		5.47752	6.11272	5.94559	3.98889	5.84483	5.84528	4.91686	-1.90319
OBSCN	57.81	73.2775	48.6629	35.3128	27.4265	0.934631	5.60231	3.57869e-05	0.00298758		5.85325	6.1953	5.60475	5.14212	4.7775	5.88443	4.95981	-1.89819
ASF1B	20.6927	14.3917	17.5538	6.69777	12.5385	0.863595	3.85257	0.00704161	0.130072		4.37105	3.84716	4.13371	2.74368	3.64829	4.11731	3.19599	-1.89385
FHL1	18.2615	10.8667	14.358	8.52172	6.59682	0.939536	3.55859	0.0032801	0.0783157		4.19073	3.44185	3.84378	3.09114	2.72177	3.82545	2.90646	-1.8908
ZNF519	2.46728	3.93582	3.11862	1.52494	1.78476	0.939064	1.40473	0.0239594	0.290973		1.30292	1.97666	1.64091	0.608751	0.835728	1.64016	0.722239	-1.8894
PTGS2	42.5921	31.0756	49.9289	17.4022	26.3195	0.912449	5.06764	0.000423222	0.0189229		5.41251	4.95771	5.6418	4.1212	4.71806	5.33734	4.41963	-1.88912
MPZL1	93.1803	67.5793	137.405	29.0037	87.9727	0.764285	6.37681	0.0524008	0.453634		6.54195	6.07851	7.10229	4.85817	6.45898	6.57425	5.65858	-1.88645
IDO1	4.53835	1.45971	2.64002	16.7743	0.112959	-1.55142	2.32762	0.113783	0.656101		2.18217	0.545684	1.40055	4.06818	-3.14612	1.37613	0.461029	-1.88571
EML5	4.2502	6.46598	4.43092	2.66117	2.59806	0.942937	2.05689	0.0167804	0.230788		2.08753	2.69287	2.1476	1.41206	1.37744	2.30934	1.39475	-1.88503
SEMA6C	3.43978	4.6062	4.35372	2.00335	2.37215	0.916248	1.7799	0.0202492	0.260771		1.78232	2.20358	2.12225	1.00241	1.24619	2.03605	1.1243	-1.88132
USP44	2.26918	7.32018	3.19582	1.94355	2.05586	1.09415	1.78931	0.0334608	0.354274		1.18217	2.87188	1.67618	0.958694	1.03974	1.91008	0.999218	-1.88017
EMR3	114.125	72.618	103.964	48.8578	52.4809	0.93498	6.29418	4.89517e-05	0.00379471		6.83447	6.18225	6.69995	5.61052	5.71372	6.57222	5.66212	-1.87918
CD9	43.6727	32.0704	11.1776	17.7012	10.0534	1.06278	4.52379	0.01622	0.224373		5.44866	5.00317	3.48254	4.14578	3.32961	4.64479	3.73769	-1.87527
SH3PXD2A	32.2727	25.7666	18.9124	11.9005	15.001	0.929725	4.38155	0.000486287	0.0208823		5.01224	4.68743	4.24126	3.57295	3.90699	4.64698	3.73997	-1.87516
ARHGAP9	584.385	598.947	557.261	308.935	310.48	0.905637	8.88288	5.63526e-05	0.00420461		9.19078	9.22628	9.12221	8.27116	8.27836	9.17976	8.27476	-1.87254
SAP25	57.846	46.873	44.1085	22.6349	30.5894	0.897118	5.33926	4.99087e-05	0.0038193		5.85415	5.55068	5.46298	4.50048	4.93496	5.6226	4.71772	-1.8724
HSPA6	247.827	223.747	248.656	168.042	97.642	0.854041	7.62386	0.000916641	0.0336703		7.95319	7.80572	7.95801	7.39268	6.60943	7.90564	7.00106	-1.872
STEAP4	250.546	271.074	190.143	112.816	139.685	0.910026	7.59198	0.000157634	0.00917969		7.96893	8.08254	7.57094	6.81782	7.12604	7.87414	6.97193	-1.86893
ZNF354C	3.36775	4.23857	4.29197	2.12295	2.10104	0.909675	1.72098	0.0202744	0.260773		1.75178	2.08358	2.10164	1.08607	1.07111	1.979	1.07859	-1.8666
ATHL1	359.214	581.852	460.769	286.808	210.534	0.910168	8.56955	0.000733528	0.0286172		8.4887	9.18451	8.8479	8.16394	7.71791	8.84037	7.94092	-1.86535
EEF1B2	25.141	36.2225	45.7141	16.6248	20.7845	0.931605	4.85698	0.000327426	0.0158903		4.65197	5.17881	5.51457	4.05527	4.37744	5.11512	4.21635	-1.86447
MAPRE3	6.80753	7.00662	6.43795	2.87047	4.58615	0.852168	2.4896	0.0231852	0.286231		2.76713	2.80872	2.6866	1.52129	2.19728	2.75415	1.85929	-1.85944
VNN2	827.691	590.005	939.539	323.197	532.535	0.876815	9.32793	0.00260835	0.0665351		9.69295	9.20458	9.87581	8.33627	9.05673	9.59111	8.6965	-1.85911
TLE2	14.1013	12.4778	7.76568	7.8041	4.58615	0.888426	3.23452	0.0195729	0.256489		3.81776	3.6413	2.95711	2.96423	2.19728	3.47206	2.58076	-1.85484
LETM2	5.70896	7.00662	8.63025	3.19938	4.47319	0.88839	2.55664	0.0196816	0.257066		2.51323	2.80872	3.1094	1.67779	2.1613	2.81045	1.91955	-1.85433
ZC3H12B	3.25969	4.59539	3.96775	2.00335	2.214	0.901967	1.71555	0.0234479	0.287807		1.70474	2.20019	1.98832	1.00241	1.14666	1.96441	1.07454	-1.85302
ACCN3	3.29571	2.68154	3.02599	1.67444	1.55884	0.891376	1.32929	0.0270828	0.313289		1.72059	1.42306	1.59741	0.743681	0.640471	1.58035	0.692076	-1.85097
ZDHHC11	2.77344	3.27624	2.33125	1.43524	1.55884	0.899262	1.2303	0.030199	0.331356		1.47168	1.71204	1.2211	0.521288	0.640471	1.46827	0.58088	-1.84983
SNPH	19.9003	20.955	16.3496	12.4387	8.44936	0.870935	3.9716	0.00142924	0.0449007		4.31472	4.38922	4.03118	3.63677	3.07884	4.24504	3.3578	-1.84963
TMEM220	7.58193	11.0722	9.74184	3.16948	8.06529	0.748967	3.00179	0.0726755	0.523913		2.92257	3.46887	3.28419	1.66425	3.01173	3.22521	2.33799	-1.84961
MAL	39.0623	56.5395	45.3127	38.2132	16.5147	0.781232	5.29264	0.0109995	0.1752		5.2877	5.82119	5.50184	5.256	4.04567	5.53691	4.65084	-1.84814
MSX2P1	3.33173	5.3739	8.30604	2.96017	2.7788	0.983384	2.21011	0.0271762	0.313761		1.73627	2.42597	3.05416	1.56568	1.47446	2.40547	1.52007	-1.84727
MSRB3	6.48336	2.36798	3.85968	2.12295	2.10104	1.00038	1.78258	0.0348953	0.360363		2.69674	1.24366	1.94848	1.08607	1.07111	1.96296	1.07859	-1.84596
ATP6V1G2	2.97154	3.64387	2.53195	2.27246	1.17478	0.832928	1.36906	0.0602753	0.480671		1.57121	1.86547	1.34025	1.18425	0.232387	1.59231	0.70832	-1.84547
DOK4	5.24072	3.78444	4.70881	3.22928	1.87512	0.846895	1.93633	0.0407328	0.394429		2.38976	1.92008	2.23536	1.69121	0.906986	2.18174	1.2991	-1.84374
QRICH2	5.5829	5.66584	4.1839	2.93027	2.62066	0.891331	2.0932	0.0200863	0.259988		2.48101	2.50229	2.06485	1.55104	1.38993	2.34938	1.47048	-1.83898
DUSP16	53.8479	47.8785	54.5759	30.8277	26.0484	0.873944	5.41633	1.17722e-05	0.00136443		5.75082	5.58131	5.77019	4.94615	4.70312	5.70077	4.82464	-1.83545
DYNC2H1	3.854	3.35193	3.01055	2.36216	1.44588	0.844439	1.51862	0.042714	0.404057		1.94636	1.74499	1.59003	1.24011	0.531947	1.76046	0.886027	-1.83329
GPRASP1	29.7154	41.4558	31.6494	20.183	17.0343	0.882562	4.81177	0.000100652	0.00660212		4.89314	5.3735	4.98411	4.33507	4.09037	5.08358	4.21272	-1.82876
KIAA0748	67.1388	67.9793	64.3949	51.5788	25.7773	0.783198	5.79275	0.00211438	0.0586033		6.06908	6.08702	6.00888	5.68871	4.68803	6.05499	5.18837	-1.82339
RPL31	26.6178	41.9208	51.8587	17.9106	25.1447	0.897864	5.0345	0.00144418	0.0450442		4.73432	5.38959	5.69651	4.16274	4.65218	5.27348	4.40746	-1.82262
LOC401431	3.87201	6.09835	4.89408	3.04988	2.34955	0.880373	2.04553	0.027053	0.313248		1.95308	2.60842	2.29104	1.60875	1.23239	2.28418	1.42057	-1.81959
SH3RF3	7.54591	9.74222	6.43795	4.21601	4.36023	0.883546	2.70898	0.0148334	0.214904		2.9157	3.28425	2.6866	2.07588	2.1244	2.96218	2.10014	-1.81761
GGTA1	7.99615	4.14126	6.43795	4.39541	2.46251	0.854621	2.36132	0.0485909	0.434652		2.99931	2.05007	2.6866	2.136	1.30013	2.57866	1.71806	-1.81579
RNF207	3.2777	3.10324	3.3502	5.23263	0.60998	0.1575	1.64914	0.825404	0.999932		1.71268	1.63377	1.74425	2.38754	-0.713166	1.6969	0.837186	-1.81468
BEST1	38.0177	44.3104	52.5534	17.3424	34.7915	0.784862	5.22816	0.00452751	0.0979156		5.2486	5.46957	5.71571	4.11623	5.12066	5.47796	4.61845	-1.81443
ARHGAP32	6.39332	6.02266	3.906	3.55819	2.41733	0.868022	2.17812	0.0334306	0.354274		2.67656	2.5904	1.96569	1.83114	1.27341	2.41089	1.55228	-1.81329
SERPINE2	3.22367	2.88699	2.68634	1.07643	2.41733	0.735565	1.33856	0.0950455	0.595462		1.68871	1.52956	1.42564	0.106251	1.27341	1.54797	0.689832	-1.8127
LOC386758	2.57534	4.27101	3.98319	1.52494	2.4851	0.843838	1.60755	0.0504582	0.444554		1.36476	2.09458	1.99393	0.608751	1.31331	1.81775	0.961029	-1.81092
HTR7P1	3.854	3.88175	4.23021	3.01998	1.60402	0.793491	1.75572	0.0571896	0.471173		1.94636	1.95671	2.08073	1.59454	0.681694	1.9946	1.13812	-1.81062
XCL1	2.86349	1.92466	1.59019	3.04988	0.429245	0.298614	0.997547	0.656421	0.999932		1.51777	0.944601	0.669198	1.60875	-1.22013	1.04386	0.194313	-1.80193
SLC45A4	71.8933	57.1018	98.4065	31.3958	53.6105	0.833639	5.96703	0.00213126	0.0588959		6.16779	5.83546	6.62068	4.9725	5.74444	6.20798	5.35847	-1.80188
TCF7	373.658	410.244	360.741	306.572	145.83	0.754433	8.31956	0.0110745	0.175341		8.54557	8.68034	8.49482	8.26008	7.18815	8.57358	7.72412	-1.80183
LOC440297	5.81702	5.49284	7.24076	2.72097	4.26986	0.818194	2.37354	0.0343458	0.358513		2.54028	2.45755	2.85614	1.44412	2.09419	2.61799	1.76915	-1.80105
ZBTB16	4.71845	4.32507	7.7348	2.24256	4.02135	0.830842	2.22709	0.0545886	0.462511		2.23831	2.11272	2.95136	1.16514	2.00768	2.43413	1.58641	-1.79966
CTSF	9.31083	12.2616	12.2584	6.57817	5.87388	0.858256	3.22195	0.00806214	0.143436		3.21891	3.61607	3.61569	2.71769	2.55431	3.48356	2.636	-1.79945
MIR29C	3.76395	4.45482	5.72777	2.39206	2.71102	0.863841	1.95628	0.0279254	0.318408		1.91225	2.15537	2.51797	1.25825	1.43884	2.1952	1.34855	-1.79832
CCR7	183.155	298.689	188.908	163.826	89.8478	0.818161	7.53108	0.00717693	0.131807		7.51692	8.2225	7.56154	7.35602	6.48941	7.76699	6.92272	-1.79536
MEGF6	68.2914	68.0009	67.7606	29.0635	49.5665	0.789561	5.82315	0.000500959	0.0212827		6.09363	6.08748	6.08237	4.86114	5.63129	6.08783	5.24622	-1.79205
HAL	63.4469	77.1485	86.3488	25.8941	67.7304	0.691544	6.00445	0.0299333	0.329252		5.98748	6.26957	6.4321	4.69455	6.08173	6.22972	5.38814	-1.79201
DNM3	2.86349	1.89222	2.56283	1.73424	1.03923	0.81958	1.05196	0.0669499	0.503387		1.51777	0.920079	1.35774	0.794307	0.0555089	1.2652	0.424908	-1.79041
C3orf33	2.35922	3.08161	2.16142	1.25583	1.55884	0.846104	1.10844	0.0463925	0.421808		1.23831	1.62369	1.11198	0.328643	0.640471	1.32466	0.484557	-1.79018
C1orf152	5.34877	7.17962	4.27653	2.66117	3.52433	0.855306	2.22555	0.0323388	0.347177		2.41921	2.84391	2.09644	1.41206	1.81735	2.45319	1.6147	-1.78817
EVI2A	180.4	252.476	230.577	118.497	126.627	0.851544	7.50617	0.000224619	0.0120247		7.49505	7.98	7.84911	6.8887	6.98445	7.77472	6.93657	-1.78775
CYP27A1	40.521	41.2612	28.222	20.0634	20.4005	0.857895	4.91512	0.000144683	0.00859315		5.3406	5.36671	4.81875	4.32649	4.35053	5.17535	4.33851	-1.78614
NBPF15	6.68147	7.10393	6.42251	2.63127	5.39946	0.741179	2.5167	0.0640149	0.49466		2.74016	2.82862	2.68314	1.39576	2.43281	2.75064	1.91429	-1.78553
ZNF239	2.7014	3.43843	3.89056	1.97345	1.73957	0.851078	1.49396	0.0348845	0.360363		1.43371	1.78175	1.95998	0.98072	0.798734	1.72515	0.889727	-1.78438
NR3C2	11.8862	14.1105	11.3012	8.73102	5.51241	0.807015	3.37522	0.0136941	0.202829		3.57121	3.8187	3.4984	3.12615	2.46268	3.62944	2.79442	-1.78388
NCRNA00292	1.29667	2.43285	3.72073	0.80732	2.01068	0.808253	1.0903	0.130014	0.699547		0.374814	1.28265	1.89559	-0.308787	1.00768	1.18435	0.349447	-1.78374
LOC100133331	139.194	138.694	162.863	81.7188	82.5958	0.838494	6.91988	6.05643e-05	0.00446307		7.12096	7.11576	7.34752	6.3526	6.368	7.19475	6.3603	-1.78318
LOC646329	3.98006	4.53051	6.54602	2.60137	2.91435	0.862156	2.06517	0.0302983	0.331836		1.99279	2.17967	2.71062	1.37927	1.54317	2.29436	1.46122	-1.78156
AMACR	11.3279	11.4939	10.3285	6.99678	5.48982	0.825384	3.20081	0.00963053	0.161247		3.50181	3.52279	3.36856	2.80669	2.45676	3.46439	2.63172	-1.78097
RUNX2	37.7116	51.6954	45.1583	23.0236	27.1328	0.838592	5.21039	0.000101841	0.00660749		5.23693	5.69196	5.49692	4.52504	4.76197	5.47527	4.6435	-1.77987
ADC	3.02557	4.53051	3.61266	2.27246	1.87512	0.848451	1.6487	0.0378736	0.378039		1.59721	2.17967	1.85306	1.18425	0.906986	1.87665	1.04562	-1.77895
GPR162	11.8141	12.2508	18.017	9.00013	6.68719	0.840131	3.53854	0.00829281	0.146233		3.56244	3.6148	4.17129	3.16995	2.7414	3.78284	2.95567	-1.7742
LAPTM4B	2.95353	3.03836	3.89056	2.03325	1.6718	0.832572	1.47711	0.0377458	0.377395		1.56244	1.60329	1.95998	1.02379	0.7414	1.70857	0.882594	-1.77273
CMTM2	71.2269	54.55	75.8659	32.0237	44.1445	0.818422	5.79782	0.000179582	0.0101125		6.15435	5.76951	6.24538	5.00107	5.46416	6.05641	5.23262	-1.77006
LOC283174	18.3155	13.7213	14.0647	9.38884	7.90715	0.829698	3.67199	0.00355256	0.0817158		4.19499	3.77834	3.81401	3.23095	2.98316	3.92911	3.10705	-1.76793
ANKRD5	4.50234	6.04429	6.83936	3.8572	2.71102	0.823062	2.28082	0.0371523	0.374598		2.17067	2.59557	2.77386	1.94755	1.43884	2.51337	1.6932	-1.76562
BCL2A1	33.0111	25.5287	49.759	21.4089	18.0961	0.870048	4.88878	0.00130701	0.0423117		5.04488	4.67405	5.63689	4.42014	4.17761	5.11861	4.29887	-1.76508
LOC100133161	151.567	136.413	177.036	90.4199	84.3128	0.827172	7.0002	0.000144512	0.00859315		7.24381	7.09183	7.4679	6.49857	6.39768	7.26785	6.44812	-1.76507
C3orf25	2.08908	4.24938	2.13054	1.07643	2.12364	0.814435	1.276	0.0967823	0.601658		1.06287	2.08725	1.09122	0.106251	1.08654	1.41378	0.596393	-1.76221
PISD	216.959	173.749	254.708	101.364	144.046	0.80979	7.47764	0.00130126	0.0423117		7.76128	7.44086	7.9927	6.6634	7.17038	7.73161	6.91689	-1.75896
FAM153A	3.76395	3.62225	3.65898	1.76414	2.4851	0.787573	1.64436	0.0453283	0.418183		1.91225	1.85689	1.87144	0.818969	1.31331	1.88019	1.06614	-1.75814
IGSF9B	5.22271	4.29263	4.84776	3.58809	2.05586	0.767041	2.02074	0.0565816	0.470056		2.3848	2.10186	2.27732	1.84322	1.03974	2.25466	1.44148	-1.75708
SGK1	87.3813	91.2915	77.1628	51.3695	45.6582	0.814146	6.1425	2.35409e-05	0.00217854		6.44925	6.51241	6.26983	5.68284	5.5128	6.4105	5.59782	-1.75647
LOC100499484	2.82747	2.73561	2.22318	2.33226	0.926266	0.682819	1.17733	0.148327	0.737261		1.49951	1.45186	1.15262	1.22173	-0.110501	1.368	0.555613	-1.75611
ATP1B1	2.77344	1.9571	2.11511	1.70434	0.97145	0.776447	0.967509	0.0821142	0.558657		1.47168	0.968714	1.08073	0.769216	-0.0417883	1.17371	0.363714	-1.7532
CACNA1H	3.02557	5.66584	3.98319	2.09305	2.59806	0.84883	1.82984	0.0433122	0.407163		1.59721	2.50229	1.99393	1.06561	1.37744	2.03114	1.22152	-1.75275
ENO2	43.3665	49.9546	44.2474	35.8809	19.0223	0.741992	5.26911	0.00368282	0.0842252		5.43851	5.64255	5.46752	5.16514	4.24962	5.51619	4.70738	-1.75176
COL4A3	2.59335	4.82246	7.07094	1.58474	4.08913	0.762079	2.03978	0.138605	0.720534		1.37481	2.26977	2.8219	0.664246	2.03179	2.15549	1.34802	-1.75015
TNNT3	2.07107	3.03836	2.45476	0.747519	2.71102	0.533673	1.18739	0.293091	0.924651		1.05038	1.60329	1.29558	-0.419818	1.43884	1.31642	0.50951	-1.74946
LYSMD1	8.78856	11.1695	8.30604	4.90372	5.85129	0.80828	2.97816	0.0184996	0.24731		3.13563	3.48149	3.05416	2.29388	2.54876	3.22376	2.42132	-1.74405
FAM102A	196.446	226.104	193.293	141.7	97.3031	0.78087	7.41817	0.00103937	0.0366985		7.61799	7.82084	7.59464	7.14669	6.60441	7.67783	6.87555	-1.74384
ATOH8	1.38672	3.91419	2.50107	0.837221	2.23659	0.752759	1.17811	0.162857	0.760416		0.471676	1.96871	1.32255	-0.256319	1.1613	1.25431	0.452492	-1.7433
RPS14	184.65	214.188	276.662	109.437	148.361	0.80458	7.54486	0.00135999	0.0432948		7.52865	7.74274	8.11198	6.77395	7.21297	7.79446	6.99346	-1.7423
TMCC3	53.1276	54.3337	58.1731	22.306	45.1611	0.709347	5.54521	0.00657342	0.124561		5.73139	5.76378	5.86228	4.47936	5.49701	5.78582	4.98818	-1.73825
GPR183	109.173	100.655	110.711	82.7055	45.7711	0.734653	6.48964	0.00345398	0.0808768		6.77047	6.65328	6.79066	6.36991	5.51637	6.73813	5.94314	-1.73507
RPL27	106.363	124.032	175.986	72.1206	80.8563	0.82444	6.80666	0.000851581	0.03207		6.73285	6.95457	7.45932	6.17234	6.33729	7.04891	6.25481	-1.734
LOC728392	65.518	67.1684	61.3072	32.3526	43.0375	0.777722	5.75367	0.000101683	0.00660749		6.03382	6.06971	5.93798	5.01581	5.42752	6.01384	5.22167	-1.73168
HSPC159	9.70704	23.1608	15.13	3.64789	20.6941	0.393196	3.86396	0.47944	0.985432		3.27903	4.53361	3.91934	1.86706	4.37115	3.91066	3.11911	-1.73094
C5orf42	7.61795	7.70944	7.88919	8.70112	2.30437	0.496339	2.78389	0.305208	0.934225		2.9294	2.94663	2.97988	3.1212	1.20437	2.95197	2.16279	-1.72809
THEM4	27.9325	28.9564	25.6592	17.1929	14.7751	0.78467	4.52179	0.000268786	0.0138908		4.80387	4.85581	4.6814	4.10374	3.88509	4.78036	3.99442	-1.72422
TMEM25	7.25776	9.50435	8.15165	5.26253	4.36023	0.789597	2.80282	0.0245705	0.295391		2.85953	3.24859	3.02709	2.39576	2.1244	3.04507	2.26008	-1.72308
TMEM67	2.71941	2.8978	3.25757	2.06315	1.42329	0.768422	1.3409	0.0606517	0.481423		1.44329	1.53496	1.7038	1.04485	0.509227	1.56068	0.777039	-1.72147
NID1	5.18669	6.95255	3.55091	5.59144	1.53625	0.559889	2.2069	0.288161	0.920542		2.37481	2.79754	1.82819	2.48322	0.61941	2.33352	1.55132	-1.71975
IL23A	6.37531	7.70944	8.02814	5.44194	3.3436	0.7506	2.6425	0.0470283	0.42629		2.67249	2.94663	3.00507	2.44412	1.7414	2.87473	2.09276	-1.71948
CELF6	7.65397	8.2717	7.45691	2.90037	7.07125	0.639804	2.75366	0.118087	0.667326		2.93621	3.04818	2.89858	1.53624	2.82197	2.96099	2.1791	-1.71938
AGAP9	8.55444	9.2124	17.9244	14.4122	2.95953	0.456246	3.41276	0.405667	0.969888		3.09667	3.20358	4.16385	3.84922	1.56537	3.48803	2.70729	-1.71801
TDRD9	9.14875	5.60097	2.88704	1.61464	5.87388	0.645208	2.34815	0.259302	0.891198		3.19357	2.48568	1.52959	0.691213	2.55431	2.40295	1.62276	-1.71735
C1orf198	4.01608	3.94663	3.89056	2.30236	2.30437	0.777858	1.7484	0.042099	0.40142		2.00579	1.98062	1.95998	1.20311	1.20437	1.98213	1.20374	-1.71521
ZNF491	2.32321	3.0708	2.60915	1.82395	1.31033	0.774422	1.19664	0.0664212	0.502494		1.21612	1.61862	1.38358	0.867063	0.389928	1.4061	0.628496	-1.71429
RPL34	15.0558	22.0471	37.7014	12.7078	14.4362	0.877168	4.35516	0.00871993	0.15026		3.91225	4.46251	5.23655	3.66764	3.85162	4.5371	3.75963	-1.71412
PTK7	4.30423	4.62783	1.48212	1.25583	2.59806	0.843263	1.5517	0.11372	0.656101		2.10576	2.21033	0.56766	0.328643	1.37744	1.62792	0.85304	-1.71104
LOC439949	27.1041	40.5259	33.255	25.2661	14.888	0.746406	4.82158	0.00457663	0.0984428		4.76044	5.34077	5.0555	4.65913	3.89608	5.05224	4.27761	-1.71075
IGF2R	320.368	299.241	343.496	161.195	217.876	0.760104	8.06883	0.00122075	0.0408217		8.32359	8.22516	8.42415	7.33266	7.76736	8.3243	7.55001	-1.71035
RPL7	25.033	37.0118	46.1618	19.1963	21.8011	0.815045	4.90294	0.00145323	0.0451788		4.64576	5.20991	5.52863	4.26276	4.44633	5.1281	4.35454	-1.70948
TMEM88	3.18765	3.78444	4.21477	1.82395	2.57547	0.75705	1.67352	0.0598292	0.480323		1.67249	1.92008	2.07546	0.867063	1.36484	1.88934	1.11595	-1.70928
NLRP1	478.076	524.599	538.518	256.339	352.433	0.755028	8.74842	0.00166632	0.0498559		8.9011	9.03507	9.07285	8.00191	8.46121	9.00301	8.23156	-1.70698
RAD54B	3.4758	2.75723	3.45828	1.58474	2.23659	0.75031	1.46867	0.062448	0.487895		1.79735	1.46322	1.79005	0.664246	1.1613	1.68354	0.912775	-1.70617
CTLA4	9.36486	10.0342	10.7145	7.20608	4.78947	0.745669	3.08484	0.0280819	0.318974		3.22726	3.32685	3.42149	2.84922	2.25987	3.3252	2.55454	-1.70605
COMMD6	19.8643	27.8318	43.213	17.5218	16.2661	0.843297	4.64464	0.00382397	0.086296		4.31211	4.79866	5.43339	4.13108	4.0238	4.84805	4.07744	-1.706
C5orf45	8.64448	9.75304	9.78815	4.24591	7.13903	0.71958	2.99838	0.0425074	0.403381		3.11178	3.28585	3.29104	2.08607	2.83573	3.22956	2.4609	-1.70368
TTC8	2.93552	2.44367	2.30037	1.28573	1.73957	0.75159	1.1392	0.0694225	0.511847		1.55362	1.28905	1.20187	0.362591	0.798734	1.34818	0.580662	-1.70233
ZFP28	5.42081	8.28251	6.48427	3.8572	3.93098	0.790185	2.50351	0.0347498	0.359794		2.43851	3.05007	2.69694	1.94755	1.97489	2.72851	1.96122	-1.70206
SYNJ2	18.6757	16.9435	20.5644	12.349	9.75968	0.761676	3.97472	0.00283995	0.0712255		4.22309	4.08266	4.36208	3.62632	3.28683	4.22261	3.45658	-1.70058
SALL2	3.94405	4.10882	3.02599	2.09305	2.214	0.77727	1.65253	0.0489286	0.436356		1.97968	2.03872	1.59741	1.06561	1.14666	1.87194	1.10613	-1.70032
TPPP3	12.6786	18.4681	11.1468	15.9969	4.11172	0.490779	3.64755	0.29114	0.922807		3.66432	4.20696	3.47855	3.99972	2.03974	3.78328	3.01973	-1.69766
SREBF1	51.6688	69.785	70.2617	38.6617	35.9437	0.777137	5.73711	0.000168616	0.00967759		5.69122	6.12485	6.13467	5.27283	5.16767	5.98358	5.22025	-1.6974
LOC388152	3.69192	3.65469	3.36564	2.15285	2.05586	0.762962	1.60767	0.0503307	0.443758		1.88437	1.86975	1.75088	1.10625	1.03974	1.835	1.073	-1.69584
RPS6	537.885	761.094	937.038	397.68	462.523	0.793206	9.27454	0.00352486	0.0816533		9.07115	9.57193	9.87196	8.63546	8.85338	9.50502	8.74442	-1.69419
GTF2H2B	21.7013	21.7767	35.1849	20.5418	11.07	0.731983	4.46683	0.0174573	0.237634		4.43971	4.44472	5.13688	4.36049	3.46858	4.67377	3.91454	-1.69259
TCEAL4	10.2833	11.7534	11.6717	6.99678	6.28054	0.760141	3.24265	0.0149654	0.21634		3.36224	3.555	3.54494	2.80669	2.65089	3.48739	2.72879	-1.69185
CEP70	3.81798	4.46564	4.04495	2.48176	2.37215	0.760816	1.80898	0.0463617	0.421808		1.93281	2.15887	2.01612	1.31137	1.24619	2.03593	1.27878	-1.69015
ALPK3	2.25117	2.36798	1.48212	0.598015	2.32696	0.462475	0.906248	0.384969	0.962984		1.17067	1.24366	0.56766	-0.741746	1.21845	0.993996	0.238351	-1.68839
GKAP1	5.02461	6.09835	5.38812	2.87047	3.68247	0.746183	2.228	0.0456099	0.419491		2.32901	2.60842	2.42978	1.52129	1.88068	2.45574	1.70098	-1.68735
TIGD6	1.96302	2.76805	3.33477	1.16613	2.07845	0.721431	1.22221	0.10602	0.633933		0.973074	1.46887	1.73759	0.221728	1.05551	1.39318	0.638618	-1.68711
ZNF880	4.03409	5.78478	6.80848	3.25918	3.16286	0.788355	2.22665	0.0440713	0.409753		2.01224	2.53226	2.76733	1.70451	1.66123	2.43728	1.68287	-1.68694
RHOB	173.646	123.535	143.982	91.6757	81.3759	0.765118	6.94139	0.000660644	0.0262892		7.44001	6.94877	7.16974	6.51847	6.34653	7.18617	6.4325	-1.68608
RPS24	51.6508	88.8045	121.225	42.9375	55.4404	0.826257	6.17179	0.00558325	0.112536		5.69072	6.47256	6.92154	5.42417	5.79287	6.36161	5.60852	-1.6854
AMPD2	218.795	227.174	296.501	141.67	149.377	0.766072	7.69193	0.000923533	0.0338194		7.77344	7.82766	8.21189	7.14639	7.22282	7.93766	7.1846	-1.68536
CLEC1B	2.43126	2.65992	2.60915	1.97345	1.17478	0.713779	1.15557	0.094208	0.59254		1.2817	1.41138	1.38358	0.98072	0.232387	1.35889	0.606553	-1.68452
TUBA8	6.64545	3.04918	6.0211	3.19938	2.71102	0.824388	2.13021	0.0571209	0.471119		2.73237	1.60842	2.59003	1.67779	1.43884	2.31027	1.55832	-1.68407
MAN1C1	25.7353	27.2047	16.751	14.7411	12.3577	0.778868	4.28003	0.00310882	0.075741		4.68568	4.76578	4.06618	3.88177	3.62734	4.50588	3.75456	-1.68334
NOTCH4	2.88149	3.27624	4.02951	2.30236	1.73957	0.752434	1.5397	0.0639096	0.49466		1.52682	1.71204	2.0106	1.20311	0.798734	1.74982	1.00092	-1.68051
AKAP7	12.2283	12.4778	12.5362	8.46191	6.48386	0.733979	3.39261	0.0153084	0.217301		3.61216	3.6413	3.64803	3.08098	2.69685	3.63383	2.88892	-1.67587
ANO9	43.1684	50.1816	52.6615	46.5256	18.0057	0.594423	5.39789	0.0597236	0.480042		5.4319	5.64909	5.71868	5.53995	4.17038	5.59989	4.85517	-1.67565
ALS2CL	8.69851	25.2368	17.9244	10.7643	8.26862	0.863086	3.83459	0.0265355	0.309961		3.12077	4.65746	4.16385	3.42818	3.04765	3.98069	3.23791	-1.6734
TNFRSF8	19.7382	16.3812	16.3496	13.4254	8.08789	0.703386	3.89276	0.015765	0.220205		4.30292	4.03397	4.03118	3.7469	3.01576	4.12269	3.38133	-1.67175
GPSM1	7.11369	7.62294	6.54602	4.93362	3.63729	0.729832	2.59319	0.0440116	0.409517		2.8306	2.93035	2.71062	2.30265	1.86286	2.82385	2.08276	-1.67145
SPOCK2	339.764	397.334	387.667	267.612	187.196	0.721473	8.30369	0.00297068	0.0734244		8.40839	8.63421	8.59867	8.064	7.54841	8.54709	7.8062	-1.6712
PMAIP1	17.2169	19.2682	21.2591	12.0799	10.9119	0.744397	4.01932	0.002394	0.0628121		4.10576	4.26815	4.41001	3.59454	3.44783	4.26131	3.52118	-1.67032
CNKSR2	2.79145	4.67108	3.92144	2.06315	2.39474	0.767738	1.69757	0.0620648	0.487454		1.48101	2.22376	1.97138	1.04485	1.25987	1.89205	1.15236	-1.66982
NOSIP	150.324	170.256	153.229	108.749	82.0536	0.727592	7.05518	0.00103951	0.0366985		7.23193	7.41157	7.25955	6.76486	6.3585	7.30102	6.56168	-1.66941
GGT7	28.7069	30.8378	26.4465	17.9106	16.4695	0.738355	4.59351	0.000430133	0.019089		4.84333	4.94663	4.72501	4.16274	4.04172	4.83832	4.10223	-1.66565
PLCL1	7.43786	7.72025	9.47938	3.8273	6.28054	0.696784	2.81135	0.0574464	0.472311		2.89489	2.94865	3.24479	1.93633	2.65089	3.02944	2.29361	-1.66536
IGHMBP2	57.2517	36.5793	35.2621	16.9836	37.3895	0.660814	5.20006	0.037539	0.376272		5.83925	5.19296	5.14004	4.08607	5.22456	5.39075	4.65532	-1.6649
RPL9	5.92507	12.3805	14.8984	7.44529	5.15094	0.815705	3.20764	0.047688	0.430309		2.56683	3.63	3.89708	2.89633	2.36484	3.36464	2.63058	-1.66331
CEACAM3	79.115	58.302	86.9046	49.5456	39.6713	0.745396	5.97193	0.000673548	0.0267137		6.30588	5.86547	6.44136	5.63068	5.31002	6.20424	5.47035	-1.66311
CELSR2	5.09664	4.33588	3.81337	2.48176	2.80139	0.738495	1.91425	0.0544048	0.461281		2.34955	2.11633	1.93107	1.31137	1.48614	2.13231	1.39875	-1.66274
GUCY1A3	4.0521	3.37356	4.49267	4.45521	1.26514	0.480725	1.83442	0.341033	0.951226		2.01867	1.75427	2.16757	2.15549	0.339302	1.98017	1.2474	-1.66183
C3orf59	2.10709	3.34112	3.04143	3.01998	0.926266	0.532025	1.3441	0.299441	0.93078		1.07525	1.74033	1.60475	1.59454	-0.110501	1.47344	0.742018	-1.66028
MYO7B	11.3639	10.4234	10.2822	2.12295	19.5194	-0.0197039	3.43343	0.95497	0.999932		3.50639	3.38176	3.36208	1.08607	4.28683	3.41674	2.68645	-1.65897
C13orf15	41.0973	40.0394	32.514	29.9008	17.2602	0.685628	5.00996	0.00703815	0.130072		5.36097	5.32335	5.02299	4.90211	4.10938	5.23577	4.50574	-1.65867
GPA33	10.2113	13.0509	11.2548	7.32569	6.50646	0.735715	3.28387	0.0187476	0.248953		3.35209	3.70608	3.49247	2.87296	2.70187	3.51688	2.78742	-1.65802
WHAMML1	6.23123	8.12032	9.32499	5.68114	3.8858	0.725409	2.74716	0.0510108	0.447112		2.63952	3.02154	3.2211	2.50618	1.95821	2.96072	2.2322	-1.65694
TPT1	904.411	1166.47	1474.74	676.953	724.566	0.754082	9.95056	0.00351087	0.0815423		9.82083	10.1879	10.5262	9.40291	9.50097	10.1783	9.45194	-1.6545
ATF7IP2	17.0909	18.0464	23.9455	12.7078	10.9119	0.738549	4.05359	0.00446029	0.0973435		4.09515	4.17364	4.58168	3.66764	3.44783	4.28349	3.55774	-1.65377
AGER	34.0196	38.1471	42.9197	20.2129	26.4325	0.716905	5.01875	0.00110724	0.0379836		5.0883	5.2535	5.42357	4.33721	4.72424	5.25512	4.53072	-1.65221
NPTXR	12.2103	7.08231	6.66953	4.84392	5.24131	0.777068	2.86158	0.0424224	0.403215		3.61003	2.82422	2.73759	2.27618	2.38993	3.05728	2.33305	-1.65201
SLC45A3	12.9487	6.23892	10.1741	9.74765	3.29841	0.587522	3.09054	0.212588	0.848852		3.69474	2.6413	3.34683	3.28505	1.72177	3.22762	2.50341	-1.65199
F13A1	86.2647	38.6878	38.3652	28.1067	33.2552	0.826545	5.49165	0.0098798	0.163359		6.4307	5.27381	5.26173	4.81284	5.05551	5.65541	4.93418	-1.64859
DOCK5	110.866	146.285	173.5	79.8948	92.1296	0.738861	6.91419	0.00195643	0.0557419		6.79267	7.19264	7.4388	6.32003	6.52559	7.14137	6.42281	-1.64553
ZNF793	6.24924	8.75827	7.17901	5.77085	3.43396	0.688692	2.66512	0.0729316	0.525442		2.64368	3.13065	2.84378	2.52878	1.77987	2.8727	2.15433	-1.64533
ZNF563	2.62936	3.46006	3.22669	1.85385	1.89772	0.728042	1.42238	0.067646	0.505039		1.39471	1.7908	1.69006	0.890522	0.924264	1.62519	0.907393	-1.64467
PAPLN	5.07863	5.61178	5.92847	2.69107	4.20209	0.68051	2.25438	0.0749601	0.535183		2.34444	2.48846	2.56766	1.42818	2.07111	2.46685	1.74964	-1.644
PGLYRP1	42.8802	16.7488	22.0619	12.5284	18.6609	0.802247	4.50036	0.0234576	0.287807		5.42224	4.06599	4.46349	3.64713	4.22194	4.65057	3.93454	-1.64266
SIGLEC7	29.4993	24.1015	26.4465	15.9371	16.4469	0.719829	4.49502	0.000914919	0.0336703		4.88261	4.59105	4.72501	3.99432	4.03974	4.73289	4.01703	-1.64246
H1F0	19.8643	17.0408	17.7082	7.20608	16.9891	0.586325	3.98499	0.0748747	0.535183		4.31211	4.09092	4.14635	2.84922	4.08654	4.18312	3.46788	-1.64177
LONRF3	4.19618	4.80083	4.36916	2.21266	3.321	0.683096	1.94443	0.0786634	0.547628		2.06908	2.26328	2.12736	1.14578	1.73162	2.15324	1.4387	-1.64096
RILPL1	6.24924	5.44959	8.15165	3.10968	5.08317	0.687256	2.50451	0.0794733	0.548265		2.64368	2.44615	3.02709	1.63677	2.34573	2.70564	1.99125	-1.64079
PKIA	9.09472	10.4991	9.23236	4.96353	6.89052	0.695006	3.03758	0.0378658	0.378039		3.18503	3.3922	3.2067	2.31137	2.78461	3.26131	2.54799	-1.63957
BEX2	5.52887	7.61213	9.91166	4.27581	4.85725	0.750155	2.70221	0.0476753	0.430309		2.46698	2.9283	3.30913	2.0962	2.28014	2.90147	2.18817	-1.63955
BCL2L15	4.19618	2.63829	3.41196	1.67444	2.5077	0.699621	1.55768	0.0958235	0.597983		2.06908	1.39961	1.7706	0.743681	1.32636	1.74643	1.03502	-1.6374
RPL26	50.3541	75.851	105.632	42.6086	47.827	0.773115	6.01189	0.00376517	0.0852914		5.65404	6.2451	6.7229	5.41307	5.57975	6.20734	5.49641	-1.63686
MCF2L	4.95257	7.20124	5.28005	3.13958	3.90839	0.720914	2.31362	0.0605012	0.481188		2.30818	2.84825	2.40055	1.65057	1.96658	2.51899	1.80857	-1.63628
D4S234E	14.8397	23.723	24.6248	10.0766	15.6788	0.708541	4.15923	0.0171954	0.235411		3.89139	4.56822	4.62204	3.33293	3.97074	4.36055	3.65183	-1.63435
CNTNAP1	7.23976	7.94732	11.0387	5.44194	5.08317	0.732457	2.89047	0.0391042	0.38517		2.85594	2.99047	3.4645	2.44412	2.34573	3.10364	2.39492	-1.63434
CEP63	57.3598	53.0038	59.2538	34.1467	34.9722	0.709896	5.57932	0.000151324	0.00889902		5.84197	5.72802	5.88884	5.09367	5.12814	5.81961	5.1109	-1.63434
QPCT	120.428	101.25	105.57	47.5123	93.2818	0.631139	6.54969	0.0185805	0.248113		6.91203	6.66178	6.72206	5.57023	6.54352	6.76529	6.05688	-1.634
DAB2	9.90514	7.23368	7.22533	5.86055	4.13431	0.701885	2.79232	0.05509	0.462942		3.30818	2.85473	2.85306	2.55104	2.04765	3.00532	2.29934	-1.63125
WNT10A	3.22367	3.80606	3.04143	3.64789	1.15218	0.493535	1.59551	0.3202	0.942797		1.68871	1.9283	1.60475	1.86706	0.204372	1.74058	1.03572	-1.62999
ITGA10	4.61039	5.24415	3.78249	2.78077	2.75621	0.716012	1.964	0.0624353	0.487895		2.20489	2.39071	1.91934	1.47548	1.46268	2.17164	1.46908	-1.62739
YEATS4	12.6426	12.2616	10.4057	8.0732	6.43868	0.699252	3.32578	0.024241	0.292847		3.66022	3.61607	3.3793	3.01314	2.68677	3.55186	2.84995	-1.62666
SORBS3	28.851	31.1189	30.3217	24.0402	14.2555	0.654675	4.68805	0.00704946	0.130072		4.85055	4.95972	4.92228	4.58738	3.83344	4.91085	4.21041	-1.625
TSPAN18	26.1856	24.2853	25.1806	20.5119	11.7478	0.646846	4.43549	0.0127362	0.192806		4.7107	4.60201	4.65424	4.35839	3.55431	4.65565	3.95635	-1.62371
SLC39A4	4.89854	5.09277	4.35372	4.0665	2.12364	0.633378	2.05754	0.122369	0.678516		2.29235	2.34845	2.12225	2.02379	1.08654	2.25435	1.55516	-1.62359
ARSK	5.54688	6.37948	5.63514	4.0665	3.18545	0.693672	2.32966	0.0597106	0.480042		2.47168	2.67344	2.49445	2.02379	1.6715	2.54652	1.84764	-1.62324
ENO3	6.01512	8.36901	6.60778	4.24591	4.29245	0.71373	2.5795	0.0491506	0.436577		2.58859	3.06506	2.72416	2.08607	2.1018	2.79261	2.09394	-1.62301
LOC100132111	1.40473	2.43285	2.57827	3.25918	0.497021	0.199023	1.04865	0.772169	0.999932		0.490291	1.28265	1.3664	1.70451	-1.00862	1.04645	0.347944	-1.62282
LEPROTL1	124.391	143.636	118.755	87.8185	71.4581	0.695363	6.77188	0.00122776	0.0408964		6.95873	7.16627	6.89184	6.45645	6.15902	7.00561	6.30774	-1.62211
TOMM7	28.5088	37.2713	40.9898	18.8375	24.9866	0.698894	4.9163	0.00241801	0.0630584		4.83333	5.21999	5.35719	4.23553	4.64308	5.13684	4.43931	-1.62173
NCRNA00282	16.8748	21.4524	21.2128	14.8308	9.9856	0.680101	4.08205	0.0107598	0.173417		4.07679	4.42306	4.40686	3.89052	3.31985	4.30224	3.60519	-1.62119
GPR77	44.1589	42.8398	63.9472	24.1897	38.4739	0.68216	5.41927	0.00735265	0.134015		5.46463	5.42088	5.99881	4.59632	5.26581	5.62811	4.93107	-1.62118
RNF165	3.63789	2.50854	4.61618	3.70769	1.24255	0.541469	1.67005	0.285579	0.917336		1.8631	1.32685	2.2067	1.89052	0.313307	1.79888	1.10191	-1.6211
BBS5	2.75543	2.51935	2.68634	1.82395	1.46847	0.69115	1.20656	0.0881783	0.578209		1.46228	1.33305	1.42564	0.867063	0.554315	1.40699	0.710689	-1.62035
ZNF470	4.50234	6.88768	5.07934	2.81067	3.95358	0.697197	2.23939	0.0772852	0.541693		2.17067	2.78402	2.34464	1.49091	1.98316	2.43311	1.73704	-1.62009
CCDC17	5.56489	5.95779	7.82744	3.31898	4.67652	0.68701	2.4689	0.0700599	0.513897		2.47635	2.57478	2.96854	1.73074	2.22543	2.67322	1.97809	-1.61904
PAQR8	45.7437	45.2186	50.7162	34.9241	24.3314	0.67379	5.33082	0.00174963	0.0520876		5.5155	5.49885	5.66438	5.12615	4.60475	5.55957	4.86545	-1.6179
CD93	244.279	227.358	256.576	123.131	182.633	0.666738	7.69255	0.0051503	0.106007		7.93238	7.82882	8.00324	6.94405	7.5128	7.92148	7.22843	-1.61671
ZNF815	11.634	14.6079	14.2345	7.35559	9.37562	0.688425	3.52532	0.0187369	0.248953		3.54028	3.86868	3.83132	2.87884	3.22891	3.74676	3.05388	-1.61651
GPR133	2.98955	7.74188	2.88704	1.82395	3.45655	0.780299	1.95324	0.132435	0.707149		1.57993	2.95268	1.52959	0.867063	1.78933	2.02073	1.3282	-1.61612
KLHL3	16.9108	19.452	19.4374	13.5151	9.75968	0.67874	3.989	0.00847346	0.147673		4.07987	4.28185	4.28076	3.7565	3.28683	4.21416	3.52167	-1.61607
CYP2D7P1	4.75447	4.6062	4.52355	2.42196	3.38878	0.667446	2.00136	0.0788371	0.54814		2.24928	2.20358	2.17745	1.27618	1.76077	2.21011	1.51847	-1.61511
RPS26	5.16868	16.9867	31.4641	13.4254	5.62537	0.909371	3.86863	0.112587	0.652178		2.3698	4.08634	4.97564	3.7469	2.49195	3.81059	3.11942	-1.61459
CSF3R	3063.89	3013.84	3513.35	1708.08	2284.78	0.679293	11.4077	0.00463555	0.09882		11.5812	11.5574	11.7786	10.7382	11.1578	11.6391	10.948	-1.61446
RASA4P	11.8141	13.9159	11.3012	7.9237	7.31976	0.696555	3.39544	0.0202323	0.260771		3.56244	3.79866	3.4984	2.98617	2.8718	3.61983	2.92899	-1.61423
NUCB2	30.0756	34.2978	31.5568	19.5551	20.039	0.69187	4.76413	0.000622074	0.0250889		4.91052	5.10005	4.97988	4.28947	4.32474	4.99681	4.3071	-1.61296
TBC1D12	4.53835	7.30937	4.81688	3.9469	2.86917	0.709219	2.25291	0.0779016	0.54449		2.18217	2.86975	2.2681	1.98072	1.52063	2.44001	1.75068	-1.61253
SCN1B	2.84548	1.55703	2.37756	1.10633	1.6718	0.69032	0.974233	0.123528	0.681651		1.50867	0.638793	1.24948	0.145779	0.7414	1.13232	0.44359	-1.61186
C1orf183	213.411	231.878	315.043	104.802	229.24	0.601416	7.77444	0.0572939	0.471381		7.73749	7.85722	8.2994	6.71152	7.84071	7.9647	7.27612	-1.6117
ZNF223	4.66442	5.39553	5.29548	3.58809	2.80139	0.682905	2.14237	0.0673566	0.50414		2.2217	2.43176	2.40476	1.84322	1.48614	2.35274	1.66468	-1.61112
ABHD5	71.9833	57.4153	75.1249	34.057	51.8935	0.664555	5.86197	0.00293146	0.072908		6.16959	5.84336	6.23122	5.08988	5.69748	6.08139	5.39368	-1.61073
VSIG1	16.5506	20.6847	16.2724	12.4985	9.69191	0.686957	3.92665	0.00937503	0.157855		4.04881	4.37049	4.02436	3.64368	3.27678	4.14789	3.46023	-1.61066
LPPR2	93.9908	92.8269	101.926	60.9377	58.5581	0.687909	6.35251	0.000348709	0.01675		6.55445	6.53647	6.67139	5.92926	5.8718	6.58743	5.90053	-1.60982
RPS7	17.7212	23.7771	32.4059	11.3922	19.3612	0.678333	4.393	0.0247401	0.296236		4.1474	4.5715	5.01818	3.50997	4.2751	4.57903	3.89254	-1.60937
PFN2	5.79901	5.36309	3.76705	3.55819	2.59806	0.695677	2.09667	0.0795368	0.548265		2.53581	2.42306	1.91344	1.83114	1.37744	2.29077	1.60429	-1.60935
CCDC146	13.5971	13.2563	17.4458	8.82072	9.39821	0.696122	3.6517	0.0133346	0.198489		3.76522	3.72861	4.1248	3.1409	3.23239	3.87288	3.18664	-1.60908
PLIN4	16.6406	25.107	20.8114	9.47854	17.2376	0.640844	4.16491	0.0314563	0.340768		4.05664	4.65002	4.3793	3.24466	4.10749	4.36199	3.67608	-1.60872
NBPF14	138.024	128.357	88.0625	53.5822	97.0095	0.649477	6.65934	0.0221441	0.27827		7.10877	7.00402	6.46046	5.74368	6.60005	6.85775	6.17187	-1.60869
SLC40A1	97.2685	98.1143	103.409	49.3661	77.6708	0.64827	6.41346	0.00462494	0.09882		6.6039	6.61639	6.69221	5.62545	6.2793	6.6375	5.95238	-1.60784
PLB1	24.6188	20.609	45.5134	18.2993	17.1472	0.77095	4.66107	0.0114591	0.179998		4.62169	4.3652	5.50822	4.19371	4.0999	4.8317	4.14681	-1.60758
PTGDS	17.397	6.95255	12.1194	8.37221	5.96425	0.761813	3.35163	0.0540793	0.460437		4.12077	2.79754	3.59925	3.06561	2.57634	3.50585	2.82097	-1.60757
UBASH3A	42.448	40.2015	45.2818	32.5021	21.643	0.656779	5.18881	0.00316363	0.0767632		5.40763	5.32918	5.50086	5.02246	4.43583	5.41255	4.72915	-1.60593
FLJ10661	6.10517	5.7091	10.3594	3.7675	5.24131	0.711572	2.65583	0.0757658	0.538068		2.61003	2.51326	3.37287	1.91361	2.38993	2.83205	2.15177	-1.60246
PLD1	6.95161	5.55772	5.58882	3.8572	3.63729	0.686356	2.37215	0.0610575	0.483038		2.79735	2.47449	2.48254	1.94755	1.86286	2.58479	1.90521	-1.60168
SYNGR1	10.4274	14.7701	9.7264	5.98015	8.53972	0.680064	3.31746	0.0433663	0.407163		3.38231	3.88461	3.28191	2.58018	3.09419	3.51627	2.83719	-1.60113
TIAM1	40.2689	38.4499	31.2326	32.5021	15.9499	0.598957	4.98815	0.0320416	0.344864		5.33159	5.26491	4.96498	5.02246	3.99547	5.18716	4.50897	-1.60013
SNORD89	4.4303	4.37914	4.07582	2.75087	2.62066	0.67754	1.89247	0.0732604	0.527316		2.1474	2.13065	2.02709	1.45989	1.38993	2.10171	1.42491	-1.5986
GDPD3	19.0719	20.6847	17.631	10.1663	14.0295	0.659304	4.03448	0.00987905	0.163359		4.25338	4.37049	4.14004	3.34572	3.8104	4.25464	3.57806	-1.59835
RETN	12.1743	3.38437	4.46179	1.58474	7.99752	0.473145	2.57793	0.470238	0.983639		3.60577	1.75889	2.15762	0.664246	2.99955	2.50743	1.8319	-1.59718
MGAT4A	142.166	168.883	145.726	116.912	77.2868	0.649405	7.02523	0.00611701	0.118163		7.15143	7.39988	7.18712	6.86928	6.27215	7.24614	6.57071	-1.59707
BMPR1A	2.41325	2.09766	2.93336	1.94355	1.21996	0.654961	1.12169	0.13048	0.700996		1.27098	1.06878	1.55255	0.958694	0.286834	1.29744	0.622764	-1.59624
SH3YL1	27.1221	32.8597	29.7504	23.1731	15.114	0.646016	4.68203	0.00600434	0.116553		4.7614	5.03825	4.89484	4.53438	3.91781	4.89816	4.22609	-1.59335
PVRL1	11.1298	10.564	8.98534	5.92035	6.91311	0.671053	3.13222	0.0381347	0.379377		3.47635	3.40108	3.16757	2.56568	2.78933	3.34834	2.67751	-1.59199
LIMS2	5.04262	7.504	5.24917	1.82395	7.38754	0.361019	2.45332	0.483646	0.986957		2.33417	2.90766	2.39209	0.867063	2.88509	2.54464	1.87608	-1.58949
LMF1	13.9572	19.1384	21.0584	9.98685	12.5385	0.679763	3.94599	0.0134054	0.199047		3.80294	4.2584	4.39633	3.32003	3.64829	4.15256	3.48416	-1.5893
KIAA1598	16.1904	20.6847	13.725	10.854	10.0986	0.688142	3.84609	0.013979	0.206281		4.01707	4.37049	3.77874	3.44015	3.33608	4.05543	3.38811	-1.58812
LOC100132832	3.0796	2.96267	3.19582	2.48176	1.51365	0.630323	1.43469	0.127495	0.693094		1.62274	1.5669	1.67618	1.31137	0.598036	1.62194	0.954701	-1.58803
CYTH3	24.3486	23.7879	24.5013	15.2195	15.2721	0.667173	4.37093	0.00208471	0.0580122		4.60577	4.57216	4.61478	3.92785	3.93283	4.59757	3.93034	-1.58802
MBD6	172.962	198.975	209.905	108.869	136.184	0.662427	7.37025	0.0030868	0.0753584		7.43431	7.63644	7.71359	6.76644	7.08941	7.59478	6.92793	-1.58761
CBWD6	10.6075	12.8995	11.2548	6.01005	8.81083	0.642961	3.3202	0.0438842	0.409143		3.40701	3.68925	3.49247	2.58738	3.13928	3.52958	2.86333	-1.58694
SIRPG	30.3097	38.8175	35.9722	29.0934	16.5824	0.619376	4.91727	0.0141522	0.208066		4.92171	5.27864	5.16881	4.86262	4.05158	5.12305	4.4571	-1.58661
AMICA1	564.935	602.385	666.814	447.824	330.27	0.652185	9.02931	0.00674659	0.127386		9.14194	9.23454	9.38114	8.80679	8.3675	9.25254	8.58715	-1.586
AQP3	66.6526	72.8234	71.2034	41.6518	47.0137	0.663346	5.9054	0.000295797	0.0147931		6.05859	6.18633	6.15387	5.38031	5.55501	6.13293	5.46766	-1.58587
MORC4	6.23123	7.26612	5.78952	4.84392	3.36619	0.650633	2.47532	0.0823182	0.558657		2.63952	2.86119	2.53344	2.27618	1.75112	2.67805	2.01365	-1.58491
C2orf74	2.88149	4.7792	3.31933	1.55484	3.27582	0.594729	1.6965	0.185968	0.808482		1.52682	2.25677	1.73089	0.636765	1.71186	1.83816	1.17431	-1.5843
IGF1R	92.0818	85.085	89.2976	39.6783	79.2748	0.577753	6.26966	0.0276567	0.31625		6.52484	6.41083	6.48055	5.31028	6.30879	6.47208	5.80953	-1.58287
LOC284749	4.01608	7.08231	5.78952	2.00335	5.98684	0.490641	2.3374	0.30777	0.934545		2.00579	2.82422	2.53344	1.00241	2.5818	2.45448	1.79211	-1.58269
RPL23	40.9532	54.3553	79.2007	34.0869	36.8925	0.712778	5.61968	0.0050721	0.105306		5.35591	5.76435	6.30744	5.09114	5.20526	5.80923	5.1482	-1.58121
BTBD11	18.8198	15.4405	17.0907	12.8573	9.08193	0.643315	3.87946	0.0183404	0.245596		4.23418	3.94865	4.09514	3.68452	3.183	4.09265	3.43376	-1.57887
TBC1D4	101.05	110.7	82.7516	76.2469	50.0862	0.636713	6.39626	0.00693136	0.128688		6.65893	6.79051	6.37072	6.25261	5.64634	6.60672	5.94947	-1.57707
C16orf79	7.92411	8.50958	7.3334	4.72432	5.33168	0.655083	2.77201	0.0551257	0.462942		2.98625	3.08909	2.87448	2.24011	2.41459	2.98327	2.32735	-1.57563
LOC151174	2.73742	1.09208	2.06879	0.627916	2.16882	0.474229	0.83894	0.392607	0.965595		1.45282	0.127079	1.04879	-0.671357	1.11691	0.876228	0.222776	-1.57293
SLC2A14	5.47484	1.37321	1.9916	1.07643	2.28178	0.800283	1.31459	0.175796	0.792623		2.45282	0.457553	0.993925	0.106251	1.19016	1.30143	0.648205	-1.57268
LOC729603	16.3705	20.663	17.9089	9.20943	14.5943	0.619868	3.98388	0.02407	0.291724		4.03303	4.36898	4.16261	3.20311	3.86734	4.1882	3.53522	-1.57241
CDKN1C	10.1573	10.0017	8.2134	22.3658	1.60402	-0.340064	3.38678	0.585055	0.999932		3.34444	3.32218	3.03798	4.48322	0.681694	3.23487	2.58246	-1.57179
LPAR2	119.492	127.828	93.7594	68.7119	74.8694	0.663212	6.59992	0.00277955	0.0701529		6.90077	6.99805	6.55089	6.10249	6.2263	6.81657	6.1644	-1.57154
NPR2	3.98006	5.14684	4.47723	3.7974	2.16882	0.610361	1.99133	0.132978	0.707149		1.99279	2.36369	2.16261	1.92501	1.11691	2.17303	1.52096	-1.57142
MAP1LC3A	6.80753	6.55248	7.99726	4.15621	4.90243	0.650514	2.61982	0.0666289	0.502791		2.76713	2.71204	2.99951	2.05527	2.2935	2.82623	2.17438	-1.57118
LOC100132273	3.87201	4.48726	4.32284	2.93027	2.46251	0.65117	1.87832	0.0896805	0.581353		1.95308	2.16584	2.11198	1.55104	1.30013	2.07697	1.42558	-1.57067
PPP1R3E	40.521	50.8953	47.9218	29.6615	29.2339	0.657792	5.31177	0.000944659	0.0343821		5.3406	5.66946	5.58261	4.89052	4.86957	5.53089	4.88005	-1.57009
RNASE3	24.4027	1.35159	7.64217	3.34888	4.83466	1.44171	3.06423	0.0709585	0.516494		4.60897	0.434652	2.93398	1.74368	2.27341	2.6592	2.00855	-1.56988
RPL23P8	55.0726	72.9532	113.675	46.6751	51.5772	0.713596	6.08877	0.00794613	0.141921		5.78326	6.1889	6.82878	5.54458	5.68866	6.26698	5.61662	-1.56956
SERINC5	85.2382	106.7	73.9978	59.1736	52.7746	0.663715	6.24119	0.00163797	0.0495039		6.41343	6.73741	6.20941	5.88688	5.72177	6.45342	5.80433	-1.56818
RTKN2	8.96865	22.8148	13.3699	12.947	6.14499	0.660093	3.69194	0.112593	0.652178		3.16489	4.5119	3.74092	3.69455	2.61941	3.8059	3.15698	-1.568
PTS	2.43126	2.3896	3.4274	1.61464	1.85253	0.661897	1.26479	0.108867	0.643395		1.2817	1.25677	1.77711	0.691213	0.889499	1.43853	0.790356	-1.56718
ZNF772	6.06915	8.94209	8.02814	4.93362	4.74429	0.667653	2.72527	0.0618293	0.486565		2.60149	3.16061	3.00507	2.30265	2.24619	2.92239	2.27442	-1.56696
STMN3	81.2762	99.1523	88.0162	63.5391	51.3061	0.64054	6.26161	0.00184076	0.0537349		6.34476	6.63157	6.4597	5.98957	5.68106	6.47868	5.83532	-1.56196
ANXA9	17.9013	19.0303	19.3756	9.68784	14.888	0.608808	4.02194	0.020293	0.260773		4.16199	4.25023	4.27617	3.27618	3.89608	4.22946	3.58613	-1.56193
TPM1	16.9828	10.8343	15.9636	8.37221	10.0534	0.661382	3.64374	0.0284295	0.320444		4.086	3.43753	3.99672	3.06561	3.32961	3.84009	3.19761	-1.56101
TMEM40	3.54784	1.96791	5.3418	2.09305	2.19141	0.753079	1.62407	0.112749	0.652764		1.82694	0.976663	2.41733	1.06561	1.13186	1.74031	1.09873	-1.56003
CLEC11A	4.12414	3.62225	2.33125	1.76414	2.4851	0.655884	1.5499	0.122313	0.678516		2.04409	1.85689	1.2211	0.818969	1.31331	1.70736	1.06614	-1.55965
RPS27A	68.3635	80.868	87.6611	43.8943	57.8578	0.633718	6.08321	0.00233523	0.0618138		6.09515	6.3375	6.45387	5.45596	5.85444	6.29551	5.6552	-1.55866
CASS4	31.7685	30.4485	34.4129	18.987	22.4337	0.636074	4.79071	0.00202541	0.0571616		4.98952	4.9283	5.10488	4.24694	4.4876	5.00757	4.36727	-1.55865
CD40LG	28.5988	28.805	29.735	25.1764	13.8036	0.57777	4.66002	0.0231407	0.286231		4.83788	4.84825	4.89409	4.654	3.78698	4.86007	4.22049	-1.55788
CD101	13.6331	14.197	13.231	17.9704	4.29245	0.30083	3.66664	0.511968	0.992349		3.76904	3.82752	3.72585	4.16755	2.1018	3.77414	3.13467	-1.55775
BTNL8	25.6813	21.301	32.8999	11.153	25.3933	0.540846	4.54568	0.0880578	0.578209		4.68265	4.41285	5.04001	3.47936	4.66637	4.71184	4.07287	-1.55722
RAB6B	3.52983	2.42204	3.87512	1.58474	2.68843	0.607591	1.52489	0.153329	0.747238		1.8196	1.27622	1.95424	0.664246	1.42676	1.68335	1.04551	-1.55601
RPL13AP20	3.52983	4.10882	4.70881	2.15285	3.20804	0.614426	1.85114	0.120653	0.673691		1.8196	2.03872	2.23536	1.10625	1.68169	2.03123	1.39397	-1.55537
AMT	13.8312	14.5431	14.1419	8.55162	9.7145	0.633032	3.61139	0.0203395	0.260838		3.78985	3.86226	3.8219	3.0962	3.28014	3.82467	3.18817	-1.55456
CCNJL	31.7865	27.8102	41.7154	12.5583	36.531	0.458659	4.91397	0.193969	0.822014		4.99034	4.79754	5.38251	3.65057	5.19105	5.0568	4.42081	-1.554
RPS15A	40.2149	46.3323	61.5388	25.1465	38.9032	0.623199	5.40943	0.0121644	0.186897		5.32966	5.53395	5.94342	4.65229	5.28182	5.60234	4.96705	-1.55325
SLC23A3	2.8995	3.09243	2.31581	1.82395	1.71698	0.646614	1.28149	0.109628	0.645338		1.53581	1.62874	1.21152	0.867063	0.779875	1.45869	0.823469	-1.55317
RWDD2B	6.59142	5.80641	7.7348	5.62134	3.27582	0.596191	2.55036	0.124939	0.685125		2.72059	2.53765	2.95136	2.49091	1.71186	2.73653	2.10139	-1.5531
GALNT12	10.0312	10.1531	11.1931	8.0433	5.62537	0.616024	3.18058	0.0596369	0.480042		3.32642	3.34385	3.48454	3.00779	2.49195	3.38494	2.74987	-1.55301
C7orf43	112.072	111.976	120.191	73.4064	74.3498	0.635184	6.62152	0.0016806	0.0501574		6.80828	6.80705	6.90918	6.19783	6.21626	6.8415	6.20705	-1.55235
B3GNTL1	10.9497	12.759	15.4542	6.66787	10.4148	0.609654	3.50064	0.0543144	0.46117		3.45282	3.67344	3.94992	2.73723	3.38057	3.69206	3.0589	-1.55096
SVIP	17.5591	17.7652	23.297	15.5185	10.0534	0.613831	4.07858	0.025614	0.301261		4.13415	4.15098	4.54208	3.95592	3.32961	4.27574	3.64276	-1.55076
ATG16L2	338.792	345.714	382.278	201.232	260.936	0.621711	8.25672	0.00718767	0.131807		8.40425	8.43343	8.57848	7.65272	8.02755	8.47206	7.84013	-1.54963
ABCC5	65.0858	81.4303	79.7719	44.7614	52.5487	0.632325	6.01771	0.00120504	0.0405232		6.02427	6.34749	6.31781	5.48418	5.71558	6.22986	5.59988	-1.54754
RAPGEFL1	8.01416	11.7534	12.0268	5.65124	8.0427	0.628873	3.19694	0.0679157	0.506185		3.00255	3.555	3.58818	2.49857	3.00768	3.38191	2.75312	-1.54626
TMEM71	139.572	146.955	172.543	92.9614	104.487	0.632148	7.03749	0.00331836	0.0784447		7.12487	7.19923	7.43081	6.53856	6.70718	7.25164	6.62287	-1.54624
OXNAD1	28.6349	56.0962	39.8165	28.5552	23.4278	0.676798	5.14512	0.0118289	0.183297		4.8397	5.80983	5.31529	4.83568	4.55015	5.32161	4.69291	-1.54616
AASS	3.15163	6.21729	3.64354	2.57146	2.80139	0.693093	1.9084	0.103749	0.626167		1.6561	2.63629	1.86534	1.36259	1.48614	2.05258	1.42437	-1.54564
RPS18	22.4216	27.4426	36.2347	15.3391	21.6204	0.633856	4.62535	0.0127428	0.192806		4.48682	4.77834	5.1793	3.93914	4.43432	4.81482	4.18673	-1.54552
MTERFD3	9.94116	11.5263	11.5327	8.28251	6.0998	0.615425	3.25367	0.0539436	0.460313		3.31341	3.52686	3.52766	3.05007	2.60876	3.45598	2.82942	-1.54388
PHLPP1	14.0113	7.83919	7.68849	5.95025	6.30313	0.68261	3.07254	0.067337	0.50414		3.80852	2.97071	2.9427	2.57295	2.65607	3.24064	2.61451	-1.54342
RPS25	76.8639	85.4094	97.2949	49.2465	63.2798	0.620421	6.21899	0.00240586	0.0629849		6.26423	6.41632	6.60429	5.62195	5.98367	6.42828	5.80281	-1.54271
PTP4A3	29.0851	25.5287	31.1708	26.8808	12.6966	0.532963	4.6508	0.0612557	0.484231		4.86221	4.67405	4.96212	4.7485	3.66637	4.83279	4.20744	-1.54259
ZNF589	52.3171	63.5245	48.7555	32.9805	37.8866	0.630641	5.55961	0.00187622	0.054365		5.70921	5.98924	5.60749	5.04354	5.24361	5.76865	5.14358	-1.54229
EEF1A1P9	3.52983	3.80606	4.29197	2.75087	2.28178	0.625373	1.7615	0.10811	0.640505		1.8196	1.9283	2.10164	1.45989	1.19016	1.94985	1.32502	-1.54202
TTC28-AS1	7.1317	8.83396	11.9496	6.18946	5.62537	0.656189	3.00179	0.065635	0.499395		2.83425	3.14306	3.57889	2.62981	2.49195	3.1854	2.56088	-1.54169
ARAP3	98.7452	117.491	117.921	62.1338	83.4543	0.613363	6.58531	0.00646659	0.123123		6.62564	6.8764	6.88168	5.95731	6.38292	6.79457	6.17011	-1.54164
LOC399744	4.08812	4.57376	4.67794	4.96353	1.6718	0.429412	2.01372	0.360461	0.95924		2.03144	2.19338	2.22587	2.31137	0.7414	2.15023	1.52638	-1.54098
AHCTF1	52.2271	51.2629	53.7268	32.3825	35.7629	0.620633	5.49625	0.000862718	0.0322856		5.70673	5.67984	5.74757	5.01714	5.16039	5.71138	5.08877	-1.53966
FLJ13197	6.28526	4.17369	6.79304	4.69442	2.84657	0.610987	2.32361	0.136574	0.715408		2.65197	2.06132	2.76406	2.23095	1.50923	2.49245	1.87009	-1.5394
TXK	42.412	61.3836	44.1548	33.3094	30.002	0.640449	5.4034	0.00370269	0.0845175		5.4064	5.93978	5.4645	5.05786	4.90699	5.60356	4.98242	-1.53809
LRRC4	44.1229	36.9577	35.9105	22.2761	28.6917	0.612458	5.07275	0.00450802	0.0978487		5.46346	5.2078	5.16633	4.47742	4.84256	5.2792	4.65999	-1.53603
PABPC1L	20.8908	30.7513	32.8999	13.6646	23.7215	0.590825	4.61237	0.0334727	0.354274		4.3848	4.94257	5.04001	3.77238	4.56812	4.78913	4.17025	-1.53568
TCEAL1	5.94308	7.504	7.61129	4.81402	4.29245	0.625894	2.60891	0.0800469	0.550231		2.57121	2.90766	2.92814	2.26724	2.1018	2.80234	2.18452	-1.53455
TST	16.6406	13.3645	14.9138	8.82072	10.7085	0.614753	3.6949	0.0249314	0.297511		4.05664	3.74033	3.89858	3.1409	3.42069	3.89852	3.28079	-1.53445
EFCAB4A	3.56585	2.8113	3.67442	1.55484	3.02731	0.539376	1.57802	0.204085	0.836665		1.83425	1.49124	1.87752	0.636765	1.59804	1.73433	1.1174	-1.53361
PI4KAP2	34.74	36.9794	29.7504	25.5053	18.932	0.607722	4.86999	0.00532822	0.108732		5.11853	5.20865	4.89484	4.67273	4.24275	5.074	4.45774	-1.5329
GTF2H2	12.6966	12.6184	25.9216	13.3357	8.24603	0.663655	3.86981	0.0699084	0.51358		3.66637	3.65746	4.69608	3.73723	3.0437	4.00664	3.39046	-1.5328
RPL39	37.7116	42.2884	71.3732	25.3259	39.5132	0.637382	5.43668	0.027336	0.314682		5.23693	5.40219	6.15731	4.66254	5.30426	5.59881	4.9834	-1.53199
SLC25A29	33.1732	29.324	37.9638	32.6516	14.4814	0.508459	4.88599	0.0848606	0.568594		5.05195	4.87401	5.24655	5.02908	3.85613	5.0575	4.44261	-1.53145
LDHB	178.04	191.428	174.473	123.52	113.343	0.614535	7.28748	0.00346867	0.0808768		7.47606	7.58066	7.44686	6.9486	6.82456	7.50119	6.88658	-1.53115
AGPAT9	36.1087	37.174	33.3785	20.1232	26.7488	0.60004	4.94362	0.00418369	0.0923196		5.17428	5.21622	5.06085	4.33079	4.7414	5.15045	4.53609	-1.53087
POU6F1	23.088	24.3934	24.4086	13.1862	18.5705	0.591979	4.37826	0.0110223	0.1752		4.52907	4.60842	4.60932	3.72096	4.21494	4.58227	3.96795	-1.53083
VWA5A	7.27577	9.14753	8.46042	7.23598	4.02135	0.563358	2.8649	0.130534	0.700996		2.8631	3.19338	3.08073	2.85519	2.00768	3.04574	2.43143	-1.53082
PPT2	8.17624	8.16357	7.812	6.72767	4.11172	0.574003	2.81811	0.111993	0.649962		3.03144	3.0292	2.96569	2.75011	2.03974	3.00878	2.39492	-1.53034
BNIP3	10.3194	11.7426	10.6527	6.24926	8.11048	0.601497	3.24518	0.0570321	0.471119		3.36728	3.55368	3.41315	2.64368	3.01979	3.4447	2.83174	-1.5294
GRAMD3	4.21419	6.09835	6.97831	4.0964	3.321	0.638524	2.32352	0.102505	0.621801		2.07525	2.60842	2.80288	2.03436	1.73162	2.49552	1.88299	-1.52894
ENOSF1	22.3676	17.2246	24.5321	14.6215	13.0807	0.625756	4.20339	0.011838	0.183297		4.48334	4.1064	4.6166	3.87002	3.70937	4.40211	3.78969	-1.52882
SNED1	12.3904	17.4949	14.6359	11.3623	8.13307	0.609041	3.6857	0.0385031	0.381769		3.63115	4.12886	3.87144	3.50618	3.0238	3.87715	3.26499	-1.52855
LOC401233	35.0102	40.5367	50.9478	11.6613	63.9576	0.156524	5.33949	0.751975	0.999932		5.1297	5.34116	5.67095	3.54366	5.99904	5.3806	4.77135	-1.52547
VIPR1	34.8841	40.3097	31.5568	21.8575	24.6477	0.613592	4.94106	0.0030409	0.0746961		5.1245	5.33305	4.97988	4.45005	4.62338	5.14581	4.53672	-1.5253
DPY19L2P2	3.54784	5.76316	5.20285	2.72097	3.54692	0.625436	2.08004	0.115568	0.659809		1.82694	2.52686	2.3793	1.44412	1.82657	2.24437	1.63534	-1.52523
APBB1	44.0328	53.6525	42.0551	33.0104	27.9687	0.612337	5.32946	0.00307674	0.0752665		5.46051	5.74557	5.39421	5.04485	4.80574	5.53343	4.9253	-1.52429
SNORA67	2.43126	3.80606	3.4274	1.85385	2.32696	0.622981	1.50499	0.126334	0.69119		1.2817	1.9283	1.77711	0.890522	1.21845	1.66237	1.05448	-1.52403
FBXL16	14.9117	15.0837	15.4233	10.5849	9.33044	0.605216	3.71449	0.0216962	0.274957		3.89838	3.91492	3.94704	3.40393	3.22194	3.92011	3.31294	-1.52327
BEX4	23.106	26.3613	22.8956	16.7743	14.9106	0.607545	4.38365	0.00599626	0.116553		4.53019	4.72035	4.517	4.06818	3.89827	4.58918	3.98323	-1.52199
INPP4B	21.287	18.2842	22.2626	24.7578	7.36495	0.361824	4.23465	0.350065	0.954823		4.4119	4.19253	4.47655	4.62981	2.88068	4.36033	3.75524	-1.52107
P2RY13	252.149	240.247	340.764	183.83	177.007	0.622272	7.90005	0.00883965	0.151186		7.97813	7.90837	8.41263	7.52223	7.46766	8.09971	7.49495	-1.52073
XRCC6BP1	6.12318	6.45517	6.36076	6.09975	2.82398	0.505437	2.49114	0.21722	0.854795		2.61428	2.69046	2.6692	2.60875	1.49773	2.65798	2.05324	-1.5207
CLEC7A	241.289	248.529	400.295	191.455	188.032	0.644968	7.98859	0.0150027	0.216449		7.91462	7.95727	8.64492	7.58086	7.55483	8.17227	7.56785	-1.52037
ZDHHC18	435.286	379.666	496.757	256.519	318.794	0.603979	8.56021	0.0112168	0.176891		8.76582	8.56859	8.9564	8.00292	8.31648	8.7636	8.1597	-1.51982
PPCDC	35.1002	26.2532	41.2832	23.4422	20.9652	0.623549	4.88094	0.00683972	0.128099		5.13341	4.71442	5.36748	4.55104	4.38993	5.07177	4.47048	-1.51707
CYP2S1	4.66442	3.37356	3.24213	1.67444	3.56951	0.511564	1.75022	0.239235	0.874761		2.2217	1.75427	1.69694	0.743681	1.83573	1.89097	1.2897	-1.51705
HCG27	85.0041	99.2388	105.524	64.5258	62.3535	0.606615	6.38187	0.00260215	0.0665191		6.40946	6.63283	6.72142	6.0118	5.9624	6.58791	5.9871	-1.51656
MUC20	4.44831	9.8071	11.3475	4.54491	5.98684	0.696118	2.8689	0.104464	0.628577		2.15326	3.29383	3.5043	2.18425	2.5818	2.98379	2.38302	-1.51653
PIK3IP1	234.932	283.541	248.054	170.644	165.553	0.60413	7.78539	0.00589036	0.115656		7.8761	8.14741	7.95451	7.41484	7.37115	7.99267	7.393	-1.51538
ITGB5	6.39332	2.77886	4.46179	2.54156	3.16286	0.666774	1.97014	0.129773	0.698796		2.67656	1.47449	2.15762	1.34572	1.66123	2.10289	1.50347	-1.51511
LRRC37A2	17.5771	52.9389	31.2017	14.472	28.4432	0.659693	4.85898	0.0906673	0.582554		4.13563	5.72626	4.96355	3.85519	4.83001	4.94181	4.3426	-1.51489
CNKSR1	1.98103	4.22776	3.07231	1.25583	3.02731	0.525781	1.48003	0.283567	0.914437		0.986249	2.07989	1.61932	0.328643	1.59804	1.56182	0.96334	-1.51412
FRAT2	325.159	324.175	356.557	196.956	248.782	0.58914	8.18186	0.00977256	0.162486		8.345	8.34063	8.47799	7.62173	7.95874	8.38787	7.79023	-1.51324
SLC22A23	21.0349	19.5169	19.0668	12.7676	13.4873	0.597581	4.10742	0.0105055	0.169938		4.39471	4.28665	4.25299	3.67442	3.75353	4.31145	3.71398	-1.51307
SPIN3	11.1118	17.2246	15.6857	11.2427	8.08789	0.604938	3.67092	0.0477445	0.430494		3.47402	4.1064	3.97138	3.49091	3.01576	3.8506	3.25334	-1.51284
SUPT3H	5.25873	7.19043	7.68849	4.96353	3.86321	0.607534	2.54992	0.10573	0.633321		2.39471	2.84608	2.9427	2.31137	1.9498	2.72783	2.13058	-1.51283
RIC3	13.2189	16.3596	16.9672	10.7045	9.7145	0.604774	3.75037	0.0257821	0.30294		3.72453	4.03206	4.08467	3.42014	3.28014	3.94709	3.35014	-1.51251
SULT1A1	68.9037	51.8901	70.1845	40.2464	43.2408	0.608219	5.78019	0.00231418	0.0616668		6.10651	5.69739	6.13308	5.33079	5.43432	5.97899	5.38256	-1.51198
TRPM6	18.5136	21.5713	16.4731	16.9537	9.05934	0.538364	4.05054	0.0706057	0.515845		4.21051	4.43104	4.04204	4.08353	3.17941	4.22787	3.63147	-1.51194
ABCC3	12.2464	6.26054	5.04846	11.3025	2.05586	0.235415	2.88735	0.706023	0.999932		3.61428	2.64629	2.33584	3.49857	1.03974	2.86547	2.26915	-1.51185
ZNF10	8.30231	9.75304	9.5257	7.17618	5.12835	0.582054	3.00653	0.0871996	0.575132		3.05351	3.28585	3.25182	2.84322	2.3585	3.19706	2.60086	-1.51174
SNX19	78.4487	86.2852	58.4665	46.4957	50.8091	0.612737	6.00389	0.00356338	0.0818069		6.29368	6.43104	5.86954	5.53902	5.66701	6.19809	5.60302	-1.51054
RGS18	108.29	106.062	132.835	57.858	100.466	0.547337	6.66063	0.0325538	0.348366		6.75876	6.72876	7.05349	5.85444	6.65056	6.847	6.2525	-1.50995
DGKA	182.993	229.261	206.972	158.773	116.755	0.583556	7.48396	0.012163	0.186897		7.51564	7.84085	7.69329	7.31082	6.86734	7.68326	7.08908	-1.50962
LOC642852	26.0235	30.6972	27.2494	20.6315	16.5824	0.590639	4.60285	0.00599303	0.116553		4.70174	4.94004	4.76815	4.36678	4.05158	4.80331	4.20918	-1.50956
HSBP1L1	5.5829	6.28217	4.61618	4.27581	3.0499	0.588222	2.2702	0.126675	0.692103		2.48101	2.65126	2.2067	2.0962	1.60876	2.44633	1.85248	-1.50926
FCHO2	44.7712	41.9424	55.6875	30.2596	32.216	0.603206	5.35887	0.00346807	0.0808768		5.4845	5.39034	5.79928	4.91932	5.00971	5.55804	4.96451	-1.50893
KCNJ15	121.851	132.196	196.041	90.1508	104.894	0.621302	7.01225	0.0124848	0.190107		6.92898	7.04653	7.61501	6.49427	6.71279	7.19684	6.60353	-1.50871
CCL28	2.5033	2.64911	3.3502	1.85385	1.87512	0.603396	1.32469	0.132986	0.707149		1.32383	1.40551	1.74425	0.890522	0.906986	1.4912	0.898754	-1.5078
HES4	1.47677	1.94628	3.1495	5.29243	0.36147	-0.361607	1.28895	0.591434	0.999932		0.562441	0.960721	1.65512	2.40393	-1.46805	1.05943	0.467939	-1.5068
AIG1	5.45683	4.35751	5.49619	4.69442	2.41733	0.525297	2.18062	0.20077	0.83193		2.44806	2.1235	2.45843	2.23095	1.27341	2.34333	1.75218	-1.50645
SLC19A1	77.5302	57.9343	65.3521	42.9674	45.3193	0.600122	5.85498	0.00211577	0.0586033		6.27669	5.85635	6.03016	5.42517	5.50205	6.0544	5.46361	-1.50607
FLJ44635	120.032	158.276	204.424	101.543	107.424	0.622983	7.11279	0.0125385	0.190681		6.90728	7.3063	7.67542	6.66595	6.74718	7.29633	6.70656	-1.50501
GNB2L1	701.302	748.832	698.865	382.311	591.975	0.556222	9.28708	0.0273654	0.314682		9.45389	9.5485	9.44887	8.5786	9.20939	9.48375	8.894	-1.50499
TUBE1	10.3914	11.1803	11.2085	7.7443	6.80015	0.588349	3.25237	0.0559381	0.466986		3.37732	3.48289	3.48652	2.95313	2.76557	3.44891	2.85935	-1.50479
ABLIM1	166.658	222.028	179.028	147.291	105.956	0.579951	7.35981	0.0154792	0.218687		7.38075	7.7946	7.48404	7.20253	6.72732	7.55313	6.96492	-1.50337
KLRF1	34.704	19.6791	27.0178	21.4388	14.4136	0.598469	4.55443	0.0292626	0.324662		5.11703	4.29859	4.75584	4.42216	3.84936	4.72382	4.13576	-1.50323
LOC284440	3.09761	4.93058	5.07934	3.52829	2.28178	0.594174	1.9428	0.156151	0.748947		1.63115	2.30176	2.34464	1.81897	1.19016	2.09252	1.50456	-1.50311
ZRANB3	2.17913	2.16254	2.42388	1.10633	2.03327	0.512494	1.02932	0.231918	0.871767		1.12375	1.11272	1.27732	0.145779	1.0238	1.17127	0.58479	-1.50157
TNFRSF10B	108.38	123.729	162.508	79.7453	93.5077	0.602462	6.82838	0.00980993	0.16288		6.75996	6.95105	7.34437	6.31733	6.54701	7.01846	6.43217	-1.50138
CEP68	37.9457	41.8883	38.7203	31.3061	22.0948	0.567084	5.10646	0.00913519	0.155129		5.24586	5.38848	5.27502	4.96837	4.46564	5.30312	4.717	-1.5012
EPHX1	18.7297	19.2358	18.5419	11.5716	13.6229	0.579338	4.03607	0.0161516	0.223947		4.22726	4.26572	4.21272	3.53252	3.76796	4.23523	3.65024	-1.50003
TANC2	14.8217	17.722	15.9173	11.0334	10.46	0.588746	3.81309	0.0246465	0.295669		3.88964	4.14747	3.99253	3.4638	3.38682	4.00988	3.42531	-1.49959
PTPDC1	4.2502	4.46564	4.27653	2.84057	2.93694	0.58373	1.93264	0.11945	0.671054		2.08753	2.15887	2.09644	1.50618	1.55431	2.11428	1.53025	-1.49903
TMEM176A	2.07107	3.08161	4.3846	4.66452	0.881083	0.204699	1.60796	0.751942	0.999932		1.05038	1.62369	2.13245	2.22173	-0.182651	1.60217	1.01954	-1.49758
LSR	16.2624	17.1705	14.7131	12.2294	9.35303	0.574321	3.80791	0.0339739	0.357713		4.02347	4.10186	3.87903	3.61228	3.22543	4.00145	3.41886	-1.49754
CHRNA10	3.24168	3.77363	4.1067	2.24256	2.71102	0.5798	1.71396	0.137896	0.719494		1.69674	1.91595	2.03798	1.16514	1.43884	1.88356	1.30199	-1.49647
GCNT4	10.4274	11.3425	10.1896	9.44864	5.35427	0.52856	3.23371	0.124711	0.684983		3.38231	3.50367	3.34902	3.24011	2.42069	3.41167	2.8304	-1.49616
ProSAPiP1	3.70992	3.89256	3.16494	2.84057	2.01068	0.56962	1.66866	0.156745	0.750292		1.89139	1.96072	1.66218	1.50618	1.00768	1.8381	1.25693	-1.49606
ZNF571	4.68243	4.64945	4.53899	3.43859	2.7788	0.574717	2.0264	0.124853	0.685063		2.22726	2.21706	2.18237	1.78182	1.47446	2.2089	1.62814	-1.49563
KANK1	3.2777	8.47714	8.2134	4.96353	3.36619	0.679907	2.51991	0.141904	0.728936		1.71268	3.08358	3.03798	2.31137	1.75112	2.61141	2.03124	-1.49503
VPS37C	36.0187	28.7617	33.641	19.2561	24.8059	0.572788	4.83576	0.00761238	0.137483		5.17067	4.84608	5.07215	4.26724	4.63261	5.02963	4.44993	-1.49455
AMIGO1	14.4075	15.6568	14.1419	11.3324	8.56232	0.568832	3.68704	0.038587	0.382204		3.84875	3.96871	3.8219	3.50238	3.098	3.87979	3.30019	-1.49443
SLC22A5	9.99518	15.4081	9.37131	8.70112	6.57423	0.604483	3.33315	0.0772046	0.541693		3.32123	3.94561	3.22825	3.1212	2.71682	3.49837	2.91901	-1.49418
NGFRAP1	5.31276	9.1259	14.0492	7.20608	4.81207	0.662242	3.02958	0.122454	0.67861		2.40946	3.18997	3.81242	2.84922	2.26666	3.13728	2.55794	-1.49417
LSM5	9.92315	10.6829	11.8569	6.93698	7.52309	0.581202	3.23997	0.0619345	0.487071		3.3108	3.41724	3.56766	2.79431	2.91133	3.4319	2.85282	-1.4939
PTCH2	2.46728	2.41123	2.57827	1.34553	2.05586	0.539957	1.15792	0.192455	0.820057		1.30292	1.26977	1.3664	0.428179	1.03974	1.31303	0.73396	-1.49389
ABCG1	35.6585	29.5835	35.0459	13.2759	37.4573	0.396378	4.91978	0.235128	0.874738		5.15617	4.88672	5.13117	3.73074	5.22718	5.05802	4.47896	-1.49388
CCDC66	19.1259	26.4154	27.9595	17.6115	14.888	0.593706	4.41039	0.0145881	0.212123		4.25746	4.72331	4.80527	4.13845	3.89608	4.59534	4.01727	-1.49286
MNDA	1412.67	1331.95	1443.54	820.148	1065.75	0.566074	10.2466	0.015221	0.217301		10.4642	10.3793	10.4954	9.67974	10.0577	10.4463	9.8687	-1.49238
ZNF542	10.2293	11.4614	11.579	7.47519	7.36495	0.58002	3.27621	0.0571167	0.471119		3.35464	3.51872	3.53344	2.90211	2.88068	3.46893	2.89139	-1.4923
SDPR	31.2462	16.0568	34.3821	17.7909	16.8761	0.650789	4.54361	0.0273744	0.314682		4.96561	4.00512	5.10358	4.15307	4.07691	4.69144	4.11499	-1.49117
LOC391322	1.87297	4.15207	4.24565	1.61464	2.86917	0.607622	1.59724	0.205815	0.838573		0.905329	2.05383	2.08599	0.691213	1.52063	1.68172	1.10592	-1.4905
SESN1	45.8338	68.7578	53.5415	45.0006	30.5442	0.570501	5.60884	0.0157374	0.220205		5.51834	6.10345	5.74259	5.49187	4.93283	5.78813	5.21235	-1.49048
ABCA7	273.886	432.702	391.048	179.016	324.51	0.539212	8.32332	0.0693534	0.511706		8.09743	8.75723	8.6112	7.48394	8.34212	8.48862	7.91303	-1.49029
FLJ45445	357.9	275.658	231.982	182.006	199.802	0.595704	7.96306	0.0152127	0.217301		8.48341	8.10674	7.85787	7.50784	7.64243	8.14934	7.57514	-1.48886
SLC22A18	20.0624	17.3327	15.5931	11.1829	12.4707	0.577551	3.94386	0.0226503	0.282549		4.32642	4.11543	3.96284	3.48322	3.64047	4.1349	3.56185	-1.48767
LOC100129387	18.7837	8.25007	22.6332	8.70112	11.9963	0.675783	3.8204	0.0792326	0.548265		4.23141	3.04441	4.50037	3.1212	3.58452	3.9254	3.35286	-1.48714
CFD	262.018	197.548	259.757	236.455	108.283	0.47635	7.73373	0.12031	0.672805		8.03352	7.62606	8.02102	7.88542	6.75866	7.89353	7.32204	-1.48606
ICOS	25.7894	33.1517	27.3883	23.8309	15.5658	0.549051	4.65569	0.0218334	0.27571		4.68871	5.05101	4.77549	4.57476	3.96031	4.8384	4.26753	-1.48542
BATF3	2.57534	1.90303	2.57827	2.72097	0.903674	0.384997	1.11805	0.447312	0.979784		1.36476	0.9283	1.3664	1.44412	-0.146125	1.21982	0.648998	-1.48537
SIRPB1	158.896	154.697	104.69	82.8251	102.816	0.586821	6.91713	0.0150273	0.216449		7.31194	7.2733	6.70998	6.372	6.68391	7.09841	6.52796	-1.48499
RGMB	7.81605	9.65572	6.73129	5.68114	5.08317	0.585481	2.81931	0.0964001	0.600699		2.96644	3.27138	2.75088	2.50618	2.34573	2.99624	2.42595	-1.48481
APOBEC3A	219.894	235.684	289.939	137.663	200.729	0.55441	7.76054	0.0246351	0.295669		7.78066	7.88071	8.17961	7.105	7.6491	7.94699	7.37705	-1.48447
ITGAX	704.093	673.987	886.6	542.788	469.843	0.576251	9.3565	0.0163478	0.225788		9.45962	9.39658	9.79214	9.08425	8.87603	9.54945	8.98014	-1.48381
ST3GAL6	20.1705	21.4632	16.4886	11.0932	15.1817	0.558964	4.08288	0.0300097	0.329583		4.33417	4.42379	4.04339	3.4716	3.92426	4.26712	3.69793	-1.48369
NBPF16	48.9314	60.1509	44.0621	30.5287	38.1351	0.57196	5.47352	0.00688396	0.128608		5.61269	5.91052	5.46147	4.93209	5.25305	5.66156	5.09257	-1.48348
LEPREL4	4.08812	4.18451	3.98319	2.60137	2.91435	0.565337	1.85361	0.132261	0.707149		2.03144	2.06506	1.99393	1.37927	1.54317	2.03014	1.46122	-1.48341
RPS10	36.2168	39.0554	46.9801	23.9206	31.1768	0.563903	5.1512	0.00974032	0.162176		5.17859	5.28745	5.55398	4.58018	4.9624	5.34	4.77129	-1.4832
SDR42E1	3.98006	4.40076	4.27653	5.59144	1.44588	0.268539	1.99052	0.610124	0.999932		1.99279	2.13775	2.09644	2.48322	0.531947	2.07566	1.50758	-1.48255
MOSC1	47.4366	43.9968	25.9371	11.0633	58.8744	0.161159	5.22988	0.751695	0.999932		5.56793	5.45933	4.69694	3.46771	5.87957	5.2414	4.67364	-1.48222
KIAA1107	3.94405	3.67631	4.07582	2.12295	3.25323	0.530871	1.79672	0.176879	0.795214		1.97968	1.87826	2.02709	1.08607	1.70187	1.96168	1.39397	-1.48216
SLC37A3	31.9306	33.8221	40.6502	21.7678	26.0484	0.568201	4.94992	0.0073371	0.134015		4.99687	5.07989	5.34519	4.44412	4.70312	5.14065	4.57362	-1.48147
FLJ39639	20.4586	25.6369	24.6865	14.1132	17.8024	0.563362	4.36513	0.0156647	0.220006		4.35464	4.68015	4.62565	3.81897	4.154	4.55348	3.98648	-1.48143
FAM22A	3.72793	2.4761	3.10318	1.01663	4.20209	0.239871	1.56696	0.65913	0.999932		1.89838	1.30807	1.63375	0.0237886	2.07111	1.6134	1.04745	-1.48036
FLJ35390	10.6975	11.8723	12.6289	8.49181	7.36495	0.566514	3.36049	0.0596123	0.480042		3.41921	3.56953	3.65865	3.08607	2.88068	3.54913	2.98337	-1.48016
GZMK	73.172	70.2175	134.595	129.68	27.5395	0.237585	6.44405	0.629033	0.999932		6.19322	6.13376	7.07248	7.01881	4.78343	6.46649	5.90112	-1.47976
KGFLP2	1.85496	3.60062	2.73266	2.75087	1.15218	0.495587	1.30911	0.3177	0.94087		0.89139	1.84825	1.4503	1.45989	0.204372	1.39665	0.83213	-1.47889
LOC282997	16.9828	19.1817	17.3686	11.2427	12.9225	0.561952	3.96396	0.0224167	0.280884		4.086	4.26166	4.11841	3.49091	3.69182	4.15536	3.59137	-1.47835
EEF1E1	2.52131	3.35193	4.04495	2.09305	2.30437	0.587879	1.5502	0.147643	0.735777		1.33417	1.74499	2.01612	1.06561	1.20437	1.69843	1.13499	-1.47779
ZNF80	5.4028	4.88733	6.19093	4.27581	3.20804	0.555743	2.27779	0.140811	0.726012		2.43371	2.28905	2.63016	2.0962	1.68169	2.45097	1.88895	-1.47634
SPNS2	5.42081	2.36798	2.50107	2.18276	2.12364	0.667804	1.5698	0.15541	0.748609		2.43851	1.24366	1.32255	1.12615	1.08654	1.66824	1.10634	-1.47621
GAS5	9.41889	8.82315	11.4864	6.93698	6.41609	0.569752	3.11672	0.0808848	0.553671		3.23556	3.14129	3.52186	2.79431	2.68169	3.29957	2.738	-1.47587
OVGP1	4.37627	4.87652	6.96287	2.87047	4.49578	0.549694	2.25694	0.174254	0.790022		2.1297	2.28585	2.79968	1.52129	2.16857	2.40508	1.84493	-1.47442
RCAN3	19.8283	27.3345	24.3932	21.5285	11.9511	0.513432	4.39678	0.0640787	0.49466		4.30949	4.77265	4.60841	4.42818	3.57907	4.56351	4.00362	-1.47416
TYW1B	3.4758	5.74153	5.5425	2.54156	4.17949	0.547295	2.12689	0.184872	0.805875		1.79735	2.52144	2.47054	1.34572	2.06333	2.26311	1.70452	-1.47282
F11R	118.321	111.533	118.894	76.9645	80.9466	0.55798	6.6638	0.00594595	0.116365		6.88657	6.80132	6.89353	6.26612	6.3389	6.86047	6.30251	-1.47219
TOPORS	50.2641	60.5726	66.1858	39.1401	40.5298	0.566925	5.68378	0.00395811	0.0884867		5.65146	5.92059	6.04845	5.29058	5.34091	5.8735	5.31574	-1.47198
GLB1L	2.44927	1.87059	2.17686	1.82395	1.17478	0.534837	0.959734	0.218884	0.857295		1.29235	0.903496	1.12225	0.867063	0.232387	1.10603	0.549725	-1.4705
ZBTB46	5.60091	5.63341	4.95583	5.77085	2.32696	0.41988	2.29313	0.336925	0.949637		2.48566	2.49401	2.30913	2.52878	1.21845	2.4296	1.87362	-1.47017
SH2D2A	28.4728	21.0631	30.7076	30.6782	10.5278	0.378033	4.60434	0.290913	0.922807		4.83151	4.39665	4.94053	4.93914	3.39613	4.72289	4.16764	-1.46943
CTRL	11.4539	13.6024	13.231	7.7443	9.69191	0.548744	3.48672	0.0583456	0.476477		3.51777	3.76578	3.72585	2.95313	3.27678	3.6698	3.11496	-1.46901
ACACB	15.5241	19.8413	15.5931	14.1431	9.33044	0.536006	3.90166	0.0571154	0.471119		3.95643	4.31043	3.96284	3.82202	3.22194	4.07657	3.52198	-1.46875
ZNF680	6.33929	8.61771	8.41411	4.30571	6.41609	0.53725	2.78384	0.139238	0.721552		2.66432	3.1073	3.07281	2.10625	2.68169	2.94815	2.39397	-1.46833
KLHDC8B	14.0833	19.2898	10.6836	8.58152	11.0022	0.584388	3.67814	0.0645599	0.495658		3.81591	4.26977	3.41733	3.10123	3.45972	3.83434	3.28048	-1.46801
PROK2	130.244	109.997	136.154	77.8317	93.1011	0.553527	6.77517	0.00969947	0.161721		7.02507	6.78133	7.0891	6.28229	6.54073	6.96516	6.41151	-1.4678
TMEM91	26.3297	24.7502	32.761	14.1431	25.2577	0.502282	4.6272	0.0549578	0.462942		4.71862	4.62937	5.03391	3.82202	4.65865	4.79396	4.24034	-1.46777
RPL35A	83.3472	111.803	147.147	73.9446	77.5127	0.591387	6.6267	0.0182374	0.244627		6.38106	6.80482	7.20111	6.20837	6.27636	6.79566	6.24237	-1.46743
PTCRA	2.98955	1.58946	3.6281	2.21266	1.4007	0.599954	1.26742	0.20445	0.8373		1.57993	0.66854	1.85921	1.14578	0.486143	1.36923	0.815961	-1.4674
ZNF658	2.46728	3.752	4.53899	1.88375	2.98213	0.555998	1.6746	0.199488	0.829499		1.30292	1.90766	2.18237	0.913606	1.57634	1.79765	1.24497	-1.4668
USP53	17.5591	22.1876	19.4065	14.771	12.1318	0.55345	4.11049	0.0243099	0.292847		4.13415	4.47168	4.27847	3.88469	3.60073	4.29477	3.74271	-1.46617
FBLN2	4.88053	5.59016	2.60915	1.91365	4.17949	0.512518	1.96507	0.278501	0.911436		2.28704	2.48289	1.38358	0.936326	2.06333	2.05117	1.49983	-1.46545
NAALADL1	13.417	10.91	11.5173	8.0433	8.20085	0.556003	3.38876	0.0627967	0.488701		3.74599	3.44758	3.52573	3.00779	3.03577	3.5731	3.02178	-1.46542
CHAF1B	2.19714	1.71922	1.32773	0.598015	2.28178	0.264394	0.747847	0.628576	0.999932		1.13563	0.781751	0.408963	-0.741746	1.19016	0.775447	0.224206	-1.46535
NME7	4.08812	3.579	4.23021	3.25918	2.23659	0.532315	1.82051	0.177422	0.795965		2.03144	1.83956	2.08073	1.70451	1.1613	1.98391	1.43291	-1.4651
FAM84B	24.8529	22.9121	24.9953	24.6382	11.1152	0.442202	4.44299	0.139114	0.721552		4.63534	4.51804	4.64359	4.62283	3.47446	4.59899	4.04864	-1.46443
AMN1	13.471	17.7004	18.4956	9.59814	13.0807	0.544816	3.86174	0.0521946	0.452833		3.75178	4.14571	4.20911	3.26276	3.70937	4.03553	3.48606	-1.46355
CCDC78	4.89854	6.77955	7.02462	5.44194	3.25323	0.524291	2.46977	0.185367	0.807044		2.29235	2.76119	2.81242	2.44412	1.70187	2.62199	2.073	-1.46306
CENPQ	3.49381	5.81722	7.76568	2.99008	4.56356	0.589671	2.32098	0.174724	0.790697		1.8048	2.54033	2.95711	1.58018	2.19016	2.43408	1.88517	-1.46298
HSH2D	162.084	190.195	230.022	133.178	129.61	0.562945	7.40157	0.0141201	0.207849		7.3406	7.57134	7.84563	7.05721	7.01803	7.58585	7.03762	-1.46229
PBX4	7.83406	8.62852	10.7608	8.37221	4.51837	0.496726	3.01313	0.184072	0.804928		2.96976	3.10911	3.42771	3.06561	2.1758	3.16886	2.62071	-1.46222
TAF13	4.64641	5.25496	4.87864	3.01998	3.75025	0.539547	2.12959	0.144005	0.729908		2.21612	2.39368	2.28648	1.59454	1.90699	2.29876	1.75076	-1.46205
SATB1	139.356	180.41	143.765	121.248	90.8871	0.543064	7.07891	0.0188994	0.250411		7.12263	7.49513	7.16757	6.92181	6.506	7.26178	6.71391	-1.46193
CYSLTR2	6.23123	4.79002	6.97831	14.5617	1.12959	-0.384906	2.75021	0.544367	0.998069		2.63952	2.26003	2.80288	3.8641	0.175803	2.56748	2.01995	-1.46157
C2orf81	3.6559	3.02755	4.64706	2.81067	2.30437	0.563023	1.74037	0.162038	0.760416		1.87023	1.59815	2.21632	1.49091	1.20437	1.8949	1.34764	-1.4613
TMEM177	3.63789	4.88733	4.24565	2.42196	3.45655	0.531856	1.92445	0.1732	0.788506		1.8631	2.28905	2.08599	1.27618	1.78933	2.07938	1.53276	-1.46066
SELM	7.04165	8.43389	9.03166	5.71104	5.42205	0.554071	2.84584	0.104752	0.629357		2.81591	3.0762	3.17499	2.51375	2.43884	3.02237	2.4763	-1.4601
RPL27A	115.008	131.882	151.948	80.6124	101.528	0.545579	6.86123	0.0143507	0.20918		6.84559	7.04311	7.24743	6.33293	6.66573	7.04538	6.49933	-1.46008
SELP	3.69192	3.71956	4.3846	2.93027	2.46251	0.545784	1.80459	0.15668	0.750292		1.88437	1.89513	2.13245	1.55104	1.30013	1.97065	1.42558	-1.45909
TPRKB	4.64641	5.34146	6.31444	3.37879	4.04394	0.548547	2.26527	0.144001	0.729908		2.21612	2.41724	2.65865	1.7565	2.01576	2.43067	1.88613	-1.45855
CLEC12A	58.3142	177.047	170.058	129.919	52.6616	0.566243	6.87856	0.197275	0.827265		5.86578	7.46799	7.40988	7.02147	5.71868	6.91455	6.37007	-1.45849
FBLN5	9.34685	9.47191	7.82744	9.20943	3.99876	0.43124	3.00292	0.276385	0.911436		3.22448	3.24366	2.96854	3.20311	1.99955	3.14556	2.60133	-1.45824
FAM153B	4.03409	4.45482	3.47371	2.48176	2.98213	0.543897	1.82693	0.159134	0.756268		2.01224	2.15537	1.79648	1.31137	1.57634	1.98803	1.44385	-1.45819
DPEP2	187.081	173.511	202.386	104.832	157.488	0.516497	7.3674	0.0297204	0.328275		7.54752	7.43888	7.66097	6.71194	7.2991	7.54912	7.00552	-1.45761
RPL11	191.421	241.069	348.051	174.172	172.331	0.586659	7.81683	0.0280489	0.318974		7.58061	7.9133	8.44315	7.44437	7.42904	7.97902	7.4367	-1.45631
H2AFY2	3.76395	4.27101	4.35372	3.22928	2.4851	0.534583	1.87832	0.166284	0.76942		1.91225	2.09458	2.12225	1.69121	1.31331	2.04302	1.50226	-1.45474
FAM157A	14.2274	12.9103	16.9208	12.1397	8.29121	0.525321	3.69525	0.0725077	0.523419		3.8306	3.69046	4.08073	3.60166	3.05158	3.86726	3.32662	-1.45462
ACOX1	115.314	101.077	104.026	54.1503	99.472	0.474979	6.5679	0.0641659	0.49466		6.84942	6.65931	6.7008	5.7589	6.63622	6.73651	6.19756	-1.45292
GIPC3	3.02557	2.7248	2.1923	2.09305	1.55884	0.539457	1.24514	0.197357	0.827265		1.59721	1.44615	1.13245	1.06561	0.640471	1.39193	0.85304	-1.45286
GOLGA6L10	2.32321	3.04918	3.01055	1.94355	1.87512	0.551239	1.32195	0.170554	0.781702		1.21612	1.60842	1.59003	0.958694	0.906986	1.47152	0.93284	-1.45264
FLJ12334	11.598	10.5748	10.3131	7.35559	7.54568	0.538854	3.25386	0.0777741	0.543917		3.53581	3.40256	3.3664	2.87884	2.91565	3.43492	2.89725	-1.45163
RPS29	23.9524	24.9557	30.6613	14.771	22.3885	0.511682	4.54905	0.0340094	0.357713		4.5821	4.6413	4.93835	3.88469	4.48469	4.72058	4.18469	-1.44984
CCDC65	6.59142	7.25531	10.205	6.30906	4.67652	0.547315	2.82025	0.138258	0.720277		2.72059	2.85904	3.3512	2.65742	2.22543	2.97694	2.44143	-1.44946
STARD10	16.4245	17.9382	19.777	13.6048	11.3411	0.534119	3.98872	0.0313281	0.339995		4.03778	4.16497	4.30575	3.76605	3.50349	4.1695	3.63477	-1.44867
CLEC4E	85.2022	102.612	85.793	48.2598	81.5792	0.489881	6.33562	0.0410367	0.395715		6.41282	6.68106	6.42279	5.59275	6.35013	6.50556	5.97144	-1.44805
FBXL13	2.7014	3.44924	4.49267	2.27246	2.53029	0.562118	1.65563	0.169792	0.780046		1.43371	1.78628	2.16757	1.18425	1.3393	1.79585	1.26178	-1.44801
KLHL21	131.288	127.319	138.022	75.2004	110.79	0.507188	6.86532	0.0250614	0.297511		7.03659	6.99231	7.10876	6.23267	6.79169	7.04589	6.51218	-1.44764
TMEM8B	7.85207	9.40703	9.66465	5.32233	7.16162	0.522226	2.99024	0.123601	0.681651		2.97307	3.23374	3.27272	2.41206	2.84029	3.15984	2.62617	-1.44761
ZNF155	8.69851	9.10428	9.2478	8.67122	4.47319	0.459694	3.01634	0.211963	0.848852		3.12077	3.18654	3.20911	3.11623	2.1613	3.17214	2.63877	-1.44731
SPRY3	4.30423	4.48726	7.19445	3.16948	4.04394	0.560562	2.23283	0.161693	0.760416		2.10576	2.16584	2.84688	1.66425	2.01576	2.37283	1.84	-1.44676
RPS28	7.47388	3.48168	6.299	2.84057	5.03799	0.540184	2.34531	0.223135	0.864458		2.90186	1.79978	2.65512	1.50618	2.33285	2.45225	1.91951	-1.44667
NCF4	273.274	272.393	294.972	178.896	209.562	0.528675	7.94182	0.0162111	0.224373		8.0942	8.08955	8.20444	7.48298	7.71123	8.1294	7.59711	-1.44622
PEX6	62.7986	59.1994	59.1612	38.6019	45.1385	0.527697	5.72905	0.00480278	0.101612		5.97266	5.88751	5.88658	5.2706	5.49629	5.91558	5.38344	-1.44607
IL11RA	43.0423	48.3976	49.9752	31.8742	33.21	0.534577	5.37027	0.00579686	0.115338		5.42768	5.59686	5.64314	4.99432	5.05355	5.5559	5.02393	-1.4459
RPL41	186.343	213.626	341.597	155.245	175.72	0.578884	7.74531	0.0352692	0.362656		7.54181	7.73894	8.41615	7.2784	7.45713	7.89897	7.36777	-1.44514
MANSC1	30.6879	25.1611	27.4964	12.2593	29.9568	0.394111	4.65394	0.202326	0.833747		4.9396	4.65312	4.78117	3.61581	4.90481	4.7913	4.26031	-1.44492
LOC642846	24.979	3.60062	7.7348	2.54156	14.7977	0.479053	3.43015	0.523496	0.993867		4.64264	1.84825	2.95136	1.34572	3.8873	3.14742	2.61651	-1.44484
SERPINF1	8.44638	15.5054	13.7405	9.11973	7.7716	0.574947	3.45752	0.0854064	0.569599		3.07833	3.9547	3.78036	3.18899	2.95821	3.60446	3.0736	-1.44479
SIAH1	32.0926	34.2546	38.7203	22.6648	25.7773	0.531446	4.94318	0.00870508	0.15026		5.00417	5.09822	5.27502	4.50238	4.68803	5.12581	4.5952	-1.44453
RAF1	303.295	319.861	337.892	184.219	266.539	0.507163	8.14173	0.0344253	0.358513		8.24458	8.3213	8.40042	7.52527	8.0582	8.3221	7.79174	-1.44429
RGL2	228.448	251.579	251.219	136.916	207.687	0.500279	7.74977	0.0373055	0.375825		7.83573	7.97487	7.9728	7.09714	7.69827	7.9278	7.3977	-1.44402
HSF2	11.0938	14.2836	12.104	8.19281	9.03674	0.536381	3.4605	0.0668889	0.503387		3.47168	3.83628	3.59741	3.03436	3.1758	3.63512	3.10508	-1.44397
FAM169A	15.2899	14.5322	15.7166	13.4254	8.22344	0.490094	3.75365	0.0932314	0.590449		3.93451	3.86119	3.97422	3.7469	3.03974	3.92331	3.39332	-1.44391
ABCA11P	3.6559	4.18451	4.12214	2.69107	2.82398	0.531911	1.82981	0.15984	0.757062		1.87023	2.06506	2.04339	1.42818	1.49773	1.99289	1.46296	-1.44387
PKP4	15.2539	13.6024	11.0078	9.47854	8.78823	0.541051	3.54636	0.0608612	0.482124		3.93111	3.76578	3.46046	3.24466	3.13557	3.71912	3.19012	-1.44293
EPS8	3.34974	2.44367	2.62458	3.73759	0.994042	0.253683	1.41041	0.642036	0.999932		1.74405	1.28905	1.39209	1.90211	-0.00862139	1.47506	0.946744	-1.44225
RPL32	145.624	153.421	164.654	96.2804	118.991	0.521871	7.08599	0.0152979	0.217301		7.1861	7.26135	7.36329	6.58917	6.89471	7.27025	6.74194	-1.44224
ASPRV1	11.3819	12.0453	8.46042	6.33896	8.38158	0.528788	3.23062	0.110941	0.648459		3.50867	3.5904	3.08073	2.66425	3.06722	3.39327	2.86573	-1.44146
TMEM55A	53.1816	53.5552	53.0012	29.0037	47.1718	0.482155	5.56216	0.0311382	0.33855		5.73285	5.74295	5.72795	4.85817	5.55985	5.73459	5.20901	-1.43951
DKFZP434I0714	9.58097	11.5263	12.2275	8.70112	6.77756	0.52362	3.29582	0.0980656	0.604875		3.26017	3.52686	3.61205	3.1212	2.76077	3.46636	2.94098	-1.43931
CLIC5	4.37627	6.31461	6.28356	6.72767	2.23659	0.341763	2.38705	0.477854	0.985038		2.1297	2.65869	2.65158	2.75011	1.1613	2.47999	1.95571	-1.43822
ZGLP1	3.51182	4.44401	3.13406	3.07978	2.10104	0.518543	1.72733	0.203212	0.835379		1.81222	2.15186	1.64803	1.62283	1.07111	1.87071	1.34697	-1.43768
CCDC104	14.6956	16.9327	19.0977	13.4852	10.1437	0.518935	3.89993	0.0542175	0.460675		3.87731	4.08174	4.25533	3.75331	3.34252	4.07146	3.54791	-1.43748
C6orf162	4.10613	4.53051	6.06742	3.70769	3.0499	0.538313	2.1203	0.162874	0.760416		2.03778	2.17967	2.60108	1.89052	1.60876	2.27285	1.74964	-1.43714
C15orf29	21.8093	34.9033	29.6732	14.8308	26.0936	0.491811	4.67468	0.0757365	0.538068		4.44687	5.12529	4.89109	3.89052	4.70562	4.82109	4.29807	-1.43695
ZNF540	11.0217	13.278	14.1573	8.16291	9.64673	0.524908	3.5005	0.0705039	0.515417		3.46228	3.73096	3.82348	3.02908	3.27004	3.67224	3.14956	-1.43662
PBX2	174.366	177.133	180.031	114.879	132.592	0.517808	7.28413	0.0138432	0.204783		7.44598	7.46869	7.4921	6.84397	7.05085	7.46892	6.94741	-1.43546
ZDBF2	2.93552	7.21206	5.51163	3.28908	3.52433	0.617426	2.19339	0.15966	0.756959		1.55362	2.85041	2.46248	1.71769	1.81735	2.28884	1.76752	-1.43527
BAZ2B	64.8877	64.3246	91.5825	57.0506	44.8223	0.531351	6.01322	0.0153235	0.217301		6.01987	6.0073	6.517	5.83417	5.48614	6.18139	5.66016	-1.43518
TMEM63A	207.378	239.144	226.579	174.052	140.002	0.515015	7.62564	0.0196803	0.257066		7.69612	7.90174	7.82387	7.44338	7.1293	7.80724	7.28634	-1.43485
LOC100128542	4.75447	4.85489	5.57338	3.55819	3.47915	0.524277	2.1704	0.153226	0.747238		2.24928	2.27944	2.47855	1.83114	1.79873	2.33576	1.81494	-1.43477
RPL5	129.343	166.029	178.719	94.3668	126.311	0.518095	7.11916	0.0283556	0.320357		7.01506	7.37529	7.48155	6.56021	6.98084	7.29063	6.77052	-1.43406
ELANE	13.0027	0.832576	4.56986	1.25583	5.21872	0.917575	2.32826	0.281113	0.913349		3.70074	-0.264345	2.19215	0.328643	2.3837	1.87618	1.35617	-1.43397
ZNF347	5.31276	6.57411	5.63514	3.43859	4.78947	0.503544	2.38259	0.175704	0.792623		2.40946	2.7168	2.49445	1.78182	2.25987	2.54024	2.02084	-1.43335
ZNF30	5.2047	6.29298	7.50322	4.54491	4.20209	0.535108	2.48789	0.146338	0.734026		2.37981	2.65374	2.90751	2.18425	2.07111	2.64702	2.12768	-1.4333
LOC729176	12.5345	17.1813	16.4422	7.8639	14.391	0.465528	3.78166	0.142335	0.729908		3.64783	4.10277	4.03934	2.97524	3.8471	3.92998	3.41117	-1.43277
PKN2	111.514	119.945	131.399	81.2703	87.295	0.521057	6.73263	0.0111253	0.175716		6.80108	6.90623	7.03781	6.34466	6.44783	6.91504	6.39624	-1.43276
NUDT7	3.76395	3.80606	3.25757	2.33226	2.71102	0.515314	1.69297	0.180699	0.800141		1.91225	1.9283	1.7038	1.22173	1.43884	1.84812	1.33028	-1.4318
LMLN	6.91559	7.95813	7.3334	5.65124	4.7217	0.514974	2.71676	0.135387	0.71232		2.78985	2.99243	2.87448	2.49857	2.23931	2.88559	2.36894	-1.43063
TGM1	2.08908	3.23299	3.36564	1.31563	2.98213	0.423832	1.41507	0.353377	0.957971		1.06287	1.69287	1.75088	0.395757	1.57634	1.50221	0.986049	-1.43014
CAMTA1	6.30327	7.80675	9.74184	5.35224	5.60278	0.537457	2.81202	0.13141	0.704747		2.6561	2.96472	3.28419	2.42014	2.48614	2.96834	2.45314	-1.42919
CDH26	2.68339	3.62225	3.58179	1.37543	3.79543	0.34329	1.62172	0.463086	0.981766		1.42406	1.85689	1.84068	0.459888	1.92426	1.70721	1.19208	-1.42912
ANKRD26	5.94308	8.10951	6.7776	4.69442	4.94762	0.52688	2.62283	0.140033	0.724001		2.57121	3.01961	2.76078	2.23095	2.30673	2.78387	2.26884	-1.42902
C1D	17.5411	14.7377	16.7973	10.0168	13.0129	0.504493	3.856	0.0576226	0.472783		4.13267	3.88144	4.07016	3.32434	3.70187	4.02809	3.51311	-1.42898
PFDN5	80.2136	93.0755	140.045	65.4827	77.0608	0.551165	6.51159	0.0295506	0.327241		6.32578	6.54033	7.12974	6.03304	6.26793	6.66528	6.15048	-1.4288
NBPF11	51.6688	57.491	49.018	36.5387	37.1184	0.517824	5.53696	0.00613757	0.118369		5.69122	5.84526	5.61524	5.19135	5.21406	5.71724	5.20271	-1.42853
TRAT1	48.7153	62.7244	57.2159	61.6255	24.8736	0.379503	5.67463	0.214162	0.852508		5.6063	5.97095	5.83835	5.94545	4.63655	5.8052	5.291	-1.4282
ZNF358	8.71652	7.35262	7.56498	5.47184	5.53501	0.516672	2.80387	0.127602	0.693361		3.12375	2.87826	2.91934	2.45203	2.46858	2.97378	2.46031	-1.42749
CAMK4	14.5155	19.3655	19.036	13.874	10.8215	0.516458	3.96223	0.0509704	0.447086		3.85953	4.27542	4.25065	3.79431	3.43583	4.12853	3.61507	-1.42747
FLJ14186	12.5705	13.6997	15.7784	10.8241	8.83342	0.513291	3.632	0.0670258	0.503387		3.65197	3.77607	3.97988	3.43617	3.14297	3.80264	3.28957	-1.42708
N6AMT1	12.3544	15.0513	13.8022	9.74765	9.4434	0.518231	3.60187	0.0606348	0.481423		3.62695	3.91181	3.78683	3.28505	3.23931	3.7752	3.26218	-1.42703
TRIM17	2.32321	2.2166	2.53195	1.58474	1.71698	0.511353	1.09205	0.208283	0.842522		1.21612	1.14835	1.34025	0.664246	0.779875	1.2349	0.72206	-1.42686
TRIM16L	3.00756	2.28148	1.63651	1.22593	2.01068	0.503421	1.06222	0.264119	0.89864		1.58859	1.18997	0.710618	0.293878	1.00768	1.16306	0.650779	-1.4263
FAM176B	10.1753	11.0722	11.2085	8.13301	7.07125	0.510081	3.26146	0.0965479	0.601244		3.347	3.46887	3.48652	3.02379	2.82197	3.43413	2.92288	-1.42529
DEF8	167.415	200.791	180.463	99.0313	165.485	0.467375	7.34612	0.0634165	0.492355		7.38728	7.64955	7.49556	6.62981	7.37056	7.5108	7.00019	-1.42466
OGFRL1	63.4829	61.8053	63.5149	36.7779	53.0683	0.485405	5.8021	0.0161467	0.223947		5.9883	5.94966	5.98902	5.20077	5.72978	5.97566	5.46527	-1.42443
MSL1	296.992	313.449	325.263	182.484	262.382	0.487586	8.10946	0.040656	0.394274		8.21428	8.29209	8.34546	7.51163	8.03552	8.28394	7.77358	-1.42441
FAM101B	157.942	146.663	104.181	91.0478	97.4161	0.532014	6.90104	0.0224227	0.280884		7.30325	7.19636	6.70294	6.50855	6.60609	7.06752	6.55732	-1.42425
GRPEL2	24.4207	27.1831	28.3146	20.5418	16.9665	0.507564	4.55727	0.0180723	0.242958		4.61003	4.76464	4.82348	4.36049	4.08462	4.73271	4.22255	-1.42421
CDH23	35.8026	68.0334	48.7864	35.7613	33.323	0.559335	5.47293	0.0259931	0.304221		5.16199	6.08817	5.60841	5.16033	5.05845	5.61952	5.10939	-1.42418
CUBN	6.15919	13.2023	9.06253	5.41204	7.43272	0.560974	3.05865	0.149669	0.739705		2.62274	3.72272	3.17991	2.43617	2.89389	3.17512	2.66503	-1.42414
LIN9	4.91655	5.34146	4.63162	3.34888	3.6147	0.510929	2.14731	0.163551	0.76242		2.29765	2.41724	2.21152	1.74368	1.85388	2.3088	1.79878	-1.42407
CCDC73	5.25873	5.13602	4.36916	2.75087	4.31505	0.473948	2.14622	0.215503	0.853858		2.39471	2.36065	2.12736	1.45989	2.10938	2.29424	1.78463	-1.42366
NCRNA00188	158.752	196.488	209.133	116.882	147.412	0.509433	7.3733	0.0268169	0.31142		7.31063	7.6183	7.70828	6.86891	7.20371	7.54574	7.03631	-1.42348
IL6ST	148.901	162.093	110.773	101.423	93.7336	0.526979	6.94779	0.0207693	0.265749		7.21821	7.34068	6.79146	6.66425	6.55049	7.11678	6.60737	-1.42347
ANO10	13.7952	14.1862	13.1384	8.0433	11.5218	0.484532	3.60878	0.0907986	0.583084		3.78609	3.82642	3.71571	3.00779	3.5263	3.77607	3.26704	-1.42309
FSTL3	9.52694	6.69305	5.71233	4.72432	5.33168	0.537972	2.6905	0.148016	0.73687		3.25201	2.74266	2.51408	2.24011	2.41459	2.83625	2.32735	-1.42297
FAM59B	3.54784	2.50854	2.57827	2.15285	1.85253	0.522541	1.3671	0.198991	0.829078		1.82694	1.32685	1.3664	1.10625	0.889499	1.50673	0.997875	-1.42292
OLFM2	7.54591	9.0394	8.42955	7.8041	4.38282	0.456156	2.90547	0.215832	0.854375		2.9157	3.17623	3.07546	2.96423	2.13186	3.05579	2.54805	-1.42183
FAM13AOS	31.3543	37.9741	44.4018	23.0236	30.2957	0.507163	5.06503	0.0259849	0.304221		4.97059	5.24695	5.47255	4.52504	4.92104	5.23003	4.72304	-1.42108
CLC	44.2309	11.2344	38.9056	157.906	2.25919	-1.34804	5.66737	0.132875	0.707149		5.46698	3.48985	5.28191	7.30292	1.1758	4.74625	4.23936	-1.42098
RSL24D1	30.2017	39.7366	46.4243	26.8509	26.9069	0.52938	5.0912	0.0186385	0.248611		4.91656	5.3124	5.53681	4.7469	4.7499	5.25525	4.7484	-1.42095
MFGE8	13.1828	13.6564	11.7334	5.08313	16.0628	0.279362	3.58647	0.488995	0.986957		3.72059	3.77151	3.55255	2.34572	4.00565	3.68155	3.17568	-1.41997
TGM3	4.50234	4.46564	6.60778	2.39206	5.39946	0.408923	2.24317	0.350302	0.955007		2.17067	2.15887	2.72416	1.25825	2.43281	2.35123	1.84553	-1.41981
DYNLT3	21.3411	21.2902	23.0037	17.8508	13.3066	0.491463	4.27895	0.0341879	0.358328		4.41556	4.41212	4.52379	4.15791	3.73407	4.45049	3.94599	-1.41863
CACNA1C	4.17817	4.45482	4.01407	2.60137	3.38878	0.490436	1.92251	0.194204	0.822014		2.06287	2.15537	2.00507	1.37927	1.76077	2.07443	1.57002	-1.41855
TMEM49	429.793	359.997	429.768	216.661	376.539	0.454664	8.50228	0.0903921	0.582209		8.7475	8.49184	8.74741	7.75929	8.55665	8.66225	8.15797	-1.41841
PGCP	46.4461	42.8831	46.8102	35.7613	28.5787	0.496971	5.32734	0.0129476	0.194783		5.53749	5.42234	5.54875	5.16033	4.83687	5.50286	4.9986	-1.4184
LRIG1	29.4993	32.2758	32.8845	30.5287	16.1758	0.436202	4.82404	0.0899618	0.581546		4.88261	5.01238	5.03934	4.93209	4.01576	4.97811	4.47393	-1.41832
CDRT15P	1.20663	2.46529	4.16846	1.01663	2.62066	0.516402	1.24168	0.358427	0.95924		0.270978	1.30176	2.05951	0.0237886	1.38993	1.21075	0.706858	-1.41803
MYB	10.9497	6.19567	7.14813	8.19281	3.75025	0.44143	2.86464	0.29937	0.93078		3.45282	2.63126	2.83757	3.03436	1.90699	2.97388	2.47067	-1.41736
TMEM66	583.539	611.014	568.377	414.335	414.561	0.503754	9.01799	0.0234979	0.288007		9.18868	9.25506	9.1507	8.69465	8.69544	9.19815	8.69505	-1.41726
MYH10	5.81702	6.57411	10.1587	3.58809	7.38754	0.450239	2.75894	0.281067	0.913349		2.54028	2.7168	3.34464	1.84322	2.88509	2.86724	2.36416	-1.41724
XKR8	81.8164	68.228	83.153	48.798	61.1788	0.498698	6.10209	0.0128235	0.193781		6.35432	6.09229	6.3777	5.60875	5.93496	6.27477	5.77186	-1.41707
RPL3	570.86	630.985	697.692	417.684	474.813	0.504744	9.12533	0.0287675	0.322163		9.15699	9.30146	9.44645	8.70627	8.89122	9.30163	8.79874	-1.41705
PPP1R3F	9.70704	10.4991	9.49482	9.41874	5.17354	0.443578	3.15512	0.209495	0.845488		3.27903	3.3922	3.24714	3.23553	2.37115	3.30612	2.80334	-1.41694
LYZ	8114.38	4921.28	2842.36	4514.39	2587.78	0.57574	12.1662	0.131961	0.706435		12.9863	12.2648	11.4729	12.1403	11.3375	12.2413	11.7389	-1.41658
RPL24	21.4851	25.226	31.2634	14.173	23.2018	0.474319	4.53227	0.0710373	0.516494		4.42527	4.65684	4.9664	3.82507	4.53617	4.68284	4.18062	-1.41639
PACSIN1	2.73742	5.14684	6.82392	8.28251	1.26514	0.0429108	2.28561	0.970514	1		1.45282	2.36369	2.7706	3.05007	0.339302	2.1957	1.69468	-1.41521
FAM184B	10.7156	14.316	13.4471	9.00013	8.99156	0.512466	3.50553	0.0772184	0.541693		3.42164	3.83956	3.74923	3.16995	3.16857	3.67014	3.16926	-1.41508
LOC387647	7.79804	9.58003	5.85128	5.56154	5.17354	0.529934	2.7781	0.144515	0.729908		2.96311	3.26003	2.54875	2.47548	2.37115	2.92397	2.42332	-1.41485
REPS2	31.3903	25.5936	29.0403	12.6181	32.3515	0.348744	4.71478	0.273079	0.908985		4.97225	4.67771	4.85998	3.65742	5.01576	4.83665	4.33659	-1.41427
TNFAIP2	755.366	725.693	914.714	508.193	621.095	0.500078	9.46163	0.036229	0.369028		9.56103	9.50322	9.83718	8.98923	9.27867	9.63381	9.13395	-1.41407
MLLT3	19.1799	22.0579	17.5847	18.2694	10.4374	0.452625	4.13439	0.10693	0.635092		4.26153	4.46322	4.13625	4.19135	3.3837	4.287	3.78753	-1.4137
IL12RB2	5.25873	4.02232	7.85831	7.44529	2.03327	0.273196	2.42077	0.613568	0.999932		2.39471	2.00803	2.97422	2.89633	1.0238	2.45899	1.96006	-1.41316
BBIP1	10.8236	12.1967	14.6359	9.44864	8.22344	0.507383	3.47559	0.0858741	0.570487		3.43611	3.60842	3.87144	3.24011	3.03974	3.63866	3.13992	-1.41297
MEFV	185.388	182.183	174.149	110.962	147.141	0.48442	7.32217	0.028324	0.320357		7.53441	7.50924	7.44418	6.79392	7.20105	7.49594	6.99749	-1.4127
NDST1	58.6204	74.4021	74.4456	34.5354	68.7019	0.421202	5.95908	0.108351	0.641614		5.87333	6.21727	6.21811	5.11	6.10228	6.10291	5.60614	-1.41105
LOC90784	6.71748	7.04987	6.28356	3.8871	5.76092	0.467592	2.58533	0.198399	0.828119		2.74792	2.8176	2.65158	1.95869	2.5263	2.73903	2.2425	-1.41082
ZNF354B	9.4549	13.7213	13.1384	9.11973	7.86197	0.513268	3.42297	0.0981221	0.604875		3.24106	3.77834	3.71571	3.18899	2.97489	3.57837	3.08194	-1.41072
HDHD3	16.0643	20.317	17.9244	13.1563	12.4029	0.503277	4.00314	0.0408702	0.395068		4.00579	4.34462	4.16385	3.71769	3.63261	4.17142	3.67515	-1.41056
TMEM123	417.132	516.846	460.923	380.936	283.121	0.485918	8.68598	0.0433834	0.407163		8.70436	9.01359	8.84838	8.5734	8.14528	8.85545	8.35934	-1.4104
LOC338799	33.9296	35.7792	36.034	24.5186	25.461	0.496073	4.96366	0.0123898	0.1897		5.08447	5.16105	5.17129	4.61581	4.67022	5.13894	4.64301	-1.41022
CDK18	3.11562	3.64387	2.08423	2.96017	1.4007	0.443729	1.42782	0.340833	0.951226		1.63952	1.86547	1.05951	1.56568	0.486143	1.5215	1.02591	-1.4099
MRAS	4.4303	3.65469	3.3502	5.23263	1.3781	0.211623	1.86261	0.69279	0.999932		2.1474	1.86975	1.74425	2.38754	0.462684	1.92047	1.42511	-1.40967
MAST4	10.1213	13.5591	11.085	15.5185	4.29245	0.229631	3.45313	0.613778	0.999932		3.33932	3.76119	3.47054	3.95592	2.1018	3.52368	3.02886	-1.40915
RPS12	52.9295	59.048	62.6658	38.0637	44.6415	0.493008	5.6874	0.010101	0.165772		5.726	5.88382	5.96961	5.25034	5.48031	5.85981	5.36533	-1.40881
PCSK6	4.12414	1.13533	2.08423	0.926923	2.4851	0.507887	1.13624	0.384249	0.96278		2.04409	0.183113	1.05951	-0.109478	1.31331	1.09557	0.601914	-1.40801
AMD1	99.2135	93.1188	102.683	67.2767	72.4295	0.493229	6.44299	0.0124424	0.189703		6.63246	6.541	6.68205	6.07204	6.17851	6.61851	6.12527	-1.4076
SNRPE	3.56585	4.61701	4.53899	2.51166	3.56951	0.477257	1.93518	0.221259	0.861265		1.83425	2.20696	2.18237	1.32864	1.83573	2.07453	1.58219	-1.40672
DGAT1	92.6941	81.387	81.5474	58.8746	62.1276	0.493792	6.23619	0.00830998	0.146319		6.53441	6.34673	6.34957	5.87957	5.95716	6.41023	5.91837	-1.40626
UBN1	150.954	149.907	157.259	93.0512	126.695	0.47464	7.08359	0.0316549	0.342169		7.23797	7.22792	7.297	6.53995	6.98522	7.2543	6.76258	-1.40611
PPM1F	358.71	324.207	397.841	203.744	320.014	0.459965	8.32627	0.069883	0.51358		8.48667	8.34077	8.63605	7.67061	8.32199	8.48783	7.9963	-1.40594
PVT1	8.71652	9.32053	10.5755	8.16291	5.60278	0.472852	3.09217	0.162609	0.760416		3.12375	3.22041	3.40266	3.02908	2.48614	3.24894	2.75761	-1.40574
COMMD8	19.252	18.6302	27.4192	14.7112	15.7917	0.512541	4.26473	0.0384291	0.38167		4.26694	4.21957	4.77711	3.87884	3.9811	4.42121	3.92997	-1.40565
FAM157B	16.6586	13.5807	12.8913	9.23933	11.183	0.49186	3.67439	0.0770508	0.541693		4.0582	3.76349	3.68833	3.20779	3.48323	3.83667	3.34551	-1.40558
GOLGA6L9	5.76299	10.0125	11.0233	5.05323	7.41013	0.518413	2.98609	0.18032	0.799453		2.52682	3.32374	3.46248	2.33721	2.8895	3.10434	2.61335	-1.40541
FAM50B	5.36678	6.66061	8.2906	6.03995	3.72766	0.475027	2.60173	0.223548	0.865064		2.42406	2.73565	3.05148	2.59454	1.89827	2.73706	2.2464	-1.40509
ABTB1	481.192	415.283	518.216	280.888	397.798	0.474609	8.70989	0.053575	0.45848		8.91047	8.69795	9.01741	8.13385	8.63589	8.87528	8.38487	-1.40484
MERTK	2.43126	3.62225	1.55931	3.13958	0.926266	0.331042	1.25204	0.560679	0.999694		1.2817	1.85689	0.640909	1.65057	-0.110501	1.25983	0.770035	-1.40425
CETN3	3.16964	4.2602	6.3762	3.01998	3.27582	0.547368	2.02894	0.188304	0.812717		1.66432	2.09092	2.6727	1.59454	1.71186	2.14265	1.6532	-1.40391
PILRB	183.299	156.773	205.258	128.902	128.548	0.497805	7.32744	0.02331	0.287177		7.51806	7.29253	7.68129	7.01013	7.00616	7.49729	7.00815	-1.40362
C7orf46	3.16964	3.03836	3.08775	2.63127	1.85253	0.470934	1.48813	0.236842	0.874738		1.66432	1.60329	1.62655	1.39576	0.889499	1.63139	1.14263	-1.40324
MEGF9	314.965	293.045	285.184	184.727	243.337	0.476055	8.0461	0.0379335	0.378321		8.29905	8.19498	8.15575	7.52925	7.92681	8.21659	7.72803	-1.40305
IZUMO4	4.03409	4.13044	5.1411	3.7675	2.62066	0.476758	1.99738	0.225062	0.867237		2.01224	2.0463	2.36208	1.91361	1.38993	2.14021	1.65177	-1.40293
COX6C	9.70704	13.8078	18.3721	8.0134	11.567	0.510857	3.62772	0.124449	0.684328		3.27903	3.78741	4.19944	3.00241	3.53195	3.7553	3.26718	-1.40261
DKFZP686I15217	6.50137	6.4768	7.70393	5.56154	4.31505	0.482926	2.62407	0.178124	0.79672		2.70074	2.69528	2.94559	2.47548	2.10938	2.78054	2.29243	-1.40261
TNFRSF4	9.4369	7.89326	14.4815	12.4088	4.31505	0.345096	3.28406	0.441191	0.977748		3.23831	2.98062	3.85614	3.63329	2.10938	3.35836	2.87133	-1.40155
IFT140	7.22175	7.42831	6.54602	4.69442	5.39946	0.484286	2.65923	0.162708	0.760416		2.85235	2.89303	2.71062	2.23095	2.43281	2.81867	2.33188	-1.40132
TSGA14	6.28526	9.51516	6.31444	5.14293	5.17354	0.516481	2.7121	0.157666	0.751982		2.65197	3.25023	2.65865	2.36259	2.37115	2.85362	2.36687	-1.40128
TMEM99	3.2777	4.11963	3.82881	2.87047	2.46251	0.491673	1.75232	0.207327	0.840586		1.71268	2.04252	1.93689	1.52129	1.30013	1.89736	1.41071	-1.40119
HIST1H2AC	45.8878	29.1618	52.7233	27.3293	31.8319	0.524928	5.22653	0.0359491	0.367118		5.52004	4.86601	5.72037	4.77238	4.9924	5.3688	4.88239	-1.40096
LOC731275	8.8606	8.82315	8.12077	6.63797	5.67056	0.483999	2.94079	0.145369	0.732775		3.1474	3.14129	3.02162	2.73074	2.50349	3.10344	2.61712	-1.40087
DHRS4	15.488	16.392	11.5019	6.36886	16.3565	0.345276	3.73211	0.351961	0.957281		3.95308	4.03492	3.52379	2.67104	4.03179	3.83727	3.35141	-1.40041
ZNF674	7.54591	7.17962	10.699	6.45856	5.48982	0.504959	2.91239	0.153064	0.747238		2.9157	2.84391	3.41941	2.69121	2.45676	3.05967	2.57399	-1.40025
TSTD1	24.1145	26.091	31.7729	18.9272	19.8582	0.494537	4.5977	0.0228681	0.284596		4.59183	4.70548	4.98973	4.24239	4.31167	4.76234	4.27703	-1.39989
SCOC	18.3875	22.2849	24.2697	18.2395	12.9451	0.475335	4.26908	0.0548307	0.46272		4.20066	4.478	4.60108	4.18899	3.69434	4.42658	3.94166	-1.3995
LDOC1	3.67391	5.63341	3.906	3.70769	2.57547	0.492755	1.98647	0.226775	0.868539		1.87731	2.49401	1.96569	1.89052	1.36484	2.11234	1.62768	-1.39925
GIMAP2	120.807	144.457	142.87	109.616	85.7135	0.478485	6.91589	0.0287537	0.322163		6.91656	7.1745	7.15856	6.77632	6.42145	7.08321	6.59888	-1.39893
CDC42EP2	34.3618	16.0352	37.7477	24.6681	15.6788	0.542672	4.68594	0.102736	0.622569		5.10273	4.00317	5.23832	4.62458	3.97074	4.78141	4.29766	-1.39837
C15orf37	11.9942	12.932	18.3103	9.20943	11.1378	0.501327	3.67548	0.0899746	0.581546		3.58427	3.69287	4.19459	3.20311	3.47739	3.82391	3.34025	-1.39828
ARNTL	57.4138	56.7558	69.2273	47.5721	39.852	0.484314	5.76074	0.0132553	0.198049		5.84333	5.82669	6.11327	5.57204	5.31658	5.92776	5.44431	-1.39808
ZNF14	22.5657	24.9232	26.1069	19.4654	15.7691	0.478951	4.44772	0.0317636	0.342541		4.49606	4.63942	4.70636	4.28284	3.97903	4.61395	4.13093	-1.39766
MBOAT7	296.65	216.135	290.912	176.385	204.163	0.493474	7.88815	0.0363505	0.369951		8.21262	7.75579	8.18444	7.46258	7.67358	8.05095	7.56808	-1.39752
EEF1G	260.091	290.677	297.412	199.348	204.705	0.484867	7.96871	0.0259843	0.304221		8.02287	8.18327	8.21632	7.63915	7.6774	8.14082	7.65827	-1.39721
ZKSCAN2	3.2777	3.60062	2.79441	2.33226	2.25919	0.491016	1.54121	0.208313	0.842522		1.71268	1.84825	1.48254	1.22173	1.1758	1.68116	1.19877	-1.39706
SSH3	34.0917	30.3944	35.4164	24.1299	23.4504	0.484988	4.8852	0.0142899	0.20918		5.09135	4.92574	5.14635	4.59275	4.55154	5.05448	4.57214	-1.397
NDUFAF4	8.24828	9.58003	10.3748	6.36886	7.04866	0.486331	3.06784	0.135271	0.71202		3.04409	3.26003	3.37502	2.67104	2.81735	3.22638	2.74419	-1.39686
PLCG1	170.278	193.752	187.04	164.873	104.6	0.447433	7.35901	0.0648082	0.496521		7.41175	7.59807	7.5472	7.36521	6.70874	7.51901	7.03698	-1.39671
TSPYL5	5.15067	2.99511	6.14461	2.99008	3.56951	0.53451	2.07738	0.201153	0.832305		2.36476	1.58261	2.61932	1.58018	1.83573	2.1889	1.70795	-1.39566
CSAD	62.6005	69.6012	73.9978	43.7448	55.1919	0.474	5.93295	0.0149687	0.21634		5.9681	6.12104	6.20941	5.45104	5.78639	6.09952	5.61871	-1.39552
BAG3	12.4264	10.6613	11.3783	8.61142	7.83938	0.482081	3.35565	0.105823	0.63356		3.63534	3.41431	3.50822	3.10625	2.97074	3.51929	3.03849	-1.39551
INPP5A	24.7268	22.8148	23.9918	15.5484	18.7738	0.473172	4.40799	0.0309318	0.336919		4.62801	4.5119	4.58447	3.95869	4.23065	4.57479	4.09467	-1.39486
SLC46A1	4.12414	4.87652	3.76705	3.10968	2.95953	0.489344	1.93714	0.197001	0.827265		2.04409	2.28585	1.91344	1.63677	1.56537	2.08113	1.60107	-1.3948
STK36	15.1459	15.9163	14.9293	11.751	10.2793	0.477835	3.77197	0.0692284	0.511416		3.92085	3.99243	3.90007	3.55471	3.36167	3.93778	3.45819	-1.39435
GSTT1	3.00756	7.16881	5.26461	2.36216	5.10576	0.460857	2.22128	0.33258	0.945318		1.58859	2.84173	2.39633	1.24011	2.35213	2.27555	1.79612	-1.3942
FAM175A	14.6776	15.0621	16.7665	11.5118	10.7085	0.480946	3.78717	0.0671407	0.503787		3.87555	3.91285	4.06751	3.52504	3.42069	3.95197	3.47287	-1.39387
BLM	8.98666	8.26089	8.83095	3.7974	10.2341	0.305257	3.01498	0.461138	0.980765		3.16779	3.0463	3.14257	1.92501	3.35531	3.11888	2.64016	-1.39351
TMEM128	18.0814	20.49	20.3174	15.3989	12.8548	0.475903	4.12809	0.0463839	0.421808		4.17643	4.35685	4.34464	3.94475	3.68423	4.29264	3.81449	-1.39295
FCGR3B	2244.2	1960.4	2632.91	1769.47	1492.46	0.482786	10.9801	0.0435628	0.407565		11.132	10.9369	11.3624	10.7891	10.5435	11.1438	10.6663	-1.39233
PELI1	133.485	112.928	159.127	91.5561	101.144	0.488323	6.90333	0.0283915	0.320357		7.06054	6.81925	7.31403	6.51658	6.66026	7.06461	6.58842	-1.39106
C17orf28	2.62936	4.19532	3.76705	1.34553	4.60874	0.240376	1.75527	0.6413	0.999932		1.39471	2.06878	1.91344	0.428179	2.20437	1.79231	1.31628	-1.39092
SLC26A11	41.0793	42.6776	37.3926	33.6084	25.0092	0.463561	5.17039	0.0278329	0.317887		5.36034	5.41541	5.22468	5.07075	4.64439	5.33348	4.85757	-1.39079
TCEAL8	15.7582	18.6843	19.5917	14.0235	11.8607	0.478147	4.00379	0.0548458	0.46272		3.97803	4.22376	4.29217	3.80977	3.56812	4.16465	3.68895	-1.3906
CDHR3	2.52131	3.42762	2.30037	3.16948	1.19737	0.343394	1.36275	0.485711	0.986957		1.33417	1.77721	1.20187	1.66425	0.259867	1.43775	0.962057	-1.39058
ZNF69	2.62936	3.84931	3.04143	2.39206	2.12364	0.494847	1.52005	0.219783	0.858975		1.39471	1.9446	1.60475	1.25825	1.08654	1.64802	1.17239	-1.39052
MGAM	88.5699	87.2043	91.7215	50.3828	81.6018	0.433501	6.32119	0.0564467	0.46959		6.46875	6.44633	6.51919	5.65486	6.35053	6.47809	6.00269	-1.3903
FLJ45244	2.37723	2.82211	3.22669	1.49504	2.68843	0.41844	1.37026	0.32062	0.942797		1.24928	1.49677	1.69006	0.580182	1.42676	1.4787	1.00347	-1.39014
MST1P2	2.75543	3.11405	4.40004	1.46514	3.97617	0.32404	1.67953	0.495309	0.986957		1.46228	1.63879	2.13752	0.551036	1.99138	1.7462	1.27121	-1.38991
CAMKK1	25.141	31.5298	31.1708	17.2527	25.461	0.454041	4.71021	0.050718	0.445527		4.65197	4.97864	4.96212	4.10875	4.67022	4.86425	4.38949	-1.38969
ZNF287	5.0066	6.0551	7.00918	4.69442	3.93098	0.483778	2.43194	0.190959	0.817377		2.32383	2.59815	2.80925	2.23095	1.97489	2.57708	2.10292	-1.38911
STK32C	14.1193	14.7052	8.16709	8.64132	8.53972	0.521714	3.44578	0.116882	0.664503		3.8196	3.87826	3.02982	3.11125	3.09419	3.57589	3.10272	-1.38816
CCPG1	156.177	164.915	166.538	111.41	122.968	0.471909	7.17454	0.0231342	0.286231		7.28704	7.36558	7.3797	6.79974	6.94213	7.34411	6.87094	-1.38816
STX2	30.0936	33.2057	28.2838	32.9506	14.6169	0.362066	4.80087	0.2174	0.855086		4.91139	5.05336	4.8219	5.04223	3.86957	4.92888	4.4559	-1.38797
RPS3	243.144	282.557	307.709	189.361	209.652	0.477598	7.94571	0.0338117	0.356576		7.92567	8.1424	8.26542	7.565	7.71186	8.11116	7.63843	-1.38774
RNF144A	33.7495	34.9358	36.9449	27.4788	23.4052	0.4695	4.97077	0.0208892	0.266997		5.07679	5.12663	5.2073	4.78025	4.54876	5.13691	4.6645	-1.38742
GPR155	54.7304	60.3023	62.1255	42.7581	42.2468	0.4746	5.71403	0.0103127	0.167958		5.77427	5.91414	5.95711	5.41813	5.40077	5.88184	5.40945	-1.38741
IL3RA	11.1658	11.8399	12.5517	8.88052	8.20085	0.473303	3.40384	0.105283	0.630961		3.48101	3.56558	3.64981	3.15064	3.03577	3.56547	3.09321	-1.38728
ANAPC13	40.0888	35.6278	37.3308	25.4455	28.9402	0.469846	5.06814	0.019246	0.252759		5.32513	5.15493	5.2223	4.66934	4.855	5.23412	4.76217	-1.38698
ZNF554	6.77151	5.29821	5.80496	4.84392	3.77284	0.468596	2.41957	0.203943	0.836658		2.75948	2.40551	2.53729	2.27618	1.91565	2.56742	2.09591	-1.38656
CCT6P3	6.89758	11.7209	9.95798	6.18946	7.27458	0.501054	3.08413	0.155579	0.748609		2.78609	3.55102	3.31585	2.62981	2.86286	3.21765	2.74634	-1.38637
C12orf24	7.72601	8.02301	9.32499	4.81402	7.5005	0.438048	2.91436	0.21378	0.851553		2.94972	3.00414	3.2211	2.26724	2.90699	3.05832	2.58711	-1.38627
COX7B	6.19521	7.48237	8.9699	4.42531	6.55164	0.457624	2.76285	0.21146	0.848852		2.63115	2.9035	3.16509	2.14578	2.71186	2.89991	2.42882	-1.38616
MEST	2.32321	5.31984	2.64002	1.82395	2.91435	0.532399	1.6253	0.268206	0.905754		1.21612	2.41138	1.40055	0.867063	1.54317	1.67602	1.20512	-1.38597
GPR35	9.38287	14.1754	11.7798	6.51836	10.7763	0.444441	3.40546	0.188188	0.812579		3.23003	3.82532	3.55824	2.70451	3.42979	3.53786	3.06715	-1.38579
FAM18B1	19.6122	17.1165	16.7665	11.9005	13.8488	0.46856	3.99145	0.0553784	0.463935		4.29368	4.09731	4.06751	3.57295	3.79169	4.15283	3.68232	-1.3856
ZBTB34	97.3585	107.348	102.22	76.2469	71.4355	0.470605	6.50755	0.0171542	0.235369		6.60524	6.74616	6.67553	6.25261	6.15857	6.67564	6.20559	-1.38516
CD151	29.6794	33.4977	35.8179	18.0302	31.3123	0.417976	4.89394	0.0884815	0.578327		4.89139	5.06599	5.16261	4.17234	4.96866	5.04	4.5705	-1.38463
INADL	22.2595	22.858	26.7553	22.2761	13.3518	0.429437	4.42957	0.0949988	0.595462		4.47635	4.51463	4.74175	4.47742	3.73896	4.57758	4.10819	-1.38452
CES1	12.8046	4.79002	7.98182	3.58809	9.03674	0.429137	2.94301	0.376631	0.96278		3.6786	2.26003	2.99672	1.84322	3.1758	2.97845	2.50951	-1.38409
GPR109A	113.585	95.184	90.5173	91.0478	56.5474	0.435344	6.48257	0.0689921	0.510302		6.82763	6.57265	6.50012	6.50855	5.82139	6.63347	6.16497	-1.38366
GPR55	8.87861	9.86116	7.5341	5.98015	6.61942	0.474979	2.97011	0.156059	0.748947		3.15033	3.30176	2.91344	2.58018	2.7267	3.12184	2.65344	-1.38357
ASNSD1	47.0944	44.1698	56.3668	35.4324	35.3337	0.475726	5.45073	0.0171726	0.235369		5.55748	5.46499	5.81677	5.147	5.14297	5.61308	5.14498	-1.38328
GIMAP7	215.932	260.596	293.629	211.368	160.425	0.465837	7.83574	0.0515005	0.448976		7.75443	8.02567	8.19785	7.72362	7.32575	7.99265	7.52468	-1.38316
CMC1	6.24924	6.00104	7.54954	6.01005	3.75025	0.438291	2.57516	0.246604	0.884071		2.64368	2.58521	2.91639	2.58738	1.90699	2.71509	2.24718	-1.38311
LOC96610	47.6887	567.417	40.4186	66.7385	83.1832	1.54349	7.33311	0.0693462	0.511706		5.57558	9.14827	5.33695	6.06045	6.37822	6.68693	6.21933	-1.3828
ALOX5AP	237.363	246.897	242.002	146.544	209.11	0.444884	7.75787	0.0550872	0.462942		7.89095	7.94776	7.91888	7.19519	7.70812	7.9192	7.45165	-1.38275
C19orf71	13.417	13.0617	14.6514	10.0766	9.73709	0.468723	3.61401	0.0846445	0.568327		3.74599	3.70727	3.87296	3.33293	3.28349	3.77541	3.30821	-1.38242
MTERFD2	66.2023	87.9395	71.6048	54.6287	53.4749	0.477684	6.06251	0.0154159	0.21831		6.04881	6.45844	6.16199	5.77159	5.74079	6.22308	5.75619	-1.38213
GCA	413.422	317.222	379.36	242.226	292.678	0.468148	8.36212	0.0462128	0.421808		8.69147	8.30935	8.56743	7.92021	8.19317	8.52275	8.05669	-1.38133
RPL30	309.977	351.974	437.271	258.642	266.607	0.480446	8.34409	0.0427665	0.404234		8.27602	8.45933	8.77238	8.01481	8.05857	8.50258	8.03669	-1.38117
RPL19	191.962	201.927	211.356	124.477	171.337	0.447675	7.49405	0.0478384	0.43069		7.58467	7.65769	7.72353	6.95973	7.42069	7.6553	7.19021	-1.3804
TTC7B	3.67391	0.789326	2.06879	4.51501	0.384062	-0.167449	1.18787	0.799767	0.999932		1.87731	-0.341307	1.04879	2.17473	-1.38059	0.861598	0.39707	-1.37987
SARNP	4.07011	3.752	6.17549	2.66117	4.08913	0.462714	2.07282	0.258872	0.891198		2.02507	1.90766	2.62655	1.41206	2.03179	2.18643	1.72193	-1.37984
KLHL25	5.54688	4.87652	5.95935	4.78412	3.25323	0.444745	2.30216	0.244908	0.881713		2.47168	2.28585	2.57515	2.25825	1.70187	2.44423	1.98006	-1.37952
EPOR	13.3269	11.6453	15.5468	14.2328	6.64201	0.374292	3.62286	0.279332	0.911436		3.73627	3.54167	3.95855	3.83114	2.73162	3.7455	3.28138	-1.37947
C1orf192	3.78196	5.30903	4.43092	3.04988	3.43396	0.475697	2.02301	0.211963	0.848852		1.91913	2.40845	2.1476	1.60875	1.77987	2.1584	1.69431	-1.37944
SERHL2	3.99807	5.22252	5.8204	3.43859	3.75025	0.47997	2.17182	0.205628	0.838573		1.99931	2.38475	2.54112	1.78182	1.90699	2.30839	1.8444	-1.37935
LRCH4	311.742	289.185	286.45	190.737	240.784	0.455036	8.04352	0.0437527	0.408701		8.28421	8.17585	8.16214	7.57544	7.9116	8.2074	7.74352	-1.37925
SSX2IP	13.9752	11.7209	13.478	9.62804	9.26266	0.466843	3.54421	0.0928025	0.589746		3.8048	3.55102	3.75254	3.26724	3.21143	3.70278	3.23933	-1.37884
FAM193B	138.564	151.907	164.685	95.5329	126.221	0.452221	7.08155	0.0417056	0.398934		7.11441	7.24705	7.36356	6.57793	6.97981	7.24167	6.77887	-1.37822
ULK1	115.908	107.046	139.844	71.5824	106.227	0.443435	6.75731	0.0603557	0.480671		6.85684	6.74208	7.12767	6.16153	6.73101	6.90886	6.44627	-1.37802
ERN1	34.632	36.3739	35.6017	27.12	24.5122	0.461549	4.98662	0.0198198	0.258306		5.11403	5.18483	5.15387	4.76128	4.61543	5.15091	4.68836	-1.37798
ITGB3BP	3.02557	3.76281	6.51514	3.04988	3.0499	0.539815	1.97759	0.212348	0.848852		1.59721	1.91181	2.7038	1.60875	1.60876	2.07094	1.60876	-1.37762
NLRP12	106.579	110.279	95.118	53.4327	106.25	0.380745	6.56067	0.158638	0.754638		6.73578	6.78501	6.57165	5.73965	6.73131	6.69748	6.23548	-1.37745
RPS6KA5	22.8539	21.993	27.2648	18.5086	16.3113	0.46579	4.42225	0.0374844	0.376272		4.51437	4.45897	4.76897	4.21012	4.0278	4.58077	4.11896	-1.37727
RPL35	45.2755	50.2681	67.8532	33.7281	45.003	0.467751	5.59956	0.0395492	0.386682		5.50066	5.65157	6.08435	5.07588	5.49195	5.74553	5.28391	-1.37708
ZFYVE16	57.0176	61.362	62.2026	44.1634	43.2182	0.462437	5.74555	0.0118096	0.183297		5.83333	5.93927	5.9589	5.46478	5.43357	5.9105	5.44917	-1.37681
SKAP2	94.423	140.608	133.005	92.6026	83.251	0.480775	6.76609	0.0370648	0.374032		6.56107	7.13554	7.05533	6.53298	6.3794	6.91731	6.45619	-1.37661
GPR97	168.045	127.968	249.474	104.832	154.302	0.488646	7.33076	0.0949943	0.595462		7.39271	6.99964	7.96275	6.71194	7.26962	7.4517	6.99078	-1.37642
ZNF546	5.87105	6.75793	7.07094	4.93362	4.58615	0.465078	2.56105	0.189424	0.814311		2.55362	2.75658	2.8219	2.30265	2.19728	2.7107	2.24997	-1.37624
AKTIP	16.1544	22.6309	17.8317	13.4852	13.6681	0.47596	4.07228	0.0596035	0.480042		4.01385	4.50022	4.15638	3.75331	3.77274	4.22348	3.76302	-1.37598
RAPGEF2	49.7778	50.625	47.8601	34.5952	37.2766	0.459447	5.46226	0.014538	0.211651		5.63743	5.66178	5.58075	5.1125	5.2202	5.62665	5.16635	-1.37583
ZNF708	23.4121	29.6159	27.5273	17.9106	21.0782	0.461649	4.58333	0.0334206	0.354274		4.54919	4.8883	4.78279	4.16274	4.39768	4.74009	4.28021	-1.37543
HABP4	17.5051	19.1709	16.0872	15.4886	10.5052	0.438648	3.98222	0.0973913	0.602413		4.1297	4.26084	4.00784	3.95313	3.39303	4.13279	3.67308	-1.37527
PLAG1	6.7535	12.8887	6.99374	6.51836	5.8287	0.526522	2.97586	0.174159	0.790022		2.75564	3.68804	2.80607	2.70451	2.54317	3.08325	2.62384	-1.37497
C17orf69	8.03217	12.5535	8.67657	7.11638	6.80015	0.488824	3.12185	0.15314	0.747238		3.00579	3.65002	3.11712	2.83114	2.76557	3.25764	2.79836	-1.37486
CSGALNACT1	43.5826	51.317	67.6834	24.8475	60.5236	0.343492	5.63403	0.279336	0.911436		5.44568	5.68136	6.08073	4.63503	5.91943	5.73592	5.27723	-1.3743
CDK3	18.4956	18.1437	15.9791	10.9138	14.8654	0.442642	3.97632	0.0827553	0.560688		4.20911	4.18139	3.99811	3.44808	3.89389	4.12954	3.67098	-1.37416
TMEM184B	71.8032	61.6863	66.0932	48.3196	48.3692	0.460371	5.89017	0.0115214	0.180739		6.16598	5.94688	6.04643	5.59454	5.59602	6.0531	5.59528	-1.37346
ITGB3	10.8776	2.64911	8.25972	3.28908	6.19017	0.611345	2.65523	0.255437	0.88877		3.44329	1.40551	3.04609	1.71769	2.62998	2.63163	2.17383	-1.37344
RWDD1	8.51842	9.61247	10.9152	6.78747	7.25199	0.463587	3.11692	0.151148	0.743776		3.09059	3.26491	3.44826	2.76287	2.85838	3.26792	2.81063	-1.37296
OXER1	15.3079	19.0952	16.118	13.7543	10.8441	0.455313	3.91477	0.0793733	0.548265		3.93621	4.25514	4.0106	3.78182	3.43884	4.06732	3.61033	-1.37267
ABCA3	11.0938	13.0185	8.78464	8.13301	7.65864	0.474739	3.29257	0.138081	0.720144		3.47168	3.70249	3.13498	3.02379	2.93709	3.43638	2.98044	-1.37168
RPL4	390.533	460.415	484.792	297.991	351.236	0.455851	8.63319	0.0491432	0.436577		8.6093	8.84679	8.92122	8.21912	8.4563	8.79244	8.33771	-1.37052
PEX5	23.4842	20.4684	25.6129	17.8508	15.9047	0.458435	4.37269	0.0422641	0.402352		4.55362	4.35533	4.6788	4.15791	3.99138	4.52925	4.07465	-1.3704
TMEM106B	53.5958	61.9675	55.4559	43.8644	39.3098	0.455555	5.66951	0.0156418	0.219943		5.74405	5.95344	5.79327	5.45498	5.29682	5.83025	5.3759	-1.37017
PPIEL	8.14022	10.1207	9.41763	6.63797	6.77756	0.460331	3.04942	0.155988	0.748947		3.02507	3.33923	3.23536	2.73074	2.76077	3.19989	2.74575	-1.36996
EFHC2	5.27674	4.93058	6.82392	3.22928	5.21872	0.422399	2.36571	0.277368	0.911436		2.39965	2.30176	2.7706	1.69121	2.3837	2.49067	2.03745	-1.36909
FANCD2	24.6008	25.4206	31.881	21.4986	18.2542	0.458598	4.60793	0.0364722	0.370458		4.62063	4.66793	4.99462	4.42617	4.19016	4.76106	4.30817	-1.36878
EIF3E	63.609	81.506	81.254	43.2365	69.3796	0.42173	6.08456	0.0690368	0.510316		5.99116	6.34883	6.34437	5.43418	6.11644	6.22812	5.77531	-1.3687
TNNI2	5.9791	4.62783	6.25269	3.52829	4.69911	0.446445	2.3432	0.235418	0.874738		2.57993	2.21033	2.64448	1.81897	2.23239	2.47825	2.02568	-1.36847
PSMC6	10.1032	12.759	13.5398	8.88052	8.72046	0.463977	3.44097	0.116281	0.662293		3.33675	3.67344	3.75913	3.15064	3.1244	3.58977	3.13752	-1.36817
DHX34	101.339	111.836	132.927	68.3232	102.838	0.430494	6.6937	0.0701159	0.513897		6.66304	6.80524	7.0545	6.0943	6.68423	6.84092	6.38927	-1.36761
SPINT1	16.2985	19.0736	10.7145	10.7942	11.0474	0.492715	3.77109	0.106467	0.633933		4.02666	4.2535	3.42149	3.43218	3.46564	3.90055	3.44891	-1.3676
ZNF510	19.252	20.3062	20.3637	14.0833	15.1591	0.449696	4.16147	0.0489635	0.436356		4.26694	4.34385	4.34793	3.81591	3.92212	4.31957	3.86901	-1.36657
PARD6B	2.03506	3.23299	2.50107	1.70434	2.03327	0.471211	1.2419	0.266186	0.901868		1.02507	1.69287	1.32255	0.769216	1.0238	1.34683	0.896508	-1.36634
LPHN1	39.8727	39.0013	36.3582	26.5519	29.7309	0.448295	5.10286	0.0236514	0.28861		5.31733	5.28545	5.18421	4.73074	4.89389	5.26233	4.81232	-1.36605
FCGR2A	673.747	533.627	701.443	591.048	361.967	0.417194	9.16091	0.119742	0.672379		9.39606	9.05969	9.45418	9.20713	8.49971	9.30331	8.85342	-1.36594
ZNF626	8.1042	11.8615	8.69201	7.68449	6.19017	0.463884	3.09899	0.175047	0.790959		3.01867	3.56822	3.11969	2.94195	2.62998	3.23553	2.78596	-1.36562
CHKB	3.04358	3.00593	3.05687	1.76414	2.80139	0.404889	1.48072	0.310509	0.936312		1.60577	1.58781	1.61205	0.818969	1.48614	1.60188	1.15256	-1.3654
NT5C3L	8.96865	9.99092	10.3131	6.72767	7.56827	0.448387	3.13297	0.157388	0.751183		3.16489	3.32062	3.3664	2.75011	2.91996	3.28397	2.83504	-1.36503
LAT	151.296	133.991	149.154	121.547	92.4911	0.436519	7.01954	0.0456394	0.419491		7.24123	7.06599	7.22065	6.92537	6.53124	7.17596	6.7283	-1.36382
ZNF692	36.595	44.6996	40.8818	28.8542	30.7023	0.451782	5.18618	0.023421	0.287807		5.19357	5.48219	5.35339	4.85071	4.94028	5.34305	4.89549	-1.36373
CATSPERG	2.21515	2.24904	3.10318	1.94355	1.71698	0.463737	1.19927	0.262842	0.896006		1.1474	1.16931	1.63375	0.958694	0.779875	1.31682	0.869284	-1.36371
BCL11B	94.2969	112.528	89.1124	96.6392	53.6105	0.393612	6.48039	0.124067	0.683167		6.55914	6.81413	6.47755	6.59454	5.74444	6.61694	6.16949	-1.36363
TTC30B	3.15163	4.16288	4.43092	2.57146	3.14027	0.453908	1.82875	0.247713	0.886089		1.6561	2.05758	2.1476	1.36259	1.65089	1.95376	1.50674	-1.36322
AAK1	95.9898	112.614	116.779	84.8284	74.1239	0.44883	6.5988	0.0346982	0.359794		6.58481	6.81524	6.86763	6.40648	6.21187	6.75589	6.30917	-1.36294
LRRC37A	9.65301	33.8437	17.8009	10.1663	17.1246	0.582435	4.15483	0.171519	0.784817		3.27098	5.08081	4.15387	3.34572	4.098	4.16856	3.72186	-1.36292
NMRAL1	20.0444	26.6749	21.7532	16.1763	17.1246	0.455439	4.35179	0.0490746	0.436551		4.32513	4.73741	4.44315	4.01581	4.098	4.5019	4.05691	-1.36131
ABHD3	82.987	89.8966	94.1145	66.7086	63.935	0.44636	6.31445	0.019873	0.258436		6.37481	6.49019	6.55635	6.0598	5.99853	6.47378	6.02917	-1.36095
C19orf55	8.1042	8.20682	8.52218	7.05658	5.24131	0.430767	2.90247	0.205614	0.838573		3.01867	3.03682	3.09122	2.81897	2.38993	3.04891	2.60445	-1.3608
ACAD11	21.9174	26.6641	24.9644	16.6547	19.3612	0.444698	4.45777	0.0431498	0.406569		4.454	4.73683	4.6418	4.05786	4.2751	4.61088	4.16648	-1.36075
ZNF354A	21.287	33.4869	25.5511	18.0302	20.7393	0.466296	4.57817	0.0519056	0.450982		4.4119	5.06552	4.67531	4.17234	4.3743	4.71758	4.27332	-1.36062
OBFC2A	82.7889	100.45	135.459	72.4794	80.6981	0.471941	6.56128	0.0494421	0.43884		6.37137	6.65033	7.08172	6.1795	6.33446	6.70114	6.25698	-1.36052
TIGD1	6.32128	11.6993	10.0043	5.62134	7.86197	0.470132	3.06573	0.206541	0.840383		2.66022	3.54835	3.32255	2.49091	2.97489	3.17704	2.7329	-1.3605
ACE	3.43978	2.8113	5.3418	3.8572	1.9429	0.418051	1.81541	0.365144	0.960665		1.78232	1.49124	2.41733	1.94755	0.958212	1.89696	1.45288	-1.36044
CLIC2	4.32224	4.64945	3.93688	4.45521	2.23659	0.368743	1.98752	0.383034	0.96278		2.11178	2.21706	1.97705	2.15549	1.1613	2.10196	1.6584	-1.35996
LOC541473	4.86252	4.87652	5.88216	3.10968	4.67652	0.415843	2.24571	0.276853	0.911436		2.2817	2.28585	2.55635	1.63677	2.22543	2.37463	1.9311	-1.35993
RBP7	14.6776	16.4353	13.9875	5.20273	23.3826	0.0709613	3.88753	0.888635	0.999932		3.87555	4.03872	3.80607	2.37927	4.54736	3.90678	3.46332	-1.35986
ZNF737	24.0065	26.264	25.8444	14.9205	23.3148	0.406565	4.51936	0.087724	0.576679		4.58535	4.71501	4.69178	3.89922	4.54317	4.66405	4.2212	-1.35929
ZNF84	33.3713	40.6773	40.5267	29.2728	26.7488	0.447948	5.09516	0.0290262	0.323062		5.06054	5.34615	5.3408	4.87149	4.7414	5.24916	4.80645	-1.35916
ANKRD6	6.28526	6.96337	5.91303	4.36551	5.03799	0.441195	2.52992	0.214647	0.852515		2.65197	2.79978	2.5639	2.12615	2.33285	2.67189	2.2295	-1.35885
CPNE2	33.9116	27.5183	23.1118	16.3856	25.6192	0.422245	4.66495	0.0929022	0.589746		5.08371	4.78232	4.53056	4.03436	4.67915	4.79886	4.35675	-1.35859
SNHG8	11.4179	14.7917	21.7532	10.1065	12.7644	0.482617	3.83077	0.127481	0.693094		3.51323	3.88672	4.44315	3.33721	3.67405	3.9477	3.50563	-1.35855
CYBRD1	47.0764	24.934	26.4002	29.841	17.9153	0.458559	4.87145	0.131602	0.705145		5.55693	4.64004	4.72248	4.89922	4.16312	4.97315	4.53117	-1.35847
CD7	111.748	109.327	93.4506	103.188	57.3833	0.385508	6.57091	0.134833	0.710969		6.8041	6.77251	6.54613	6.68912	5.84256	6.70758	6.26584	-1.35824
AGA	16.4966	26.5127	22.4634	15.5185	16.0402	0.468718	4.2834	0.0624073	0.487895		4.04409	4.72861	4.4895	3.95592	4.00362	4.42074	3.97977	-1.35751
GALT	40.9893	44.8834	43.5681	36.449	27.6976	0.42898	5.2769	0.0350871	0.362031		5.35717	5.48811	5.4452	5.18781	4.79169	5.43016	4.98975	-1.35699
TCEAL3	5.42081	5.26578	5.55794	4.54491	3.50174	0.430435	2.29523	0.243146	0.879331		2.43851	2.39665	2.47455	2.18425	1.80807	2.43657	1.99616	-1.35699
ITGA5	175.195	164.947	176.526	108.151	149.039	0.421181	7.27458	0.059662	0.480042		7.45282	7.36586	7.46374	6.7569	7.21954	7.42747	6.98822	-1.3559
STBD1	7.87008	4.58458	6.22181	4.42531	4.54096	0.471393	2.47921	0.218181	0.856791		2.97638	2.19679	2.63733	2.14578	2.183	2.6035	2.16439	-1.35577
MS4A7	78.6828	77.3972	68.6406	104.922	29.008	0.162267	6.16505	0.67371	0.999932		6.29798	6.27421	6.10099	6.71317	4.85838	6.22439	5.78577	-1.35531
LOC100288069	5.65493	5.97941	5.75865	5.29243	3.45655	0.409713	2.39984	0.277144	0.911436		2.49951	2.58	2.52573	2.40393	1.78933	2.53508	2.09663	-1.35515
ZNF271	28.4548	28.686	27.3111	22.306	19.3386	0.43582	4.65956	0.0320656	0.344864		4.8306	4.84228	4.77142	4.47936	4.27341	4.81476	4.37639	-1.35508
RPL17	11.6881	14.5971	15.238	9.74765	10.573	0.445983	3.63562	0.109142	0.643743		3.54696	3.86761	3.9296	3.28505	3.40231	3.78139	3.34368	-1.35445
SERINC1	292.904	295.186	296.516	230.056	206.196	0.434958	8.04564	0.0456457	0.419491		8.19428	8.20548	8.21197	7.84584	7.68787	8.20391	7.76686	-1.35384
TCF7L1	2.82747	2.91942	3.44284	1.97345	2.57547	0.42561	1.48692	0.277222	0.911436		1.49951	1.54568	1.7836	0.98072	1.36484	1.6096	1.17278	-1.35362
C17orf56	79.7454	79.8949	87.8155	53.8214	68.8826	0.426504	6.21123	0.0288218	0.32247		6.31733	6.32003	6.4564	5.75011	6.10607	6.36459	5.92809	-1.35332
LILRA3	46.284	35.3683	30.2753	16.7444	44.0089	0.295121	5.11253	0.380921	0.96278		5.53244	5.14438	4.92007	4.06561	5.45972	5.19897	4.76267	-1.35313
MOBKL3	20.3506	19.9926	24.5785	15.9969	15.8595	0.441991	4.27882	0.0500757	0.442356		4.347	4.3214	4.61932	3.99972	3.98727	4.42924	3.9935	-1.35261
KIF27	8.17624	10.3585	11.9959	4.99343	11.07	0.338733	3.23011	0.378798	0.96278		3.03144	3.37275	3.58447	2.32003	3.46858	3.32955	2.89431	-1.35214
PIGX	34.2538	30.1241	45.0811	27.3293	25.8903	0.455249	5.02631	0.0446838	0.413836		5.09819	4.91285	5.49445	4.77238	4.69434	5.1685	4.73336	-1.35204
LCAT	8.2843	6.50923	5.78952	4.42531	5.69315	0.436838	2.63112	0.23241	0.871767		3.05038	2.70249	2.53344	2.14578	2.50923	2.7621	2.3275	-1.35154
NFYB	13.3629	16.4136	17.7082	11.3623	11.9059	0.444257	3.82923	0.0955417	0.596902		3.74016	4.03682	4.14635	3.50618	3.57361	3.97445	3.53989	-1.35149
PLCXD1	33.1912	40.3313	31.1554	22.3957	29.4146	0.429087	4.9711	0.0525823	0.454291		5.05273	5.33383	4.96141	4.48515	4.87846	5.11599	4.6818	-1.35115
ZNF181	13.525	18.1112	15.2535	10.2859	12.8322	0.434845	3.81409	0.113249	0.654705		3.75756	4.17881	3.93107	3.36259	3.68169	3.95581	3.52214	-1.35067
ZNF790	3.99807	3.53575	3.53547	3.16948	2.34955	0.421539	1.7509	0.284251	0.914905		1.99931	1.82201	1.8219	1.66425	1.23239	1.88107	1.44832	-1.34981
ZDHHC9	5.45683	4.29263	3.07231	2.84057	3.3436	0.464278	1.94677	0.253658	0.88877		2.44806	2.10186	1.61932	1.50618	1.7414	2.05642	1.62379	-1.34969
TNFRSF12A	3.43978	3.17893	3.82881	2.09305	3.16286	0.400663	1.67641	0.315031	0.939506		1.78232	1.66854	1.93689	1.06561	1.66123	1.79592	1.36342	-1.34957
TBC1D3H	3.99807	3.10324	3.58179	2.24256	3.07249	0.416832	1.70107	0.289076	0.921493		1.99931	1.63377	1.84068	1.16514	1.61941	1.82459	1.39228	-1.34939
ZNF251	9.97718	11.8074	13.2619	7.59479	9.73709	0.429707	3.39726	0.162832	0.760416		3.31863	3.56163	3.72921	2.92501	3.28349	3.53649	3.10425	-1.34933
TXNDC9	15.2539	14.4674	17.7854	11.1231	12.29	0.434954	3.83179	0.0969071	0.601905		3.93111	3.85473	4.15262	3.47548	3.61941	3.97949	3.54745	-1.34914
CXorf57	5.11465	9.07184	6.93199	6.75757	3.81802	0.417361	2.67793	0.304971	0.934004		2.35464	3.18139	2.79327	2.7565	1.93283	2.77643	2.34467	-1.34889
EEPD1	26.4557	22.1227	21.5988	18.2096	16.3791	0.435826	4.3929	0.0506358	0.44546		4.72551	4.46746	4.43288	4.18662	4.03378	4.54195	4.1102	-1.34886
CBLN3	3.51182	5.97941	9.18604	6.60807	2.7788	0.411518	2.50111	0.410404	0.970805		1.81222	2.58	3.19944	2.72423	1.47446	2.53056	2.09934	-1.34836
INCA1	3.72793	5.09277	5.78952	3.67779	3.43396	0.455164	2.13935	0.235458	0.874738		1.89838	2.34845	2.53344	1.87884	1.77987	2.26009	1.82936	-1.34792
NAA16	34.632	42.1911	32.6992	28.8542	25.1222	0.436812	5.03378	0.0406097	0.394145		5.11403	5.39887	5.03118	4.85071	4.65089	5.18136	4.7508	-1.34776
PCDH12	3.33173	3.29787	3.11862	2.57146	2.25919	0.429329	1.569	0.269131	0.906314		1.73627	1.72153	1.64091	1.36259	1.1758	1.69957	1.2692	-1.34758
LOC100306951	3.98006	4.41157	5.17197	3.64789	3.0499	0.434848	2.03729	0.252355	0.88877		1.99279	2.14129	2.37072	1.86706	1.60876	2.16827	1.73791	-1.34756
ST8SIA1	4.71845	3.37356	3.6281	2.78077	2.95953	0.442024	1.82552	0.252994	0.88877		2.23831	1.75427	1.85921	1.47548	1.56537	1.9506	1.52043	-1.34739
ZNF559	22.7818	24.7827	25.7364	22.5452	14.5492	0.399663	4.46788	0.0981054	0.604875		4.50981	4.63126	4.68574	4.49475	3.86286	4.60894	4.17881	-1.34736
MAP2K4	39.1703	38.6229	42.1323	25.8642	34.0008	0.416317	5.17059	0.0435188	0.407565		5.29169	5.27138	5.39685	4.69288	5.08749	5.31998	4.89019	-1.34704
CLUAP1	12.3364	9.88279	11.5019	9.92705	6.95829	0.414163	3.34579	0.190693	0.816826		3.62485	3.30492	3.52379	3.31137	2.79873	3.48452	3.05505	-1.34674
TLR8	166.1	156.319	147.363	111.141	121.476	0.428957	7.13484	0.0394461	0.385989		7.37591	7.28835	7.20323	6.79625	6.92453	7.28916	6.86039	-1.34609
TTC39B	18.8558	18.4681	18.403	15.6082	12.1996	0.419212	4.06713	0.0851129	0.568594		4.23693	4.20696	4.20187	3.96423	3.60876	4.21525	3.7865	-1.34607
ACTR6	18.6757	21.7767	26.2304	16.6547	16.0628	0.442653	4.31744	0.0595827	0.480042		4.22309	4.44472	4.71317	4.05786	4.00565	4.46032	4.03176	-1.3459
ZNF302	26.0415	30.2214	36.2193	22.7246	22.6822	0.441463	4.78866	0.0415266	0.398188		4.70274	4.9175	5.17869	4.50618	4.50349	4.93298	4.50484	-1.3455
TACC3	109.461	132.747	128.111	83.0643	100.647	0.42624	6.79275	0.0453636	0.418186		6.77427	7.05254	7.00125	6.37616	6.65316	6.94268	6.51466	-1.34539
RPS20	179.661	198.888	249.583	151.567	156.991	0.440549	7.54994	0.0533096	0.457849		7.48914	7.63582	7.96337	7.24381	7.29454	7.69611	7.26917	-1.34437
MIR223	15.416	20.7603	26.1069	13.2759	17.1698	0.446895	4.21822	0.100477	0.612928		3.94636	4.37576	4.70636	3.73074	4.1018	4.34282	3.91627	-1.34402
LY6G5B	11.3279	15.2999	16.0717	10.1663	10.7989	0.441528	3.67738	0.117509	0.666698		3.50181	3.93545	4.00645	3.34572	3.43281	3.81457	3.38927	-1.34286
FCGRT	296.992	284.211	253.998	158.444	270.221	0.377131	7.98205	0.145773	0.732775		8.21428	8.15082	7.98867	7.30783	8.078	8.11792	7.69291	-1.34258
REM2	21.4131	25.1395	26.7399	11.751	27.9461	0.297809	4.50227	0.340872	0.951226		4.42042	4.65188	4.74092	3.55471	4.80458	4.60441	4.17964	-1.34235
TMEM169	3.78196	4.54133	5.20285	3.10968	3.56951	0.432065	2.0353	0.254893	0.88877		1.91913	2.18311	2.3793	1.63677	1.83573	2.16052	1.73625	-1.34189
LOC100128164	2.43126	1.6219	2.43932	1.82395	1.3781	0.435217	0.986749	0.320616	0.942797		1.2817	0.697687	1.28648	0.867063	0.462684	1.08862	0.664874	-1.34141
MAGEH1	14.4435	16.6948	19.2212	11.6314	13.284	0.429708	3.9178	0.0946795	0.594573		3.85235	4.06132	4.26463	3.53995	3.73162	4.05943	3.63579	-1.34131
CLEC2B	29.0671	33.1084	49.0025	32.4722	22.3434	0.436167	5.05545	0.0975727	0.603223		4.86131	5.04913	5.61478	5.02113	4.48177	5.17507	4.75145	-1.34129
OBFC1	39.9987	45.0889	53.7577	41.7415	28.1043	0.407336	5.38504	0.0759492	0.53809		5.32188	5.4947	5.7484	5.38341	4.81272	5.52166	5.09806	-1.34127
APBB3	36.0367	38.558	39.801	25.7146	31.3801	0.416932	5.10257	0.0398227	0.387767		5.17139	5.26896	5.31473	4.68452	4.97178	5.2517	4.82815	-1.34122
LMTK3	5.781	6.80118	6.05198	5.08313	4.20209	0.422024	2.49622	0.241198	0.875612		2.53132	2.76578	2.59741	2.34572	2.07111	2.6315	2.20841	-1.3408
GTPBP10	21.8093	24.2853	24.316	18.688	16.3565	0.422614	4.40238	0.0529687	0.456563		4.44687	4.60201	4.60383	4.22404	4.03179	4.55091	4.12792	-1.3407
KRCC1	40.8812	48.3759	54.298	36.4191	34.5204	0.432319	5.42479	0.0332922	0.353911		5.35337	5.59622	5.76283	5.18662	5.10938	5.5708	5.148	-1.34053
RICTOR	138.096	153.151	167.155	113.832	113.456	0.427154	7.10009	0.0430683	0.406121		7.10952	7.25881	7.38504	6.83076	6.82599	7.25113	6.82838	-1.34048
C20orf112	79.2771	87.3448	83.7397	62.3431	62.105	0.423609	6.22919	0.0211336	0.268682		6.30883	6.44865	6.38784	5.96216	5.95664	6.38177	5.9594	-1.34013
SEMA3C	3.92604	5.44959	2.59371	2.99008	2.71102	0.487873	1.84664	0.257547	0.889125		1.97307	2.44615	1.37502	1.58018	1.43884	1.93141	1.50951	-1.33969
BPHL	4.26821	3.95744	4.95583	3.34888	3.18545	0.427127	1.99785	0.257015	0.888829		2.09363	1.98457	2.30913	1.74368	1.6715	2.12911	1.70759	-1.33934
DAPK2	43.3305	35.5197	41.3912	21.5285	41.3205	0.349356	5.19677	0.179107	0.797318		5.43731	5.15055	5.37125	4.42818	5.36879	5.3197	4.89848	-1.33906
ZBTB26	8.73453	10.2612	10.591	8.28251	6.50646	0.417266	3.15846	0.197481	0.827491		3.12673	3.35913	3.40476	3.05007	2.70187	3.29688	2.87597	-1.33877
EXOC6B	2.84548	2.76805	2.99511	2.36216	1.9429	0.416907	1.39786	0.28719	0.919901		1.50867	1.46887	1.58261	1.24011	0.958212	1.52005	1.09916	-1.33875
KBTBD3	3.45779	4.73595	4.43092	3.43859	2.82398	0.429734	1.93861	0.270701	0.906786		1.78985	2.24366	2.1476	1.78182	1.49773	2.06037	1.63977	-1.33848
CXCR1	574.912	411.163	634.331	388.53	405.772	0.443589	8.91586	0.076577	0.540367		9.1672	8.68357	9.30909	8.60188	8.66453	9.05329	8.63321	-1.338
NMT2	38.3599	29.3348	27.7125	27.7479	19.9712	0.415277	4.84154	0.0736915	0.529672		5.26153	4.87454	4.79247	4.79431	4.31985	4.97618	4.55708	-1.33709
IPCEF1	66.7066	75.8726	57.1233	53.7018	45.5678	0.424059	5.9033	0.0325448	0.348366		6.05976	6.24551	5.83601	5.7469	5.50994	6.04709	5.62842	-1.3367
SSBP2	17.7752	17.7112	15.8093	12.2294	13.3518	0.41825	3.94791	0.0875584	0.576225		4.1518	4.14659	3.9827	3.61228	3.73896	4.09369	3.67562	-1.33614
BDH2	3.09761	4.81164	4.06039	2.75087	3.14027	0.438416	1.86201	0.272986	0.908985		1.63115	2.26653	2.02162	1.45989	1.65089	1.9731	1.55539	-1.33581
ZNF461	5.47484	5.82803	6.56146	4.1263	4.78947	0.416413	2.43637	0.245338	0.881713		2.45282	2.54301	2.71402	2.04485	2.25987	2.56995	2.15236	-1.33569
RGPD3	3.76395	4.0115	3.98319	2.93027	2.93694	0.418071	1.83953	0.267514	0.904184		1.91225	2.00414	1.99393	1.55104	1.55431	1.97011	1.55268	-1.33555
BMX	4.39428	3.17893	3.6281	1.46514	5.24131	0.147374	1.86187	0.776495	0.999932		2.13563	1.66854	1.85921	0.551036	2.38993	1.88779	1.47048	-1.33544
XPO6	489.242	405.67	469.615	352.38	327.13	0.420863	8.67547	0.0634312	0.492355		8.9344	8.66416	8.87534	8.46099	8.35372	8.82463	8.40736	-1.33541
DLG5	13.6871	6.01185	13.5243	7.38549	8.15566	0.509131	3.29307	0.188029	0.812579		3.77474	2.58781	3.75748	2.88469	3.0278	3.37335	2.95625	-1.33524
DHRS9	31.6064	28.4049	27.9287	33.3991	14.391	0.2965	4.76462	0.320795	0.942798		4.98214	4.82807	4.80367	5.06174	3.8471	4.8713	4.45442	-1.33504
PGP	36.9372	39.0662	34.7371	25.0269	30.499	0.41032	5.05816	0.0450791	0.416206		5.207	5.28785	5.11841	4.64541	4.93069	5.20442	4.78805	-1.33456
PAM	42.1779	14.4674	22.8339	22.9937	14.1425	0.512753	4.54582	0.170363	0.781627		5.39841	3.85473	4.5131	4.52317	3.82197	4.58875	4.17257	-1.33439
ZCCHC14	18.9999	20.5765	20.3482	14.1132	15.8595	0.414023	4.1729	0.0716257	0.518223		4.24792	4.36293	4.34683	3.81897	3.98727	4.31923	3.90312	-1.33432
GNG11	8.06819	5.25496	14.0184	5.80075	6.84533	0.525652	3.00887	0.214736	0.852515		3.01224	2.39368	3.80925	2.53624	2.77512	3.07172	2.65568	-1.33426
PRSS36	2.39524	2.58423	2.30037	1.40534	2.34955	0.363387	1.17901	0.389035	0.964267		1.26017	1.36973	1.20187	0.490915	1.23239	1.27726	0.861651	-1.33386
IFRD1	69.2999	78.1324	71.3424	47.2731	63.0991	0.401613	6.04202	0.0430256	0.406039		6.11478	6.28785	6.15669	5.56295	5.97955	6.18644	5.77125	-1.33348
NOXA1	6.53739	7.73107	7.88919	4.42531	6.89052	0.382032	2.7562	0.288123	0.920542		2.70871	2.95067	2.97988	2.14578	2.78461	2.87975	2.4652	-1.33289
EEF1A1	3158.77	3973.88	4251.84	2842.58	2807.26	0.425827	11.7343	0.0709569	0.516494		11.6251	11.9563	12.0539	11.473	11.4549	11.8784	11.464	-1.33282
GUSBP1	5.85304	9.38541	7.62673	4.54491	6.9357	0.407805	2.79417	0.278813	0.911436		2.54919	3.23042	2.93107	2.18425	2.79404	2.90356	2.48915	-1.33275
PFKFB4	72.5236	72.8558	69.6287	47.9608	60.2751	0.404696	6.01587	0.0314961	0.340889		6.18038	6.18697	6.12161	5.58378	5.91349	6.16299	5.74864	-1.3327
TSEN2	4.19618	4.87652	5.29548	3.49839	3.65988	0.420135	2.12585	0.257631	0.88916		2.06908	2.28585	2.40476	1.80669	1.8718	2.25323	1.83924	-1.33236
C16orf45	3.61988	5.7091	5.20285	4.90372	2.59806	0.374871	2.15654	0.376694	0.96278		1.85594	2.51326	2.3793	2.29388	1.37744	2.2495	1.83566	-1.33223
APIP	3.61988	5.35228	5.80496	2.42196	5.42205	0.324755	2.19812	0.461923	0.980868		1.85594	2.42015	2.53729	1.27618	2.43884	2.27113	1.85751	-1.33202
FLJ31306	117.205	145.063	171.756	107.075	107.56	0.430976	7.02005	0.0572662	0.471381		6.87289	7.18053	7.42422	6.74247	6.749	7.15921	6.74573	-1.33189
TMEM126B	15.6681	17.5382	24.7792	14.6514	13.8262	0.441152	4.11675	0.0964097	0.600699		3.96976	4.13243	4.63106	3.87296	3.78933	4.24441	3.83115	-1.3317
RAB18	71.7852	71.2447	76.8077	51.4891	58.8066	0.409729	6.0463	0.0265636	0.309986		6.16562	6.15471	6.26318	5.6862	5.87791	6.1945	5.78205	-1.33095
ZYG11B	29.0851	31.3243	32.6375	22.7545	23.8118	0.413594	4.80628	0.0387475	0.38292		4.86221	4.96921	5.02846	4.50808	4.57361	4.95329	4.54084	-1.33094
HEBP2	37.0092	35.9846	41.5302	20.9006	39.2195	0.343223	5.12882	0.179422	0.797743		5.20981	5.16931	5.37609	4.38547	5.2935	5.25174	4.83949	-1.33076
DAGLA	5.29475	5.40634	4.07582	4.81402	2.80139	0.375722	2.17809	0.348899	0.954746		2.40456	2.43465	2.02709	2.26724	1.48614	2.28877	1.87669	-1.3306
CERK	198.265	211.355	220.264	172.647	143.955	0.407579	7.56492	0.0599911	0.480431		7.63129	7.72353	7.78309	7.43168	7.16948	7.71263	7.30058	-1.33058
DDX12	24.4387	9.93685	12.0576	7.9835	14.4814	0.459754	3.78956	0.249908	0.887661		4.61109	3.31279	3.59188	2.99702	3.85613	3.83859	3.42657	-1.33054
EPB41L5	6.59142	8.10951	7.54954	4.84392	6.37091	0.402155	2.75581	0.250405	0.888361		2.72059	3.01961	2.91639	2.27618	2.6715	2.88553	2.47384	-1.33025
FLCN	68.8137	71.1474	50.9941	42.489	52.752	0.418221	5.84055	0.0456967	0.419636		6.10462	6.15274	5.67226	5.40902	5.72115	5.97654	5.56509	-1.33003
DNMT3A	45.6717	46.8513	49.759	37.974	33.4585	0.409586	5.41944	0.0330279	0.351728		5.51323	5.55002	5.63689	5.24694	5.0643	5.56671	5.15562	-1.32969
LOC100133991	4.46632	6.16323	5.77409	3.49839	4.74429	0.406484	2.31958	0.286131	0.917742		2.15909	2.62369	2.52959	1.80669	2.24619	2.43745	2.02644	-1.32962
MMACHC	2.80946	3.12486	2.8716	1.43524	3.38878	0.275516	1.47779	0.534154	0.995		1.49029	1.64379	1.52186	0.521288	1.76077	1.55198	1.14103	-1.32956
MXD3	40.0888	33.0436	41.9933	24.0701	34.2493	0.394722	5.11874	0.0786717	0.547628		5.32513	5.0463	5.39209	4.58917	5.098	5.2545	4.84359	-1.32953
C1orf63	214.185	255.612	229.095	186.102	164.152	0.41182	7.71349	0.0600319	0.480431		7.74271	7.99781	7.8398	7.53995	7.35889	7.86011	7.44942	-1.32932
TMOD2	75.099	61.935	74.461	58.9643	47.3525	0.407542	5.99121	0.038735	0.38292		6.23072	5.95268	6.21841	5.88177	5.56537	6.13394	5.72357	-1.32903
P2RX1	62.7265	80.4788	82.273	45.0006	70.1025	0.384573	6.0913	0.0936992	0.591179		5.971	6.33054	6.36235	5.49187	6.13139	6.2213	5.81163	-1.32837
LOC100132352	7.65397	8.63933	10.3131	6.96688	6.30313	0.419372	3.00541	0.210858	0.848407		2.93621	3.11092	3.3664	2.80051	2.65607	3.13784	2.72829	-1.32827
CATSPER2	3.854	2.93024	3.6281	3.13958	2.14623	0.39539	1.67158	0.331226	0.945243		1.94636	1.55102	1.85921	1.65057	1.1018	1.78553	1.37619	-1.32808
C12orf35	569.167	630.444	593.388	374.537	539.878	0.386436	9.08094	0.111716	0.649473		9.15271	9.30022	9.21283	8.54896	9.07649	9.22192	8.81273	-1.32794
SLC39A8	22.3316	23.2148	25.4276	24.4887	12.9225	0.340968	4.44097	0.211751	0.848852		4.48101	4.53697	4.66832	4.61405	3.69182	4.5621	4.15293	-1.32792
MASTL	12.4805	8.42308	12.7524	9.44864	7.29717	0.42229	3.33985	0.198226	0.828119		3.6416	3.07435	3.6727	3.24011	2.86734	3.46288	3.05372	-1.32791
FLJ39653	204.91	249.903	333.399	186.252	201.926	0.436886	7.87859	0.0811287	0.5549		7.67885	7.96522	8.38111	7.54111	7.65768	8.00839	7.5994	-1.32776
MAP9	5.06063	6.86605	7.47235	6.42866	3.59211	0.372096	2.56869	0.353772	0.958208		2.33932	2.77948	2.90156	2.68452	1.84483	2.67345	2.26467	-1.32756
RGPD4	5.16868	3.87094	6.46883	2.57146	5.64797	0.325207	2.26313	0.458275	0.980765		2.3698	1.95268	2.6935	1.36259	2.49773	2.33866	1.93016	-1.32731
EGLN1	145.011	127.254	125.347	96.1608	103.267	0.41038	6.90042	0.0471203	0.426476		7.18002	6.99157	6.96978	6.58738	6.69024	7.04713	6.63881	-1.32714
ZNF582	2.79145	3.47087	3.65898	3.22928	1.89772	0.373846	1.61223	0.375355	0.96278		1.48101	1.7953	1.87144	1.69121	0.924264	1.71592	1.30774	-1.32701
C5orf13	11.8321	14.0349	9.78815	8.1031	9.69191	0.417259	3.42642	0.173896	0.789796		3.56464	3.81094	3.29104	3.01847	3.27678	3.55554	3.14763	-1.32676
FAM63A	80.3757	84.5876	87.0127	51.3994	77.8967	0.377042	6.25389	0.0850924	0.568594		6.32869	6.40237	6.44315	5.68368	6.28349	6.39141	5.98359	-1.32668
DHRSX	12.6786	13.4726	11.2085	7.53499	11.6348	0.375599	3.5068	0.216866	0.854795		3.66432	3.75196	3.48652	2.91361	3.54038	3.63427	3.22699	-1.32618
RPS8	163.291	183.297	232.847	126.51	163.994	0.410982	7.44334	0.0855228	0.570056		7.3513	7.51804	7.86324	6.98311	7.3575	7.57752	7.17031	-1.32613
C5AR1	288.42	254.076	322.747	176.235	265.974	0.383243	8.03093	0.123392	0.681651		8.17203	7.98912	8.33426	7.46136	8.05514	8.16513	7.75825	-1.32582
RBM43	10.7336	15.6676	17.8317	12.4387	9.51117	0.42776	3.73259	0.160928	0.7601		3.42406	3.96971	4.15638	3.63677	3.24962	3.85005	3.44319	-1.32579
SMPD1	31.7685	35.0006	30.368	25.3259	23.4729	0.408842	4.87006	0.0393485	0.385452		4.98952	5.12931	4.92448	4.66254	4.55293	5.01444	4.60774	-1.32565
SCARF2	2.17913	2.32473	3.58179	1.79405	2.19141	0.432306	1.30512	0.30781	0.934545		1.12375	1.21706	1.84068	0.843216	1.13186	1.39383	0.987538	-1.32528
ARSA	84.4638	82.0899	92.8022	68.2634	62.1728	0.406747	6.28568	0.0357817	0.365721		6.40026	6.35913	6.53609	6.09304	5.95821	6.43183	6.02563	-1.32519
RIC8B	14.5876	15.7649	15.9328	12.6181	10.7311	0.403304	3.8057	0.123466	0.681651		3.86667	3.97864	3.99393	3.65742	3.42373	3.94641	3.54058	-1.32485
NAGS	2.84548	2.8113	2.23862	1.64454	2.37215	0.38487	1.28542	0.346733	0.953989		1.50867	1.49124	1.16261	0.717685	1.24619	1.3875	0.981939	-1.32461
LOC25845	18.1174	21.701	22.7876	14.5617	16.8987	0.407346	4.23821	0.0801479	0.550308		4.1793	4.43969	4.51017	3.8641	4.07884	4.37639	3.97147	-1.32401
BCL9	13.453	13.2672	9.84991	8.82072	9.42081	0.418125	3.46187	0.161273	0.760345		3.74985	3.72979	3.30011	3.1409	3.23585	3.59325	3.18837	-1.32398
SLC44A2	380.051	332.868	446.905	272.755	308.176	0.412444	8.44379	0.0785685	0.547548		8.57005	8.37881	8.80382	8.09146	8.26761	8.58423	8.17953	-1.32381
FGD3	360.259	384.802	364.601	266.685	292.61	0.403454	8.38305	0.0675351	0.504527		8.49289	8.58797	8.51017	8.05899	8.19283	8.53035	8.12591	-1.32357
ZNF525	16.5146	18.3167	19.6844	12.05	15.5658	0.394984	4.04309	0.113097	0.654204		4.04567	4.19509	4.29898	3.59096	3.96031	4.17991	3.77563	-1.32343
HIP1	66.6706	66.5412	39.801	37.1068	48.437	0.430758	5.69423	0.0800595	0.550231		6.05898	6.05618	5.31473	5.21361	5.59804	5.80996	5.40582	-1.3233
ZNF501	2.77344	2.9843	4.60074	1.97345	3.27582	0.39034	1.66816	0.369757	0.960665		1.47168	1.57739	2.20187	0.98072	1.71186	1.75031	1.34629	-1.32319
SLC4A5	8.98666	11.4398	11.5019	8.49181	7.52309	0.411736	3.2699	0.189394	0.814311		3.16779	3.51599	3.52379	3.08607	2.91133	3.40252	2.9987	-1.32301
ZNF320	17.6852	18.7167	20.8114	10.4055	19.8808	0.3304	4.13429	0.251741	0.88877		4.14447	4.22626	4.3793	3.37927	4.31331	4.25001	3.84629	-1.32292
C6orf62	288.906	305.75	325.309	248.415	215.843	0.401753	8.11323	0.0704687	0.515417		8.17446	8.25621	8.34567	7.95661	7.75384	8.25878	7.85522	-1.32276
SERPINB2	3.18765	5.35228	1.82177	3.04988	1.85253	0.501244	1.63968	0.323549	0.943461		1.67249	2.42015	0.865341	1.60875	0.889499	1.65266	1.24913	-1.32275
HINT1	58.3503	65.806	86.5495	52.4459	52.3228	0.42309	5.98074	0.0428228	0.404445		5.86667	6.04015	6.43545	5.71276	5.70937	6.11409	5.71106	-1.32228
STAT6	647.4	665.423	586.95	442.142	517.286	0.400591	9.15962	0.079332	0.548265		9.33851	9.37813	9.19709	8.78837	9.01482	9.30458	8.90159	-1.32224
FLT3LG	58.9986	64.0327	70.7248	68.2634	34.7689	0.327138	5.89243	0.198035	0.828119		5.88261	6.00074	6.14414	6.09304	5.11972	6.00916	5.60638	-1.32205
ICAM3	676.647	602.461	708.73	426.026	586.959	0.387562	9.22935	0.108692	0.64285		9.40226	9.23472	9.46909	8.7348	9.19712	9.36869	8.96596	-1.32201
CCR4	20.7468	15.1269	16.6584	21.7977	7.90715	0.239374	4.04229	0.51657	0.993867		4.37481	3.91905	4.05818	4.4461	2.98316	4.11735	3.71463	-1.322
RPL22L1	6.80753	6.92012	8.92359	5.02333	6.3935	0.401583	2.78018	0.254063	0.88877		2.76713	2.7908	3.15762	2.32864	2.67661	2.90518	2.50262	-1.32185
STARD5	33.5154	32.5462	29.7967	22.5751	25.8225	0.400299	4.85356	0.0446218	0.413657		5.06675	5.02442	4.89708	4.49666	4.69056	4.99608	4.59361	-1.32177
FAM104B	4.08812	3.58981	4.24565	2.69107	3.3436	0.394109	1.86679	0.305356	0.934225		2.03144	1.84391	2.08599	1.42818	1.7414	1.98711	1.58479	-1.32163
COQ3	2.52131	2.71398	3.28845	1.85385	2.46251	0.392704	1.39096	0.326357	0.943498		1.33417	1.44041	1.71741	0.890522	1.30013	1.49733	1.09533	-1.32134
CUEDC1	15.7582	17.9058	20.1167	12.648	14.4136	0.405323	4.0206	0.100305	0.612649		3.97803	4.16235	4.33032	3.66084	3.84936	4.1569	3.7551	-1.32116
DFFB	18.2795	20.3819	28.4999	17.0434	16.2435	0.427911	4.33233	0.088199	0.578209		4.19215	4.34922	4.83288	4.09114	4.02179	4.45808	4.05647	-1.32099
ING4	44.1589	47.3379	50.5927	34.356	37.3218	0.402013	5.41988	0.0364934	0.370458		5.46463	5.56492	5.66086	5.10249	5.22194	5.56347	5.16222	-1.32066
TIGD7	11.508	15.5703	17.2451	9.95695	12.2222	0.413373	3.74013	0.152046	0.746043		3.52456	3.96072	4.10811	3.3157	3.61143	3.86446	3.46357	-1.32033
LOC400657	21.7913	25.0638	26.1686	16.6547	20.2875	0.397377	4.46311	0.0725192	0.523419		4.44568	4.64753	4.70977	4.05786	4.34252	4.60099	4.20019	-1.32024
FAM8A1	158.716	151.15	186.207	118.826	131.078	0.4041	7.22159	0.0601243	0.480431		7.31031	7.23984	7.54076	6.8927	7.03428	7.36364	6.96349	-1.31964
CALML4	45.2755	46.873	50.9787	35.1334	37.1184	0.401038	5.43067	0.0356301	0.364796		5.50066	5.55068	5.67182	5.13477	5.21406	5.57439	5.17442	-1.31948
ANKDD1A	15.6861	15.5054	12.845	12.0799	10.1663	0.401177	3.73429	0.138687	0.720534		3.97142	3.9547	3.68314	3.59454	3.34573	3.86975	3.47013	-1.31916
TMEM65	21.6832	23.9285	26.5237	17.3723	18.9998	0.402569	4.44351	0.0667759	0.503264		4.43851	4.58066	4.72921	4.11872	4.24791	4.58279	4.18331	-1.31903
NPEPPS	123.544	128.206	114.432	91.8551	93.0559	0.400778	6.78501	0.0470737	0.426377		6.94888	7.00232	6.83835	6.52129	6.54003	6.92985	6.53066	-1.31877
CHMP1B	175.411	180.647	193.108	129.171	148.926	0.396586	7.37081	0.0625876	0.488347		7.4546	7.49703	7.59326	7.01314	7.21845	7.51496	7.11579	-1.31875
CRELD1	27.5543	26.6749	21.7377	21.678	16.8309	0.396376	4.52018	0.0819355	0.557984		4.78421	4.73741	4.44213	4.43816	4.07304	4.65458	4.2556	-1.31857
RPS27	6.41133	7.5905	8.22884	5.38214	5.80611	0.405397	2.75285	0.240274	0.875612		2.68062	2.9242	3.04069	2.42818	2.53757	2.88184	2.48288	-1.31856
SLC27A5	2.17913	2.51935	2.14598	1.34553	2.214	0.352113	1.09614	0.408717	0.970805		1.12375	1.33305	1.10164	0.428179	1.14666	1.18615	0.787418	-1.31835
C19orf39	5.04262	5.99022	5.35724	4.0665	4.20209	0.402498	2.3185	0.269468	0.906647		2.33417	2.58261	2.42149	2.02379	2.07111	2.44609	2.04745	-1.31827
ZNF761	19.0899	18.3383	19.6535	15.9969	13.0129	0.392507	4.11014	0.0991008	0.609153		4.25474	4.19679	4.29671	3.99972	3.70187	4.24941	3.8508	-1.31824
ACTN1	188.828	166.645	158.695	121.666	138.262	0.399012	7.27499	0.062382	0.487895		7.56093	7.38063	7.31011	6.92678	7.11126	7.41722	7.01902	-1.31786
PECAM1	216.472	198.975	199.021	167.235	144.226	0.395389	7.53323	0.0646839	0.495952		7.75804	7.63644	7.63677	7.38573	7.17219	7.67709	7.27896	-1.31779
TMX1	54.1721	54.7554	57.3703	42.7282	41.3883	0.398436	5.6478	0.0288991	0.322729		5.75948	5.77493	5.84223	5.41712	5.37115	5.79221	5.39413	-1.31775
LOC644246	1.38672	6.26054	2.85617	1.49504	3.27582	0.552723	1.65291	0.352203	0.95733		0.471676	2.64629	1.51408	0.580182	1.71186	1.54401	1.14602	-1.31768
MAN2A2	210.997	222.547	233.82	124.567	228.404	0.333741	7.67334	0.206948	0.840586		7.72108	7.79796	7.86925	6.96077	7.83544	7.7961	7.39811	-1.31767
NR1D1	7.94212	7.73107	7.98182	7.47519	4.78947	0.365222	2.85391	0.301833	0.933456		2.98952	2.95067	2.99672	2.90211	2.25987	2.97897	2.58099	-1.31766
ANKRD13D	184.272	182.767	184.199	128.693	151.117	0.393137	7.37735	0.0641787	0.49466		7.52569	7.51386	7.52513	7.00779	7.23952	7.52156	7.12365	-1.31759
TRIM23	24.7809	26.3829	27.8206	19.4654	20.4682	0.398813	4.57532	0.0530505	0.456609		4.63115	4.72153	4.79808	4.28284	4.35531	4.71692	4.31908	-1.31754
NUMBL	9.02268	9.83954	8.36779	5.38214	8.78823	0.354906	3.06023	0.30548	0.934313		3.17356	3.29859	3.06485	2.42818	3.13557	3.179	2.78188	-1.31688
CXCR2	706.687	586.404	807.446	460.83	603.587	0.395676	9.30617	0.111313	0.648505		9.46493	9.19575	9.65722	8.84809	9.23742	9.4393	9.04275	-1.31635
TGFA	25.8434	21.4848	23.4669	18.5684	17.215	0.399254	4.41748	0.0681988	0.506947		4.69172	4.42524	4.55255	4.21478	4.10559	4.55651	4.16018	-1.31615
HIST1H2BC	5.38479	3.70875	5.66601	2.99008	4.51837	0.385002	2.17143	0.330576	0.945243		2.42889	1.89093	2.50233	1.58018	2.1758	2.27405	1.87799	-1.31591
C16orf48	6.96962	7.56888	8.93902	5.89045	5.94166	0.403547	2.83186	0.237815	0.874738		2.80108	2.92008	3.16012	2.55838	2.57087	2.96043	2.56462	-1.31568
IPW	5.11465	7.80675	5.1411	4.63462	4.33764	0.426658	2.45142	0.262741	0.896006		2.35464	2.96472	2.36208	2.21245	2.11691	2.56048	2.16468	-1.31567
ZFP37	1.83695	2.67073	2.60915	3.10968	1.01663	0.212788	1.19299	0.696738	0.999932		0.877315	1.41724	1.38358	1.63677	0.0238001	1.22604	0.830283	-1.31564
MMP25	603.709	515.224	720.927	335.965	634.854	0.337276	9.13493	0.248861	0.886308		9.23771	9.00906	9.49371	8.39217	9.31028	9.24683	8.85122	-1.31549
TRAF1	118.862	149.972	167.958	129.291	92.8526	0.390791	7.04265	0.103017	0.623227		6.89314	7.22855	7.39196	7.01448	6.53687	7.17121	6.77567	-1.31544
ZNHIT3	17.0548	18.4032	22.9883	13.3357	16.1984	0.398776	4.14218	0.110391	0.648227		4.09211	4.20188	4.52283	3.73723	4.01778	4.27227	3.8775	-1.31474
SYCP2	8.33833	7.43912	6.60778	6.60807	4.83466	0.384811	2.76822	0.275618	0.911436		3.05976	2.89513	2.72416	2.72423	2.27341	2.89302	2.49882	-1.31421
ZNF284	3.36775	4.6927	5.04846	3.46849	3.09509	0.415189	1.99679	0.285871	0.917648		1.75178	2.23042	2.33584	1.79431	1.62998	2.10602	1.71214	-1.31392
CAPN5	7.83406	4.53051	7.2562	5.11303	4.58615	0.430227	2.56267	0.26468	0.899701		2.96976	2.17967	2.85921	2.35418	2.19728	2.66955	2.27573	-1.31387
C17orf100	3.42177	4.5197	5.86672	3.49839	3.3436	0.428981	2.06546	0.279508	0.911436		1.77474	2.17623	2.55255	1.80669	1.7414	2.16784	1.77405	-1.31385
TMC4	0.936486	4.71433	3.02599	0.897023	3.63729	0.348386	1.44871	0.606434	0.999932		-0.094671	2.23705	1.59741	-0.156784	1.86286	1.2466	0.85304	-1.31363
PCYOX1	21.7553	22.2092	20.5181	18.2993	14.6169	0.386458	4.28775	0.0871267	0.574968		4.44329	4.47309	4.35882	4.19371	3.86957	4.42507	4.03164	-1.31351
PRKCI	14.1553	14.5647	15.1763	11.1829	11.0926	0.393719	3.73251	0.130378	0.700787		3.82327	3.8644	3.92375	3.48322	3.47153	3.87047	3.47737	-1.31321
ACRC	6.33929	8.00138	6.05198	4.42531	5.96425	0.386767	2.63727	0.287502	0.920204		2.66432	3.00025	2.59741	2.14578	2.57634	2.75399	2.36106	-1.31306
PRKAR1B	13.3449	12.6184	10.6373	10.4055	8.22344	0.390591	3.47194	0.185301	0.807044		3.73822	3.65746	3.41106	3.37927	3.03974	3.60224	3.20951	-1.31288
CXCR7	5.70896	7.15799	7.85831	5.35224	5.08317	0.405802	2.65342	0.253455	0.88877		2.51323	2.83956	2.97422	2.42014	2.34573	2.77567	2.38293	-1.31288
ZNF329	13.1648	13.7754	14.1419	13.3656	8.13307	0.351742	3.65109	0.24079	0.875612		3.71862	3.78402	3.8219	3.74046	3.0238	3.77485	3.38213	-1.31286
CCDC121	2.44927	3.05999	3.45828	2.27246	2.23659	0.40792	1.45955	0.308569	0.935143		1.29235	1.61353	1.79005	1.18425	1.1613	1.56531	1.17278	-1.3127
TRMT11	4.91655	5.94697	6.5769	4.21601	4.58615	0.401278	2.40756	0.27133	0.907569		2.29765	2.57216	2.71741	2.07588	2.19728	2.52907	2.13658	-1.31266
CLTCL1	12.4805	7.02824	5.95935	3.28908	11.4541	0.199862	3.01757	0.697684	0.999932		3.6416	2.81316	2.57515	1.71769	3.51779	3.00997	2.61774	-1.31243
RPL10A	137.97	163.888	152.905	107.075	123.984	0.39183	7.1004	0.0663885	0.502494		7.10821	7.35656	7.25649	6.74247	6.95401	7.24042	6.84824	-1.31237
DNA2	6.7535	6.46598	5.11022	3.7675	5.67056	0.369657	2.48911	0.326982	0.943498		2.75564	2.69287	2.35339	1.91361	2.50349	2.60063	2.20855	-1.31229
LYRM5	11.3459	11.5804	12.5054	9.17953	8.81083	0.393037	3.42467	0.172722	0.787306		3.5041	3.53361	3.64448	3.19842	3.13928	3.56073	3.16885	-1.3121
ZMAT1	43.6727	60.7456	60.8132	44.8511	38.3836	0.404996	5.63665	0.0562167	0.468329		5.44866	5.92471	5.92631	5.48707	5.26242	5.76656	5.37474	-1.31204
LAMP2	242.928	220.006	224.294	161.045	188.958	0.388332	7.697	0.07328	0.527316		7.92439	7.7814	7.80925	7.33132	7.56192	7.83834	7.44662	-1.31196
CD200R1	13.9752	12.4021	12.737	13.7543	7.16162	0.320567	3.59057	0.323839	0.943482		3.8048	3.63252	3.67095	3.78182	2.84029	3.70276	3.31105	-1.31194
ZNF429	9.49092	11.3966	8.89271	3.917	14.4588	0.108989	3.27725	0.821056	0.999932		3.24655	3.51053	3.15262	1.96975	3.85388	3.30323	2.91181	-1.31168
ZNF879	5.88905	5.77397	5.65058	5.32233	3.63729	0.368164	2.40636	0.323367	0.943461		2.55804	2.52956	2.4984	2.41206	1.86286	2.52867	2.13746	-1.31149
C1R	2.21515	2.45448	3.22669	1.70434	2.30437	0.388782	1.28412	0.351936	0.957281		1.1474	1.29542	1.69006	0.769216	1.20437	1.37763	0.986794	-1.31115
NAAA	64.5275	69.1471	104.52	75.3499	46.4489	0.383189	6.17091	0.143643	0.729908		6.01184	6.1116	6.70764	6.23553	5.53757	6.27703	5.88655	-1.31082
ICA1	2.64737	2.19497	2.68634	2.33226	1.55884	0.370975	1.22003	0.376385	0.96278		1.40456	1.1342	1.42564	1.22173	0.640471	1.32147	0.9311	-1.31073
DNAL4	12.0302	10.2937	10.9152	7.32569	9.7145	0.376776	3.33823	0.219048	0.857375		3.58859	3.36369	3.44826	2.87296	3.28014	3.46685	3.07655	-1.31066
SH2D1B	44.6091	19.3006	27.975	42.9973	11.2959	0.174697	4.87034	0.707775	0.999932		5.47927	4.27058	4.80607	5.42617	3.49773	4.85197	4.46195	-1.31041
HIST2H2BF	9.56296	10.6072	17.523	9.98685	8.56232	0.438533	3.4989	0.190345	0.815628		3.25746	3.40698	4.13117	3.32003	3.098	3.59854	3.20902	-1.30996
VAMP1	99.7718	105.975	132.202	91.5262	79.6815	0.39625	6.67084	0.0685886	0.508749		6.64056	6.72758	7.0466	6.51611	6.31617	6.80491	6.41614	-1.30928
ZNF137P	11.6881	11.3317	10.3748	8.70112	8.29121	0.389946	3.3411	0.188692	0.813683		3.54696	3.50229	3.37502	3.1212	3.05158	3.47476	3.08639	-1.30891
MAPKSP1	32.1107	36.4928	35.1077	26.9406	25.8225	0.390445	4.97045	0.051224	0.448323		5.00498	5.18954	5.13371	4.75171	4.69056	5.10941	4.72113	-1.30883
C7orf53	8.57245	9.53678	8.92359	4.75422	9.96301	0.289146	3.07292	0.437279	0.975119		3.09971	3.2535	3.15762	2.24921	3.31658	3.17028	2.7829	-1.30802
KCNH7	5.9791	4.07638	3.68986	2.87047	4.08913	0.392141	2.06764	0.327746	0.94395		2.57993	2.02729	1.88356	1.52129	2.03179	2.16359	1.77654	-1.30772
RTN3	212.186	174.7	179.367	114.52	180.554	0.355117	7.42896	0.148787	0.73787		7.72919	7.44874	7.48677	6.83945	7.49629	7.5549	7.16787	-1.3077
RNF166	174.384	220.741	245.939	142.477	183.74	0.389587	7.59632	0.10215	0.620277		7.44613	7.78621	7.94216	7.15459	7.52152	7.72483	7.33805	-1.30747
RPS13	67.2829	75.905	78.8456	49.0372	65.0646	0.375012	6.07224	0.0622733	0.487808		6.07217	6.24612	6.30096	5.61581	6.0238	6.20642	5.8198	-1.30732
HSDL2	48.0129	39.4663	50.2839	32.7712	37.254	0.390494	5.37885	0.0548054	0.46272		5.58535	5.30255	5.65203	5.03436	5.21932	5.51331	5.12684	-1.30719
KCNC4	3.74594	4.28182	3.22669	3.04988	2.66584	0.394864	1.78551	0.311867	0.937396		1.90533	2.09822	1.69006	1.60875	1.41459	1.89787	1.51167	-1.30695
TLR9	20.5487	26.7289	26.462	16.3557	21.3267	0.382883	4.48195	0.100346	0.612649		4.36097	4.74033	4.72585	4.03172	4.41459	4.60905	4.22316	-1.30667
LOC400960	13.1108	14.9539	11.2548	8.70112	11.4089	0.381334	3.57856	0.189982	0.815337		3.71268	3.90245	3.49247	3.1212	3.51209	3.70254	3.31664	-1.30667
PGBD2	14.8037	37.6281	16.1489	15.0401	16.8535	0.520418	4.33456	0.149237	0.738802		3.88788	5.23374	4.01337	3.91074	4.07498	4.37833	3.99286	-1.30629
ARRDC3	150.666	150.718	208.994	109.676	150.936	0.384481	7.26918	0.115235	0.659482		7.23521	7.23571	7.70732	6.7771	7.2378	7.39275	7.00745	-1.30613
MTL5	7.36582	5.7091	5.17197	4.30571	4.92503	0.396085	2.47165	0.284829	0.916025		2.88085	2.51326	2.37072	2.10625	2.30013	2.58827	2.20319	-1.30594
DOCK9	38.9722	42.7425	37.6087	41.7415	22.1626	0.31746	5.19746	0.212703	0.848852		5.28437	5.4176	5.233	5.38341	4.47006	5.31166	4.92673	-1.30579
USP10	63.8791	105.899	110.541	62.7617	76.9931	0.419195	6.39371	0.0969563	0.601905		5.99727	6.72655	6.78844	5.97181	6.26666	6.50409	6.11923	-1.30573
ADAMTSL4	53.1636	49.7924	50.9169	45.8379	33.6393	0.368945	5.54592	0.0673435	0.50414		5.73237	5.63785	5.67007	5.51847	5.07208	5.6801	5.29527	-1.3057
HOXB2	14.7857	10.0342	15.6703	11.5417	8.92379	0.399596	3.61333	0.193928	0.822014		3.88613	3.32685	3.96996	3.52878	3.15766	3.72765	3.34322	-1.30534
CLEC4D	12.0663	9.26647	19.7153	6.63797	14.9784	0.337513	3.65419	0.397975	0.966638		3.59291	3.21202	4.30124	2.73074	3.90481	3.70206	3.31778	-1.30521
CWC25	47.4006	47.2838	58.4973	38.4823	39.3776	0.391167	5.53176	0.0450273	0.416206		5.56683	5.56328	5.8703	5.26612	5.2993	5.6668	5.28271	-1.30504
RAB3IP	12.8767	14.3592	13.1229	11.7211	9.05934	0.374491	3.61825	0.179928	0.799098		3.68669	3.84391	3.71402	3.55104	3.17941	3.7482	3.36522	-1.30404
IL1RAP	45.5276	42.3425	60.8132	39.1401	35.9888	0.39987	5.48599	0.0587271	0.477603		5.50867	5.40403	5.92631	5.29058	5.16948	5.613	5.23003	-1.30403
POMC	2.39524	2.08685	3.72073	1.88375	2.19141	0.420509	1.3254	0.328113	0.944312		1.26017	1.06132	1.89559	0.913606	1.13186	1.40569	1.02273	-1.30402
C1orf213	2.19714	2.99511	2.48564	1.97345	1.92031	0.397189	1.24535	0.333038	0.945513		1.13563	1.58261	1.31361	0.98072	0.941338	1.34395	0.961029	-1.30398
CAPS	31.2642	35.1412	36.1884	25.8343	26.5454	0.384974	4.95659	0.055347	0.463935		4.96644	5.13509	5.17745	4.69121	4.73039	5.093	4.7108	-1.30332
TMEM9	19.5942	19.4304	23.0655	14.2029	17.6442	0.376914	4.23602	0.10612	0.633933		4.29235	4.28024	4.52766	3.82811	4.14113	4.36675	3.98462	-1.30327
PNKD	32.867	36.6334	30.8003	20.0335	32.6904	0.341502	4.93877	0.146279	0.734026		5.03857	5.19509	4.94487	4.32434	5.0308	5.05951	4.67757	-1.30309
C1orf93	25.6453	20.9009	28.3146	19.3757	18.6383	0.392291	4.49981	0.0800551	0.550231		4.68062	4.38549	4.82348	4.27618	4.2202	4.62986	4.24819	-1.30286
HRH2	40.3409	28.1022	38.6895	23.3226	31.4253	0.382033	5.01914	0.104094	0.626662		5.33417	4.81261	5.27387	4.54366	4.97385	5.14022	4.75875	-1.30266
NDRG2	12.1203	13.4293	9.91166	8.73102	9.28526	0.392019	3.42662	0.190009	0.815337		3.59935	3.74732	3.30913	3.12615	3.21494	3.55193	3.17055	-1.30259
HAUS4	38.3959	46.3431	46.4551	28.3459	39.468	0.366343	5.31711	0.0886288	0.578327		5.26288	5.53428	5.53777	4.82507	5.30261	5.44498	5.06384	-1.30237
PILRA	149.73	132.174	143.071	104.114	113.411	0.38107	7.00623	0.0649917	0.496521		7.22622	7.0463	7.16058	6.70203	6.82542	7.14437	6.76372	-1.30192
MRI1	48.3191	54.7122	53.2327	35.9407	44.4156	0.374059	5.56629	0.0546398	0.462617		5.59452	5.77379	5.73424	5.16755	5.47299	5.70085	5.32027	-1.30187
C17orf103	114.305	86.5988	97.4029	68.5923	83.9514	0.38215	6.49542	0.0756543	0.537987		6.83675	6.43627	6.60589	6.09998	6.39148	6.62631	6.24573	-1.30186
ZNF746	72.7577	66.8981	68.9494	46.9741	60.6591	0.368975	5.98421	0.0543678	0.461281		6.18503	6.06389	6.10747	5.55379	5.92265	6.1188	5.73822	-1.30186
UXS1	42.5201	43.6616	39.7084	34.1168	30.4086	0.379775	5.25308	0.049016	0.436356		5.41007	5.44829	5.31137	5.09241	4.92641	5.38991	5.00941	-1.3018
RPL6	114.431	136.445	169.147	108.988	103.584	0.397634	6.98389	0.0806751	0.552553		6.83834	7.09218	7.40213	6.76803	6.69465	7.11088	6.73134	-1.30093
TNKS1BP1	4.93456	5.25496	5.6197	3.67779	4.4506	0.373126	2.27596	0.308637	0.935143		2.30292	2.39368	2.49049	1.87884	2.154	2.3957	2.01642	-1.30069
LOC91316	68.5436	79.8408	82.5355	51.8778	67.0978	0.371373	6.1301	0.0626701	0.488415		6.09895	6.31905	6.36694	5.69705	6.06819	6.26165	5.88262	-1.30047
STX16	322.421	365.242	353.037	260.077	272.932	0.380362	8.29829	0.084378	0.567835		8.3328	8.51271	8.46368	8.02279	8.0924	8.4364	8.0576	-1.30026
AMY2A	2.37723	3.04918	2.85617	1.55484	2.86917	0.313982	1.37908	0.457477	0.980765		1.24928	1.60842	1.51408	0.636765	1.52063	1.45726	1.0787	-1.30005
LOC387646	6.89758	13.6889	11.4864	7.05658	8.85601	0.426501	3.27301	0.237672	0.874738		2.78609	3.77493	3.52186	2.81897	3.14666	3.36096	2.98281	-1.29967
PHKG2	49.7598	49.0247	49.1724	36.9573	38.971	0.377265	5.48646	0.0397039	0.387656		5.63691	5.61544	5.61978	5.20779	5.28433	5.62404	5.24606	-1.29952
KIAA0753	17.9013	18.4681	21.7686	14.5617	15.1591	0.382749	4.13968	0.104944	0.629891		4.16199	4.20696	4.44418	3.8641	3.92212	4.27104	3.89311	-1.29948
LTB	334.127	331.614	417.618	416.248	183.514	0.268206	8.39515	0.395616	0.966458		8.38425	8.37336	8.70604	8.7013	7.51974	8.48788	8.11052	-1.29896
PDCD10	30.904	31.9298	43.2284	29.4522	24.5799	0.388584	5.00317	0.0860486	0.571011		4.94972	4.99683	5.43391	4.88031	4.61941	5.12682	4.74986	-1.29861
DHRS4L2	14.2994	19.3763	13.5398	8.0732	17.7346	0.284714	3.87499	0.406097	0.970017		3.83788	4.27622	3.75913	3.01314	4.1485	3.95775	3.58082	-1.29857
NINJ1	176.311	130.693	189.557	88.8351	178.431	0.308382	7.25573	0.293882	0.924651		7.46198	7.03004	7.56649	6.47306	7.47922	7.35283	6.97614	-1.29837
CPEB2	30.3818	32.384	37.4389	24.4289	26.8843	0.380191	4.92409	0.0613211	0.484231		4.92513	5.01721	5.22647	4.61052	4.74869	5.05627	4.67961	-1.29834
ANKRD55	10.2833	4.61701	4.60074	5.26253	4.08913	0.474411	2.53855	0.288404	0.92058		3.36224	2.20696	2.20187	2.39576	2.03179	2.59035	2.21378	-1.29826
CPPED1	293.642	258.574	281.772	202.578	225.806	0.37608	7.9803	0.0856646	0.570487		8.19792	8.01444	8.13839	7.66233	7.81894	8.11691	7.74063	-1.29799
FAM161B	3.49381	3.47087	3.98319	2.60137	3.02731	0.372627	1.75169	0.330003	0.945243		1.8048	1.7953	1.99393	1.37927	1.59804	1.86467	1.48865	-1.29776
SORL1	768.711	718.459	832.055	557.26	634.583	0.375458	9.45588	0.100542	0.613009		9.5863	9.48876	9.70053	9.12221	9.30966	9.59186	9.21594	-1.29767
POLR2K	10.8236	12.9536	17.1987	9.74765	10.9571	0.399396	3.63192	0.180133	0.799158		3.43611	3.69528	4.10423	3.28505	3.45379	3.74521	3.36942	-1.29755
ZNF222	4.14215	5.3739	4.1067	3.04988	3.95358	0.373803	2.06548	0.328709	0.944391		2.05038	2.42597	2.03798	1.60875	1.98316	2.17144	1.79595	-1.29728
DTX3	18.8558	21.1929	17.1679	16.2062	13.2388	0.374912	4.11986	0.123715	0.68186		4.23693	4.40551	4.10164	4.01847	3.7267	4.24803	3.87259	-1.29723
PDLIM7	79.8354	72.791	92.6633	52.5057	74.9146	0.35925	6.22106	0.093635	0.591179		6.31896	6.18569	6.53393	5.7144	6.22718	6.34619	5.97079	-1.2972
NAMPT	634.883	520.112	747.111	490.582	477.027	0.390123	9.1649	0.106319	0.633933		9.31035	9.02268	9.54518	8.93835	8.89793	9.29273	8.91814	-1.29648
GUCA1B	5.25873	4.6927	4.61618	2.99008	4.67652	0.336747	2.17024	0.376103	0.96278		2.39471	2.23042	2.2067	1.58018	2.22543	2.27728	1.90281	-1.29636
CXorf65	5.2047	5.59016	8.80008	4.66452	5.15094	0.411437	2.56953	0.287888	0.920542		2.37981	2.48289	3.13752	2.22173	2.36484	2.66674	2.29328	-1.29545
TNFRSF10C	409.947	263.235	316.201	224.943	278.738	0.388923	8.22237	0.124163	0.683383		8.67929	8.04021	8.3047	7.81342	8.12277	8.3414	7.96809	-1.29532
MCC	7.23976	11.5588	5.94391	4.84392	7.72642	0.391178	2.91383	0.329408	0.944906		2.85594	3.53091	2.57141	2.27618	2.9498	2.98609	2.61299	-1.29513
LOC100233209	67.0128	85.2904	76.9775	69.6987	49.4988	0.359603	6.12408	0.0894578	0.580829		6.06636	6.41431	6.26637	6.12306	5.62932	6.24901	5.87619	-1.29488
ATP6V0E2	41.4395	42.8831	41.5919	38.6318	27.2006	0.351779	5.26295	0.0944587	0.593499		5.37293	5.42234	5.37823	5.27172	4.76557	5.39117	5.01864	-1.29462
RGL4	64.6535	59.6968	71.574	46.7349	54.1753	0.371721	5.89291	0.0478774	0.430716		6.01466	5.89958	6.16136	5.54643	5.75956	6.0252	5.653	-1.29433
FEZ2	27.7704	27.0858	25.2269	20.0036	21.2364	0.372101	4.60403	0.0664048	0.502494		4.79548	4.75946	4.65689	4.32219	4.40846	4.73728	4.36533	-1.2941
RNF13	99.5196	92.935	97.0015	73.2868	75.8409	0.37171	6.45566	0.0570006	0.471119		6.63691	6.53815	6.59994	6.19548	6.2449	6.59166	6.22019	-1.29367
FPR2	145.137	176.614	257.333	145.078	144.882	0.412968	7.44186	0.111257	0.648505		7.18127	7.46446	8.00749	7.18069	7.17873	7.55107	7.17971	-1.29358
ZNF616	7.49189	6.81199	6.59234	4.90372	5.89648	0.365432	2.67632	0.292856	0.924409		2.90533	2.76808	2.72079	2.29388	2.55985	2.79807	2.42687	-1.29343
WDR89	20.1885	22.858	22.0465	18.7179	15.001	0.36548	4.30852	0.106595	0.633933		4.33546	4.51463	4.46248	4.22634	3.90699	4.43752	4.06667	-1.29312
CHMP5	16.4605	16.4677	23.6676	15.7876	13.0807	0.386907	4.09984	0.140904	0.726012		4.04094	4.04157	4.56484	3.98072	3.70937	4.21578	3.84504	-1.29302
ATP10A	33.7135	42.2776	27.5581	26.4024	26.184	0.393135	4.96767	0.0839481	0.566199		5.07525	5.40182	4.78441	4.7226	4.71061	5.08716	4.7166	-1.29285
KIAA1908	11.508	7.47156	12.6906	6.48846	9.78228	0.372828	3.26881	0.290867	0.922807		3.52456	2.90141	3.66569	2.69788	3.29017	3.36389	2.99402	-1.29223
LOC100129534	6.50137	7.26612	5.17197	4.93362	4.74429	0.38449	2.53069	0.291966	0.923067		2.70074	2.86119	2.37072	2.30265	2.24619	2.64421	2.27442	-1.29217
ZNF439	17.9013	19.0411	17.1061	12.0799	16.0628	0.355183	4.04405	0.152781	0.747238		4.16199	4.25105	4.09644	3.59454	4.00565	4.16983	3.80009	-1.29211
FLJ43663	16.7307	19.9818	21.4907	14.4122	15.4754	0.376542	4.14362	0.117328	0.666032		4.06442	4.32062	4.42564	3.84922	3.95191	4.27023	3.90056	-1.29205
CD46	413.332	416.007	448.65	361.171	300.562	0.364639	8.59989	0.106448	0.633933		8.69116	8.70046	8.80944	8.49654	8.23152	8.73369	8.36403	-1.29205
UNC119	99.6817	98.0926	100.213	72.898	81.0822	0.367351	6.49903	0.062002	0.487281		6.63926	6.61607	6.64692	6.18781	6.34131	6.63408	6.26456	-1.29193
TTN	78.8449	75.559	76.8694	68.8913	51.6902	0.355151	6.1379	0.0702719	0.51435		6.30095	6.23953	6.26434	6.10625	5.69182	6.26827	5.89903	-1.29167
ZNF629	7.27577	7.03905	6.91655	4.69442	6.3935	0.349865	2.70461	0.316871	0.940769		2.8631	2.81538	2.79005	2.23095	2.67661	2.82285	2.45378	-1.29152
CACNA2D3	4.37627	8.04463	4.63162	2.75087	6.50646	0.294134	2.41508	0.526819	0.994597		2.1297	3.00803	2.21152	1.45989	2.70187	2.44975	2.08088	-1.29134
IGSF6	155.15	131.936	152.288	117.121	109.277	0.371604	7.05749	0.0766431	0.540367		7.27752	7.0437	7.25065	6.87186	6.77184	7.19063	6.82185	-1.29126
CCDC85C	8.78856	7.32018	8.27516	6.36886	6.19017	0.371655	2.89491	0.267376	0.903974		3.13563	2.87188	3.04879	2.67104	2.62998	3.01876	2.65051	-1.29079
LOC100506548	32.6329	39.1311	39.7393	30.2297	27.2232	0.372365	5.08108	0.0697797	0.513265		5.02826	5.29024	5.31249	4.91789	4.76676	5.21033	4.84233	-1.29056
OSGIN2	47.4006	38.6445	41.7154	30.6184	35.3111	0.368588	5.27775	0.0644949	0.495658		5.56683	5.27219	5.38251	4.93633	5.14205	5.40718	5.03919	-1.29055
TBC1D15	63.663	64.8653	71.188	55.3463	47.9625	0.366388	5.9226	0.0480169	0.431145		5.99238	6.01937	6.15356	5.79041	5.58384	6.05511	5.68713	-1.29055
ZNF630	3.04358	2.95186	2.48564	2.81067	1.69439	0.333667	1.40087	0.428474	0.973073		1.60577	1.56163	1.31361	1.49091	0.760766	1.49367	1.12584	-1.29041
ST6GALNAC6	100.204	76.6835	96.2759	74.124	66.2845	0.375116	6.37088	0.0679697	0.50619		6.6468	6.26084	6.5891	6.21187	6.0506	6.49891	6.13123	-1.29028
OSTM1	84.2657	78.5757	84.3109	64.167	63.4831	0.36817	6.22906	0.0441788	0.410114		6.39687	6.29601	6.39765	6.00376	5.9883	6.36351	5.99603	-1.2901
SRD5A3	4.59238	4.76839	7.20989	3.64789	4.81207	0.382525	2.33934	0.327082	0.943498		2.19924	2.2535	2.84998	1.86706	2.26666	2.43424	2.06686	-1.29001
SEC61A2	18.1354	18.5221	23.3742	15.7577	15.0688	0.376702	4.18775	0.116425	0.662478		4.18074	4.21118	4.54685	3.97798	3.91349	4.31292	3.94574	-1.28983
SFI1	82.6269	77.2242	92.8331	73.5559	57.6544	0.36081	6.26353	0.0795439	0.548265		6.36854	6.27098	6.53657	6.20077	5.84936	6.39203	6.02506	-1.28964
ZNF862	82.7889	90.6751	80.1733	69.2801	61.8791	0.366796	6.26704	0.0591418	0.478614		6.37137	6.50264	6.32505	6.11437	5.95138	6.39968	6.03287	-1.2895
ZNF586	22.1155	24.934	23.4977	18.2096	18.2316	0.368364	4.42311	0.0859231	0.570495		4.46698	4.64004	4.55445	4.18662	4.18837	4.55383	4.1875	-1.28907
HYLS1	10.2113	9.35297	8.72288	8.13301	6.55164	0.361889	3.11154	0.26529	0.901263		3.35209	3.22542	3.1248	3.02379	2.71186	3.23411	2.86782	-1.28903
SLC6A6	452.016	392.922	505.835	262.678	459.677	0.31793	8.69586	0.244162	0.881403		8.82023	8.6181	8.98252	8.03715	8.84448	8.80695	8.44081	-1.2889
LOC440944	17.2349	21.5064	24.0227	15.8773	16.2887	0.379696	4.25123	0.108581	0.642655		4.10726	4.4267	4.58632	3.98889	4.0258	4.37343	4.00735	-1.28885
C14orf28	6.50137	6.46598	7.98182	5.62134	5.17354	0.371876	2.67804	0.286057	0.917742		2.70074	2.69287	2.99672	2.49091	2.37115	2.79678	2.43103	-1.28855
TMCC1	38.63	40.4394	39.7084	25.0269	37.7284	0.334297	5.18451	0.127942	0.693967		5.27165	5.33769	5.31137	4.64541	5.23758	5.3069	4.94149	-1.28825
C1orf96	39.2424	23.1932	23.8992	23.5917	19.9034	0.403804	4.70093	0.118128	0.667326		5.29434	4.53563	4.57889	4.56021	4.31495	4.80295	4.43758	-1.28822
FAM185A	2.79145	3.69794	3.68986	2.72097	2.5077	0.378374	1.64914	0.340386	0.951226		1.48101	1.88672	1.88356	1.44412	1.32636	1.75043	1.38524	-1.28805
PIK3R1	102.329	105.218	100.691	108.869	58.4451	0.29705	6.57217	0.25066	0.888567		6.67707	6.71724	6.6538	6.76644	5.86901	6.6827	6.31773	-1.28786
ZNF573	2.17913	2.33554	2.88704	1.88375	1.92031	0.374797	1.19684	0.358032	0.95924		1.12375	1.22376	1.52959	0.913606	0.941338	1.29237	0.927472	-1.28779
L3MBTL1	6.64545	6.83361	7.51866	4.72432	6.23535	0.351011	2.68871	0.314798	0.939296		2.73237	2.77265	2.91048	2.24011	2.64047	2.80516	2.44029	-1.28777
ZSCAN18	30.814	32.2434	29.3336	22.9638	24.8736	0.364385	4.81259	0.0680916	0.506782		4.94551	5.01093	4.87448	4.52129	4.63655	4.94364	4.57892	-1.28764
PLEKHG3	133.845	123.297	158.34	91.9448	124.459	0.35579	6.98223	0.117639	0.666698		7.06442	6.94599	7.30688	6.5227	6.95952	7.10577	6.74111	-1.28757
ATAD5	6.23123	5.15765	6.28356	4.33561	4.78947	0.366811	2.43537	0.309588	0.936062		2.63952	2.36671	2.65158	2.11623	2.25987	2.5526	2.18805	-1.28748
ZFAND1	15.7582	19.7331	19.6689	15.1896	13.284	0.37028	4.06886	0.133275	0.707149		3.97803	4.30255	4.29785	3.92501	3.73162	4.19281	3.82831	-1.28743
RPL38	98.9974	104.353	104.134	74.5725	84.9454	0.361669	6.54628	0.0694582	0.511847		6.62932	6.70533	6.7023	6.22057	6.40846	6.67898	6.31452	-1.2874
NDUFA4	9.74305	10.7694	13.2619	7.14628	10.5278	0.347391	3.37131	0.281166	0.913349		3.28437	3.42887	3.72921	2.83719	3.39613	3.48082	3.11666	-1.28713
GIMAP1	139.861	153.583	135.938	124.058	99.4268	0.35737	7.02933	0.0951873	0.595569		7.12785	7.26288	7.08681	6.95487	6.63556	7.15918	6.79522	-1.28695
KIF13A	32.3808	30.9459	26.5701	19.0767	28.2398	0.339444	4.78156	0.137671	0.718817		5.01707	4.95168	4.73173	4.25374	4.81966	4.90016	4.5367	-1.28651
LOC285965	1.27866	4.56295	2.13054	1.49504	2.16882	0.538448	1.26826	0.315912	0.940769		0.354636	2.18997	1.09122	0.580182	1.11691	1.21194	0.848546	-1.28645
ADAT2	14.2454	20.2089	21.7686	11.8407	17.3505	0.359632	4.09983	0.195987	0.826164		3.83242	4.33692	4.44418	3.56568	4.11691	4.20451	3.8413	-1.28629
TUG1	270.176	330.9	299.65	206.943	261.501	0.358199	8.0975	0.121262	0.674723		8.07776	8.37025	8.22714	7.69309	8.03067	8.22505	7.86188	-1.28625
THNSL1	5.24072	7.02824	7.27164	5.53164	4.54096	0.373239	2.58017	0.308432	0.935143		2.38976	2.81316	2.86228	2.46771	2.183	2.6884	2.32535	-1.28614
ATP5L	28.4368	32.7732	37.6705	20.7212	31.2897	0.34069	4.91832	0.142987	0.729908		4.82968	5.03445	5.23536	4.37304	4.96762	5.03316	4.67033	-1.28595
ADHFE1	9.31083	10.5099	14.8057	9.23933	8.38158	0.390108	3.39312	0.226091	0.868124		3.21891	3.39368	3.88808	3.20779	3.06722	3.50023	3.13751	-1.28585
LXN	4.10613	5.17927	7.04006	4.0366	4.22468	0.397638	2.31418	0.308917	0.935349		2.03778	2.37275	2.81559	2.01314	2.07884	2.40871	2.04599	-1.28584
PGAP1	5.36678	6.84443	5.94391	7.08648	3.09509	0.254384	2.5133	0.551948	0.99881		2.42406	2.77493	2.57141	2.82507	1.62998	2.59013	2.22752	-1.28575
PCSK5	4.19618	7.11474	3.99863	3.7974	3.86321	0.41611	2.2201	0.304131	0.933861		2.06908	2.83081	1.99951	1.92501	1.9498	2.2998	1.9374	-1.28556
RPL10	285.16	303.696	317.992	213.372	258.677	0.356892	8.10767	0.111191	0.648459		8.15563	8.24648	8.31284	7.73723	8.01501	8.23832	7.87612	-1.28539
PIGB	25.1771	24.3826	32.0817	22.007	20.0616	0.3718	4.63182	0.0867218	0.573247		4.65404	4.60778	5.00368	4.45989	4.32636	4.75517	4.39313	-1.28524
TGFBR2	363.212	364.322	340.47	287.227	266.9	0.361694	8.342	0.0994099	0.60953		8.50467	8.50907	8.41139	8.16605	8.06016	8.47504	8.1131	-1.28515
LRRC37A3	3.22367	8.79071	6.91655	2.90037	7.04866	0.341529	2.54902	0.499042	0.987063		1.68871	3.13598	2.79005	1.53624	2.81735	2.53825	2.17679	-1.28472
SPAG16	2.43126	3.17893	3.48915	2.21266	2.46251	0.375521	1.49102	0.347919	0.954746		1.2817	1.66854	1.80288	1.14578	1.30013	1.58437	1.22296	-1.28469
SUV420H2	10.9677	9.77466	11.9341	6.72767	10.6182	0.325902	3.33053	0.313168	0.939097		3.45519	3.28905	3.57702	2.75011	3.40846	3.44042	3.07929	-1.28443
TLE3	141.355	114.377	160.702	100.855	113.592	0.372283	6.97989	0.0955504	0.596902		7.14318	6.83765	7.32824	6.65614	6.82772	7.10302	6.74193	-1.2844
ZNF32	19.6842	20.3495	22.5869	16.3856	16.0628	0.363623	4.25326	0.101948	0.619679		4.29897	4.34692	4.49741	4.03436	4.00565	4.3811	4.02001	-1.2844
PDK1	28.3827	37.9417	35.4473	26.0735	26.3873	0.371553	4.9498	0.0772934	0.541693		4.82694	5.24571	5.1476	4.70451	4.72177	5.07342	4.71314	-1.28367
SLC35A1	45.4916	50.1168	45.8222	34.8942	38.5869	0.359511	5.42769	0.0604086	0.480772		5.50753	5.64722	5.51797	5.12491	5.27004	5.55757	5.19748	-1.28351
LOC146880	121.365	123.838	130.92	88.3268	107.967	0.353007	6.8397	0.0901135	0.581603		6.92321	6.95231	7.03255	6.46478	6.75444	6.96935	6.60961	-1.2832
PACSIN2	153.566	127.936	154.264	110.423	115.264	0.364124	7.04812	0.085017	0.568594		7.26271	6.99927	7.26926	6.7869	6.84879	7.17708	6.81785	-1.28274
CCDC125	28.2927	16.7272	25.8599	19.7345	16.3565	0.388434	4.42197	0.138241	0.720277		4.82236	4.06413	4.69264	4.30265	4.03179	4.52638	4.16722	-1.28267
LTBP2	5.51086	5.2009	4.89408	3.22928	5.08317	0.319941	2.27454	0.399883	0.967854		2.46228	2.37876	2.29104	1.69121	2.34573	2.37736	2.01847	-1.28244
C9orf123	21.4491	24.7394	26.6936	18.9272	18.819	0.364558	4.47126	0.0937924	0.591179		4.42285	4.62874	4.73842	4.24239	4.23412	4.59667	4.23825	-1.28202
ERP27	9.90514	12.6725	10.838	8.61142	8.67527	0.366584	3.35026	0.225573	0.867553		3.30818	3.66362	3.43803	3.10625	3.11691	3.46994	3.11158	-1.28197
GDI1	180.292	164.558	181.297	132.999	140.499	0.358887	7.32176	0.0863375	0.571909		7.49419	7.36245	7.50221	7.05527	7.13441	7.45295	7.09484	-1.28175
CLCN2	2.77344	2.91942	3.48915	2.27246	2.4851	0.362203	1.5055	0.35151	0.956571		1.47168	1.54568	1.80288	1.18425	1.31331	1.60675	1.24878	-1.28162
EXOSC8	13.6331	14.4241	16.0408	10.3158	12.6966	0.35219	3.75248	0.188739	0.813683		3.76904	3.85041	4.00368	3.36678	3.66637	3.87438	3.51658	-1.28147
NCRNA00275	48.8954	46.7	71.3115	37.047	49.0243	0.369767	5.66254	0.11085	0.648459		5.61163	5.54535	6.15606	5.21129	5.61543	5.77101	5.41336	-1.28134
RPL22	119.942	142.262	133.483	100.168	105.278	0.360675	6.9103	0.0814316	0.555821		6.9062	7.15241	7.06052	6.64627	6.71806	7.03971	6.68217	-1.28124
TBC1D3C	6.89758	7.34181	5.69689	5.35224	4.97021	0.365485	2.60989	0.304083	0.933861		2.78609	2.87614	2.51017	2.42014	2.31331	2.72413	2.36672	-1.28112
CHCHD6	2.61135	3.03836	2.56283	1.91365	2.37215	0.351376	1.3535	0.383432	0.96278		1.3848	1.60329	1.35774	0.936326	1.24619	1.44861	1.09126	-1.28107
CYB5RL	6.82554	5.69828	6.53058	4.0067	6.0998	0.326209	2.55696	0.380192	0.96278		2.77094	2.51053	2.70721	2.00241	2.60876	2.66289	2.30559	-1.28103
DNAJB13	4.53835	2.86536	4.01407	2.51166	3.38878	0.36183	1.813	0.370372	0.960665		2.18217	1.51872	2.00507	1.32864	1.76077	1.90198	1.5447	-1.28101
HK2	35.2443	36.3414	32.0971	26.9107	26.9747	0.359333	4.98037	0.0713917	0.517785		5.13932	5.18354	5.00437	4.75011	4.75353	5.10908	4.75182	-1.28099
TMEM50B	57.1256	66.498	61.7549	48.3794	47.9173	0.360201	5.81749	0.0465735	0.423131		5.83607	6.05524	5.94848	5.59632	5.58248	5.9466	5.5894	-1.28093
ZNF718	2.73742	1.6219	2.76353	1.79405	1.80735	0.394433	1.12942	0.363903	0.960665		1.45282	0.697687	1.46651	0.843216	0.853875	1.20567	0.848546	-1.28087
LSM3	3.58386	4.56295	6.97831	3.28908	4.36023	0.396648	2.20546	0.338657	0.949637		1.84151	2.18997	2.80288	1.71769	2.1244	2.27812	1.92104	-1.28083
NTPCR	7.14971	9.00696	8.73832	6.01005	6.91311	0.36064	2.93071	0.286858	0.919084		2.83788	3.17104	3.12736	2.58738	2.78933	3.04543	2.68836	-1.28082
C17orf72	13.435	12.3373	12.7678	11.1231	9.03674	0.350823	3.5593	0.209842	0.846051		3.74792	3.62495	3.67444	3.47548	3.1758	3.68244	3.32564	-1.28058
PLIN5	18.4416	17.7544	20.5644	12.1696	17.8702	0.331015	4.12233	0.19215	0.819832		4.20489	4.15011	4.36208	3.60521	4.15948	4.23902	3.88235	-1.28047
OSBPL2	90.8931	86.2852	91.3664	64.9444	75.2083	0.352875	6.35398	0.0679266	0.506185		6.5061	6.43104	6.51359	6.02113	6.23282	6.48358	6.12698	-1.28041
MTMR7	3.20566	2.83292	3.24213	2.09305	2.7788	0.340045	1.5283	0.390056	0.964267		1.68062	1.50229	1.69694	1.06561	1.47446	1.62662	1.27004	-1.28039
RARG	29.6794	28.2643	34.9533	27.1499	21.3719	0.352839	4.82436	0.0976956	0.60367		4.89139	4.82091	5.12736	4.76287	4.41764	4.94655	4.59026	-1.28013
LOC100128288	3.87201	4.48726	5.04846	2.93027	4.11172	0.341275	2.05176	0.374099	0.96278		1.95308	2.16584	2.33584	1.55104	2.03974	2.15159	1.79539	-1.28005
SERPINH1	6.78952	6.49842	5.66601	5.44194	4.4506	0.354435	2.54067	0.323655	0.943482		2.76331	2.70009	2.50233	2.44412	2.154	2.65524	2.29906	-1.28004
TRAF3IP2	12.7866	13.7429	11.0696	9.95695	9.55636	0.361809	3.52058	0.201447	0.832757		3.67656	3.78062	3.46853	3.3157	3.25646	3.6419	3.28608	-1.27971
OTUD3	22.0614	33.6491	24.9181	20.3325	21.0104	0.379499	4.61219	0.102848	0.622615		4.46346	5.07249	4.63912	4.34572	4.39303	4.72502	4.36938	-1.27956
SLC19A2	7.34781	8.98534	8.87727	5.41204	7.90715	0.33381	2.95712	0.338297	0.949637		2.87731	3.16757	3.15012	2.43617	2.98316	3.065	2.70966	-1.27928
C10orf95	4.77248	4.67108	5.00215	4.0964	3.45655	0.351821	2.15427	0.338068	0.949637		2.25474	2.22376	2.32255	2.03436	1.78933	2.26701	1.91185	-1.27913
SLC26A1	6.53739	7.48237	6.48427	5.80075	4.90243	0.354602	2.65399	0.314328	0.939286		2.70871	2.9035	2.69694	2.53624	2.2935	2.76972	2.41487	-1.27885
ZNF37BP	29.3372	42.8182	40.4804	30.7679	27.291	0.372041	5.09579	0.0966482	0.601244		4.87466	5.42015	5.33915	4.94335	4.77035	5.21132	4.85685	-1.27851
SLA2	43.5286	41.7694	43.2748	36.8676	30.4764	0.34859	5.29397	0.0738905	0.53043		5.44389	5.38437	5.43545	5.20428	4.92962	5.42124	5.06695	-1.27835
ZNF527	6.23123	6.97418	7.56498	5.20273	5.60278	0.357444	2.67125	0.304434	0.933861		2.63952	2.80202	2.91934	2.37927	2.48614	2.78696	2.43271	-1.27832
FAM35B2	2.43126	3.1573	3.52003	2.87047	1.92031	0.34773	1.4998	0.407958	0.970805		1.2817	1.65869	1.81559	1.52129	0.941338	1.58533	1.23131	-1.27811
LOC100129550	37.0992	38.0066	36.5589	24.4887	34.6333	0.331297	5.09657	0.122263	0.678516		5.21332	5.24818	5.19215	4.61405	5.11409	5.21788	4.86407	-1.27794
HECW2	3.87201	5.65503	4.49267	2.09305	6.23535	0.162305	2.18054	0.738205	0.999932		1.95308	2.49954	2.16757	1.06561	2.64047	2.20673	1.85304	-1.27782
LRRC37B	15.344	16.338	15.2535	11.6314	12.8774	0.351987	3.84241	0.168443	0.776504		3.9396	4.03016	3.93107	3.53995	3.68677	3.96694	3.61336	-1.27773
MTRF1L	10.8236	17.03	17.8935	10.8839	12.4707	0.385168	3.79515	0.19829	0.828119		3.43611	4.09	4.16136	3.44412	3.64047	3.89583	3.5423	-1.27768
MRPL1	6.69948	9.33134	9.95798	6.72767	6.64201	0.374754	2.98777	0.277627	0.911436		2.74405	3.22208	3.31585	2.75011	2.73162	3.094	2.74086	-1.27733
FGL2	689.308	747.394	716.758	725.482	434.916	0.307139	9.37247	0.239251	0.874761		9.429	9.54573	9.48534	9.5028	8.76459	9.48669	9.13369	-1.27721
LY75	26.4917	21.2685	32.6066	23.9505	17.825	0.359555	4.61313	0.139341	0.721552		4.72747	4.41065	5.02709	4.58198	4.15583	4.72174	4.36891	-1.27706
UNKL	59.0346	59.1454	66.1241	44.2232	52.1872	0.349353	5.81245	0.0588351	0.477603		5.88349	5.88619	6.0471	5.46673	5.70562	5.93893	5.58618	-1.27699
CDA	82.3387	44.3752	56.8454	34.8344	61.7662	0.340107	5.80947	0.2313	0.871767		6.3635	5.47168	5.82897	5.12244	5.94874	5.88805	5.53559	-1.27673
ZMYND10	3.92604	2.85455	2.393	2.21266	2.4851	0.376946	1.49825	0.357118	0.95924		1.97307	1.51326	1.25882	1.14578	1.31331	1.58172	1.22954	-1.27648
SDCBP	409.568	336.036	343.481	263.127	305.058	0.353644	8.37289	0.1225	0.67861		8.67796	8.39247	8.42409	8.03961	8.25294	8.49817	8.14628	-1.27624
ARSG	20.9989	23.55	32.7455	14.3524	27.3813	0.302525	4.5769	0.299121	0.930574		4.39224	4.55766	5.03323	3.84322	4.77512	4.66104	4.30917	-1.27622
TCIRG1	540.983	572.38	543.845	449.947	416.413	0.350776	8.97948	0.114676	0.659177		9.07944	9.16083	9.08705	8.81361	8.70187	9.10911	8.75774	-1.27577
LEPR	3.18765	5.33065	3.38108	2.63127	3.47915	0.376664	1.87467	0.366165	0.960665		1.67249	2.41431	1.75748	1.39576	1.79873	1.9481	1.59725	-1.27531
ZNF185	43.7627	51.2521	30.5378	19.4056	53.0457	0.207383	5.30986	0.555025	0.999197		5.45163	5.67954	4.93252	4.2784	5.72916	5.35456	5.00378	-1.27525
ZNF738	10.3374	13.505	13.9257	9.05993	10.573	0.358652	3.52848	0.219545	0.858975		3.3698	3.75543	3.79968	3.1795	3.40231	3.64163	3.29091	-1.2752
CDK5RAP3	69.1739	74.4777	77.1319	53.1934	62.5117	0.346909	6.0737	0.0660216	0.501378		6.11216	6.21874	6.26926	5.73318	5.96605	6.20005	5.84962	-1.27494
PHF5A	17.9733	16.7921	21.8149	13.844	15.611	0.355831	4.10963	0.144263	0.729908		4.16779	4.06971	4.44724	3.79119	3.96449	4.22825	3.87784	-1.27492
RPL12	20.7107	18.7059	19.9932	12.7676	18.8642	0.322238	4.19087	0.197196	0.827265		4.37231	4.22542	4.32143	3.67442	4.23758	4.30639	3.956	-1.27491
CCDC126	12.2464	12.0561	16.118	9.29913	11.793	0.351891	3.6272	0.222771	0.863959		3.61428	3.5917	4.0106	3.2171	3.55985	3.73886	3.38847	-1.2749
C7orf44	13.0388	16.738	15.7629	10.854	12.9225	0.352295	3.7997	0.192263	0.820021		3.70474	4.06506	3.97847	3.44015	3.69182	3.91609	3.56598	-1.27465
BOD1	15.0558	18.0139	17.77	12.9171	13.6003	0.354197	3.9571	0.151536	0.745072		3.91225	4.17104	4.15137	3.69121	3.76557	4.07822	3.72839	-1.27441
GNAQ	22.6738	22.858	26.1069	19.1365	18.2768	0.352381	4.4506	0.101335	0.616584		4.50295	4.51463	4.70636	4.25825	4.19194	4.57465	4.2251	-1.27416
CAMK2G	132.026	129.698	131.909	99.4499	106.679	0.348248	6.90697	0.0850088	0.568594		7.04468	7.01901	7.04339	6.6359	6.73713	7.0357	6.68651	-1.27384
LOC729513	7.02364	7.2445	6.60778	4.90372	6.07721	0.340394	2.68475	0.32652	0.943498		2.81222	2.85689	2.72416	2.29388	2.60341	2.79776	2.44864	-1.27378
PYGM	13.8492	13.4402	12.984	7.7742	14.2781	0.281231	3.64645	0.366536	0.960665		3.79173	3.74848	3.69866	2.95869	3.83573	3.74629	3.39721	-1.27375
AK1	37.7116	25.7774	33.9961	30.0503	21.1234	0.345278	4.89588	0.146019	0.733351		5.23693	4.68804	5.0873	4.90931	4.40077	5.00409	4.65504	-1.27372
RCBTB2	69.0298	72.7261	63.9009	50.5622	57.1348	0.348074	5.97109	0.0597539	0.480042		6.10915	6.1844	5.99776	5.65999	5.8363	6.0971	5.74814	-1.27364
ARHGAP5	27.6263	31.6595	31.0473	25.4156	21.9141	0.348525	4.78582	0.0894743	0.580829		4.78797	4.98457	4.9564	4.66764	4.45379	4.90965	4.56072	-1.27361
TMPRSS13	3.36775	3.64387	4.09126	3.67779	2.28178	0.317424	1.78965	0.441164	0.977748		1.75178	1.86547	2.03255	1.87884	1.19016	1.88327	1.5345	-1.27347
CHMP7	148.127	160.049	139.798	122.773	111.672	0.349336	7.09314	0.0951443	0.595569		7.21069	7.32237	7.1272	6.93984	6.80312	7.22009	6.87148	-1.27333
FRAT1	92.7121	101.574	102.158	70.3864	85.3972	0.343027	6.49988	0.0916544	0.585431		6.53469	6.66639	6.67466	6.13722	6.41612	6.62525	6.27667	-1.2733
KBTBD11	24.3306	24.2961	19.7307	14.8906	21.3041	0.330831	4.39037	0.168969	0.777622		4.6047	4.60265	4.30237	3.89633	4.41306	4.50324	4.15469	-1.27328
FAM83H	4.12414	4.63864	4.75513	3.9469	3.16286	0.344508	2.06196	0.358579	0.95924		2.04409	2.2137	2.24948	1.98072	1.66123	2.16909	1.82097	-1.2729
BRD8	69.1739	69.2552	74.4919	54.1802	57.3156	0.348191	6.02105	0.0525537	0.454291		6.11216	6.11385	6.21901	5.75969	5.84085	6.14834	5.80027	-1.27285
SLC12A9	261.928	255.287	248.394	187.508	214.329	0.344961	7.86755	0.110586	0.648459		8.03303	7.99598	7.95648	7.55081	7.74368	7.99516	7.64724	-1.27272
PPAPDC2	19.9724	25.3774	23.6367	17.3424	18.6609	0.353428	4.39618	0.113107	0.654204		4.31993	4.66547	4.56296	4.11623	4.22194	4.51612	4.16909	-1.27194
SELL	1336.62	1346.56	1420.95	1364.88	846.969	0.30689	10.3029	0.228005	0.870334		10.3844	10.3951	10.4726	10.4146	9.72617	10.4174	10.0704	-1.27191
ZNF493	20.2065	25.8639	24.1153	13.1862	25.3933	0.276779	4.44729	0.322527	0.943031		4.33675	4.69287	4.59188	3.72096	4.66637	4.5405	4.19367	-1.27176
C10orf11	3.25969	3.33031	1.60563	1.61464	2.57547	0.378498	1.34209	0.411955	0.970993		1.70474	1.73565	0.683138	0.691213	1.36484	1.37451	1.02803	-1.27146
PPP2R3C	46.0139	54.6905	53.8194	33.8477	48.211	0.327441	5.56611	0.121336	0.674723		5.524	5.77322	5.75005	5.08098	5.59129	5.68242	5.33614	-1.27128
CSF2RB	653.163	582.187	655.189	564.915	433.696	0.335873	9.17462	0.153337	0.747238		9.3513	9.18534	9.35577	9.14189	8.76054	9.29747	8.95122	-1.27125
C5orf39	26.3116	27.1506	33.1315	22.007	23.1793	0.353108	4.723	0.0905764	0.582554		4.71763	4.76291	5.05013	4.45989	4.53476	4.84356	4.49732	-1.27124
ZNF33B	36.667	50.9385	48.2152	35.0736	35.4466	0.361047	5.36914	0.0852967	0.569484		5.19641	5.67069	5.59141	5.13231	5.14758	5.48617	5.13994	-1.27123
ANKRD36BP2	1.58482	2.91942	2.14598	0.687717	4.1569	-0.133341	1.2382	0.80416	0.999932		0.664321	1.54568	1.10164	-0.540112	2.05551	1.10388	0.757698	-1.27119
GLS2	4.39428	4.95221	5.68145	3.46849	4.428	0.341479	2.21424	0.365585	0.960665		2.13563	2.30807	2.50626	1.79431	2.14666	2.31665	1.97048	-1.27118
SLC7A6	137.952	195.818	168.467	133.597	127.283	0.360178	7.25439	0.110355	0.648227		7.10802	7.61337	7.39633	7.06174	6.99189	7.37257	7.02682	-1.27082
TAF9B	12.5345	15.3973	16.1644	13.3357	9.91783	0.340172	3.75715	0.22546	0.867398		3.64783	3.9446	4.01474	3.73723	3.31002	3.86906	3.52362	-1.27053
C6orf170	3.90803	4.56295	4.90952	4.0964	2.98213	0.337005	2.0499	0.381573	0.96278		1.96644	2.18997	2.29558	2.03436	1.57634	2.15066	1.80535	-1.27043
NLE1	11.8862	13.6348	10.9615	10.1364	8.96897	0.349478	3.48216	0.22529	0.867306		3.57121	3.76922	3.45437	3.34147	3.16494	3.59827	3.2532	-1.27021
HELQ	22.5837	22.4904	24.5939	19.884	16.7858	0.341751	4.41418	0.117946	0.667326		4.49721	4.49124	4.62023	4.31354	4.06917	4.53623	4.19135	-1.27004
SGSM2	101.231	118.766	108.056	93.9183	78.5971	0.342558	6.64631	0.10324	0.623725		6.6615	6.89198	6.75563	6.55333	6.2964	6.76971	6.42487	-1.27001
C6orf48	68.4895	82.1115	87.0744	59.9211	64.2964	0.351159	6.17863	0.070816	0.516433		6.09781	6.35951	6.44418	5.90499	6.00667	6.3005	5.95583	-1.26986
SIGLEC8	3.04358	0.854202	3.41196	16.8042	0.158143	-1.79869	2.25067	0.0670452	0.503387		1.60577	-0.227351	1.7706	4.07075	-2.6607	1.04967	0.705027	-1.26984
DLEC1	11.8321	10.5424	11.9496	8.76092	9.24007	0.345373	3.3945	0.238917	0.874761		3.56464	3.39813	3.57889	3.13108	3.2079	3.51388	3.16949	-1.26961
MGC57346	10.5355	16.6732	12.4282	10.6746	9.78228	0.370977	3.59442	0.216938	0.854795		3.39718	4.05946	3.63554	3.41611	3.29017	3.69739	3.35314	-1.2695
ELMO3	9.59898	9.48272	9.7264	8.22271	6.95829	0.34015	3.14513	0.282797	0.914169		3.26288	3.2453	3.28191	3.03961	2.79873	3.26336	2.91917	-1.26944
IFT122	9.97718	8.71502	9.91166	7.65459	7.34236	0.346266	3.13236	0.273547	0.909754		3.31863	3.1235	3.30913	2.93633	2.87624	3.25042	2.90628	-1.26939
ST3GAL3	5.96109	5.8821	6.25269	4.21601	5.35427	0.331986	2.48212	0.353699	0.958208		2.57558	2.55633	2.64448	2.07588	2.42069	2.59213	2.24828	-1.26913
RAD52	11.3099	12.413	8.13621	8.58152	7.90715	0.366124	3.28164	0.260594	0.89293		3.49951	3.63377	3.02436	3.10123	2.98316	3.38588	3.0422	-1.26899
ANO8	16.1724	20.0683	15.1454	14.5318	12.3577	0.350924	3.97366	0.171959	0.785627		4.01546	4.32685	3.92081	3.86114	3.62734	4.08771	3.74424	-1.2688
ZNF681	7.72601	4.49807	7.58042	5.11303	4.9928	0.383898	2.59093	0.317865	0.94087		2.94972	2.16931	2.92228	2.35418	2.31985	2.68044	2.33701	-1.26876
XPNPEP3	5.22271	6.16323	6.11374	3.19938	6.57423	0.251633	2.46305	0.531686	0.995		2.3848	2.62369	2.61205	1.67779	2.71682	2.54018	2.19731	-1.26828
RNF24	91.6856	75.5158	92.0766	56.3629	81.7374	0.323141	6.31348	0.141811	0.728771		6.51862	6.23871	6.52476	5.81667	6.35292	6.42736	6.0848	-1.26801
PPIL3	12.5885	17.5057	15.8865	15.369	9.33044	0.31432	3.82631	0.300571	0.93249		3.65404	4.12976	3.98973	3.94195	3.22194	3.92451	3.58195	-1.268
LOC155060	8.50041	12.8022	12.9222	8.64132	9.03674	0.368744	3.38412	0.248292	0.8862		3.08753	3.67832	3.69178	3.11125	3.1758	3.48588	3.14353	-1.26782
COX7C	25.9695	30.5134	45.2046	24.5186	27.5847	0.379418	4.94552	0.127477	0.693094		4.69874	4.93137	5.4984	4.61581	4.78579	5.04284	4.7008	-1.26755
IFITM2	1101.29	911.347	1166.97	872.534	792.613	0.348233	9.92035	0.133541	0.707232		10.105	9.83186	10.1885	9.76907	9.63047	10.0418	9.69977	-1.26753
NLRP3	34.3438	28.0589	28.5925	24.1	23.5633	0.34756	4.79599	0.0920538	0.586726		5.10198	4.81039	4.83757	4.59096	4.55847	4.91664	4.57472	-1.26745
DPM1	23.7723	28.9888	35.648	21.9472	23.9926	0.359349	4.75096	0.111185	0.648459		4.57121	4.85742	5.15575	4.45596	4.58452	4.86146	4.52024	-1.26683
DLL1	2.88149	2.84373	2.90248	3.25918	1.58143	0.256079	1.44966	0.563201	0.999925		1.52682	1.50779	1.53729	1.70451	0.66123	1.52396	1.18287	-1.26672
SEC14L1	217.967	186.919	254.075	189.182	156.516	0.34576	7.65089	0.133099	0.707149		7.76797	7.54627	7.98911	7.56363	7.29017	7.76778	7.4269	-1.26653
ZNF443	4.68243	4.89814	5.83584	3.43859	4.74429	0.326067	2.25628	0.388104	0.964267		2.22726	2.29224	2.54494	1.78182	2.24619	2.35481	2.014	-1.26646
ADCY4	9.16675	11.1803	10.5292	6.99678	9.37562	0.329124	3.24927	0.302522	0.933531		3.19641	3.48289	3.39633	2.80669	3.22891	3.35854	3.0178	-1.26641
ZNF136	17.8292	19.7223	18.8198	14.3524	15.3173	0.340903	4.10965	0.142753	0.729908		4.15617	4.30176	4.23418	3.84322	3.93709	4.2307	3.89015	-1.26624
KCND1	5.61891	6.32542	4.43092	4.42531	4.11172	0.355984	2.33248	0.341558	0.951988		2.49029	2.66116	2.1476	2.14578	2.03974	2.43302	2.09276	-1.26598
SC5DL	23.106	27.0317	24.069	23.1731	16.4017	0.3239	4.51157	0.161671	0.760416		4.53019	4.75658	4.5891	4.53438	4.03577	4.62529	4.28508	-1.26595
C17orf106	14.5155	13.1915	13.1075	9.71775	11.8607	0.333032	3.64789	0.22203	0.862543		3.85953	3.72153	3.71232	3.28062	3.56812	3.76446	3.42437	-1.26583
STX3	197.04	165.575	252.964	139.098	183.423	0.347395	7.55207	0.161795	0.760416		7.62235	7.37134	7.98279	7.11996	7.51903	7.65882	7.3195	-1.26517
LRRC29	2.95353	2.28148	3.55091	1.91365	2.71102	0.334517	1.44957	0.418273	0.972494		1.56244	1.18997	1.82819	0.936326	1.43884	1.52687	1.18758	-1.26513
SNHG11	4.50234	4.37914	6.06742	4.0964	3.70507	0.353537	2.20108	0.350525	0.955008		2.17067	2.13065	2.60108	2.03436	1.8895	2.3008	1.96193	-1.26477
PCMTD2	95.8817	114.96	116.902	88.7155	83.4543	0.343945	6.6444	0.099937	0.611506		6.58318	6.84499	6.86916	6.47111	6.38292	6.76578	6.42702	-1.26467
FLJ44606	5.65493	6.7363	9.34043	5.41204	5.80611	0.368648	2.73225	0.315366	0.93994		2.49951	2.75196	3.22349	2.43617	2.53757	2.82499	2.48687	-1.2641
CANT1	91.3614	81.7979	91.1503	68.7119	70.5092	0.339716	6.33558	0.0750305	0.535183		6.51351	6.35399	6.51017	6.10249	6.13974	6.45923	6.12111	-1.2641
CSF2RA	75.4051	65.3951	74.6308	46.9143	68.5211	0.314329	6.04935	0.134118	0.708848		6.23659	6.03111	6.2217	5.55196	6.09848	6.16313	5.82522	-1.26393
CYTH2	57.1977	51.1764	54.9001	43.087	42.9471	0.339158	5.6413	0.0657394	0.499871		5.83788	5.67741	5.77874	5.42918	5.42449	5.76468	5.42684	-1.26386
KANK3	4.66442	3.39518	3.47371	3.25918	2.7788	0.348421	1.83088	0.375868	0.96278		2.2217	1.76349	1.79648	1.70451	1.47446	1.92722	1.58949	-1.26377
IRS2	31.5704	30.0917	27.8206	16.5949	33.4811	0.250719	4.80599	0.352767	0.957971		4.9805	4.91129	4.79808	4.05267	5.06528	4.89662	4.55897	-1.2637
CLK1	281.36	342.124	364.694	256.1	262.156	0.34616	8.23526	0.128757	0.695834		8.13627	8.41838	8.51054	8.00056	8.03428	8.35506	8.01742	-1.26369
MAP4K2	84.3558	85.8311	83.7088	62.8215	71.3903	0.334531	6.27947	0.081815	0.557799		6.39841	6.42343	6.38731	5.97319	6.15766	6.40305	6.06542	-1.26368
XCL2	8.23027	7.72025	8.2134	9.50844	4.26986	0.228738	2.93056	0.567267	0.999932		3.04094	2.94865	3.03798	3.24921	2.09419	3.00919	2.6717	-1.26356
LOC399753	2.46728	2.54098	4.19933	2.27246	2.43992	0.379743	1.50332	0.369185	0.960665		1.30292	1.34538	2.07016	1.18425	1.28683	1.57282	1.23554	-1.26337
SLC12A6	207.324	206.911	206.462	156.53	171.359	0.335653	7.56811	0.110991	0.648459		7.69574	7.69287	7.68973	7.2903	7.42088	7.69278	7.35559	-1.26329
TLR6	116.034	156.914	159.297	91.4066	139.46	0.319637	7.05186	0.199823	0.829655		6.85841	7.29383	7.31557	6.51423	7.1237	7.15594	6.81896	-1.2631
PLCB1	4.97058	6.33623	5.94391	4.0366	5.08317	0.333664	2.4147	0.366558	0.960665		2.31341	2.66362	2.57141	2.01314	2.34573	2.51615	2.17943	-1.26288
TMEM176B	4.57437	5.44959	9.09341	14.7411	1.58143	-0.35456	2.82488	0.557627	0.999694		2.19357	2.44615	3.18482	3.88177	0.66123	2.60818	2.2715	-1.26285
FBF1	14.8577	14.7377	15.238	11.2726	12.4255	0.334171	3.78236	0.198164	0.828119		3.89314	3.88144	3.9296	3.49475	3.63523	3.90139	3.56499	-1.2626
MXD1	593.786	656.632	745.274	434.219	634.018	0.316646	9.25938	0.206787	0.840586		9.2138	9.35894	9.54163	8.76228	9.30838	9.37146	9.03533	-1.26236
RASGRP4	166.442	159.411	156.61	109.556	148.112	0.319697	7.21029	0.146625	0.735159		7.37888	7.31661	7.29104	6.77553	7.21055	7.32884	6.99304	-1.26208
NCRNA00120	7.07767	10.6505	10.4983	7.20608	7.45531	0.360814	3.11052	0.288159	0.920542		2.82327	3.41285	3.39209	2.84922	2.89827	3.2094	2.87374	-1.26196
LOC100289230	9.52694	11.7966	15.7012	10.4354	8.78823	0.361718	3.49844	0.250059	0.887661		3.25201	3.5603	3.9728	3.38341	3.13557	3.59504	3.25949	-1.26186
PACRGL	3.87201	4.30345	4.09126	3.43859	3.0499	0.335495	1.92781	0.375761	0.96278		1.95308	2.10549	2.03255	1.78182	1.60876	2.03037	1.69529	-1.26145
SFMBT1	13.9032	16.0352	16.4577	13.3955	11.1604	0.334281	3.8321	0.20527	0.838499		3.79735	4.00317	4.04069	3.74368	3.48031	3.94707	3.612	-1.26144
PDE4D	20.2785	22.9553	24.9027	21.8575	14.7299	0.314005	4.39174	0.197195	0.827265		4.34188	4.52076	4.63823	4.45005	3.88068	4.50029	4.16536	-1.26131
NCAM1	9.20277	6.60655	7.24076	10.7344	3.38878	0.124526	2.89922	0.800556	0.999932		3.20207	2.7239	2.85614	3.42417	1.76077	2.92737	2.59247	-1.26129
SPOPL	92.2078	88.9884	93.7748	61.8049	85.4198	0.315793	6.40078	0.132588	0.707149		6.52682	6.47554	6.55113	5.94965	6.4165	6.51783	6.18307	-1.26116
RCC1	28.995	25.8856	31.5104	20.6016	25.1447	0.330985	4.72681	0.11509	0.659328		4.85773	4.69408	4.97776	4.36469	4.65218	4.84319	4.50844	-1.26116
THAP5	33.0291	40.3205	41.1751	29.2429	31.0412	0.340933	5.13001	0.0953224	0.596102		5.04567	5.33344	5.3637	4.87002	4.95611	5.2476	4.91306	-1.26097
LOC151534	3.29571	5.43878	1.35861	2.57146	2.05586	0.544213	1.59256	0.31377	0.939286		1.72059	2.44328	0.44213	1.36259	1.03974	1.53533	1.20117	-1.26065
RAPGEF6	78.1966	89.9615	78.1972	74.6323	56.6152	0.324114	6.23984	0.106786	0.634549		6.28903	6.49124	6.28904	6.22173	5.82312	6.35644	6.02242	-1.26052
GOLGA8B	209.052	233.889	250.37	180.601	185.185	0.337548	7.72707	0.119234	0.67016		7.70772	7.86968	7.96792	7.49666	7.53283	7.84844	7.51474	-1.26024
ZNF776	37.6936	39.9312	42.9505	30.1699	33.6167	0.333289	5.20674	0.0889152	0.578773		5.23625	5.31945	5.4246	4.91504	5.07111	5.32677	4.99307	-1.26024
NMNAT3	2.17913	2.59504	1.86809	1.31563	2.30437	0.2848	1.07711	0.516783	0.993867		1.12375	1.37576	0.901561	0.395757	1.20437	1.13369	0.800065	-1.26018
SBDSP1	16.3345	19.7764	21.3518	15.3092	14.9106	0.342683	4.13673	0.154873	0.748609		4.02985	4.30571	4.41628	3.93633	3.89827	4.25061	3.9173	-1.25991
FAM73B	59.4849	59.2427	66.2167	45.5987	52.3679	0.331322	5.82364	0.0701669	0.513897		5.89445	5.88856	6.04912	5.51092	5.71061	5.94405	5.61077	-1.25988
CD96	99.9518	109.608	104.273	103.427	66.5782	0.299945	6.59715	0.199426	0.829499		6.64316	6.77621	6.70422	6.69247	6.05698	6.70787	6.37472	-1.25976
TRMT12	11.8141	13.9916	17.9398	10.5251	12.3577	0.349269	3.74258	0.224228	0.865491		3.56244	3.80649	4.16509	3.39576	3.62734	3.84467	3.51155	-1.25974
LOC374443	38.4139	43.7481	44.9885	31.037	36.3051	0.331623	5.28372	0.0931251	0.590089		5.26356	5.45115	5.49148	4.95592	5.1821	5.40206	5.06901	-1.25968
ZNF813	6.57341	7.22287	5.83584	5.20273	5.15094	0.338588	2.59697	0.337449	0.949637		2.71664	2.85257	2.54494	2.37927	2.36484	2.70472	2.37205	-1.25934
SUSD3	38.4139	38.1904	39.3688	29.9606	31.4479	0.332078	5.15094	0.0861953	0.571667		5.26356	5.25514	5.29898	4.90499	4.97489	5.27256	4.93994	-1.2593
XRCC4	5.72697	7.10393	8.30604	5.05323	6.05462	0.342412	2.70153	0.337551	0.949637		2.51777	2.82862	3.05416	2.33721	2.59804	2.80018	2.46762	-1.25925
PDE5A	6.37531	4.59539	5.78952	4.45521	4.33764	0.344311	2.36631	0.349091	0.954746		2.67249	2.20019	2.53344	2.15549	2.11691	2.46871	2.1362	-1.2592
CLDND1	73.5682	78.8893	86.1481	66.6787	59.5973	0.333354	6.19038	0.0780369	0.544798		6.20101	6.30176	6.42875	6.05915	5.89718	6.3105	5.97816	-1.25905
LOC100499177	29.9315	33.7031	38.427	25.0269	28.8724	0.335711	4.96585	0.111416	0.648505		4.90359	5.07481	5.26405	4.64541	4.85162	5.08082	4.74851	-1.25902
NFAM1	526.107	506.25	542.332	348.284	498.67	0.309673	8.92001	0.197959	0.828119		9.03921	8.98371	9.08303	8.44412	8.96194	9.03532	8.70303	-1.25901
ZNF238	192.79	194.531	199.144	153.57	157.013	0.332082	7.48754	0.1118	0.649473		7.59089	7.60386	7.63767	7.26276	7.29474	7.6108	7.27875	-1.2588
MGC16275	3.43978	5.48203	4.01407	4.0665	2.7788	0.338596	2.00362	0.409405	0.970805		1.78232	2.45471	2.00507	2.02379	1.47446	2.0807	1.74913	-1.25838
GBP3	32.5789	56.2367	60.1802	73.5559	19.7453	0.0911798	5.59959	0.839029	0.999932		5.02587	5.81344	5.91122	6.20077	4.30344	5.58351	5.2521	-1.25824
ZBTB25	15.1278	16.565	16.8437	13.5749	12.1544	0.33152	3.89804	0.188204	0.812579		3.91913	4.05007	4.07413	3.76287	3.60341	4.01445	3.68314	-1.25815
DLG4	14.5335	14.7377	8.75376	10.5251	9.12711	0.368166	3.53465	0.24955	0.887382		3.86131	3.88144	3.1299	3.39576	3.19016	3.62422	3.29296	-1.25811
PANX2	24.8889	22.8688	18.3721	13.6347	22.1626	0.298564	4.35345	0.256905	0.88877		4.63743	4.51531	4.19944	3.76922	4.47006	4.45073	4.11964	-1.25797
GABARAPL1	49.4717	38.3526	62.5886	34.3261	44.4834	0.346612	5.5204	0.138386	0.720475		5.62853	5.26125	5.96783	5.10123	5.47519	5.6192	5.28821	-1.25788
SEMA4D	268.573	293.759	282.205	226.319	221.039	0.331798	8.01364	0.124741	0.684983		8.06917	8.19849	8.1406	7.82221	7.78816	8.13609	7.80518	-1.2578
ZNF823	3.31372	3.79525	3.68986	3.40869	2.39474	0.315246	1.75155	0.427046	0.973073		1.72845	1.9242	1.88356	1.76922	1.25987	1.8454	1.51454	-1.25776
ZNRD1-AS1	2.82747	4.35751	3.95231	3.55819	2.37215	0.329981	1.79307	0.428337	0.973073		1.49951	2.1235	1.9827	1.83114	1.24619	1.86857	1.53867	-1.25693
ATP6V0B	196.266	191.958	203.467	126.869	193.974	0.297781	7.51225	0.208227	0.842522		7.61667	7.58464	7.66865	6.98719	7.59972	7.62332	7.29346	-1.25689
FCRL3	73.316	28.7401	57.2314	69.7585	22.1626	0.208514	5.65137	0.629886	0.999932		6.19606	4.84499	5.83873	6.1243	4.47006	5.62659	5.29718	-1.25651
PIK3CD	495.599	464.026	442.613	369.364	373.85	0.330907	8.74531	0.136542	0.715408		8.95303	8.85806	8.7899	8.5289	8.54632	8.867	8.53761	-1.25648
RFWD2	35.3884	32.3299	33.0389	26.6715	26.7488	0.330214	4.9489	0.0915586	0.585132		5.1452	5.0148	5.04609	4.73723	4.7414	5.0687	4.73931	-1.25648
ITPKB	175.573	190.714	173.346	145.049	141.086	0.330375	7.36813	0.115098	0.659328		7.45593	7.57527	7.43751	7.18039	7.14043	7.48957	7.16041	-1.25628
TCTN2	3.00756	4.85489	4.98671	3.67779	3.00472	0.361648	1.98597	0.37863	0.96278		1.58859	2.27944	2.31809	1.87884	1.58723	2.06204	1.73303	-1.25615
BTBD10	25.8254	21.1604	23.6985	17.462	20.0164	0.329092	4.4385	0.136498	0.715408		4.69072	4.4033	4.56672	4.12615	4.32311	4.55358	4.22463	-1.2561
ZNF701	19.4681	18.9222	18.2949	14.0235	16.1306	0.324761	4.1228	0.163814	0.762422		4.28304	4.24201	4.19337	3.80977	4.01173	4.23947	3.91075	-1.2559
ZNF485	4.2322	5.21171	4.95583	4.36551	3.321	0.323905	2.15925	0.389173	0.964267		2.08141	2.38176	2.30913	2.12615	1.73162	2.25743	1.92888	-1.25575
TSPYL2	40.8272	47.7164	45.112	38.9009	32.2386	0.325704	5.35792	0.102831	0.622615		5.35146	5.57641	5.49544	5.28173	5.01072	5.47444	5.14622	-1.25546
SEMA4C	37.0992	31.9839	34.9533	29.8111	25.5062	0.326605	4.99644	0.111398	0.648505		5.21332	4.99927	5.12736	4.89778	4.67278	5.11332	4.78528	-1.25531
WWC3	124.895	102.288	113.845	95.0844	85.7135	0.330541	6.7062	0.110784	0.648459		6.96457	6.67649	6.83093	6.57114	6.42145	6.824	6.49629	-1.25501
NEK3	5.06063	6.34704	5.0639	4.0067	4.7217	0.330894	2.34982	0.368829	0.960665		2.33932	2.66608	2.34025	2.00241	2.23931	2.44855	2.12086	-1.255
ZNF321	4.77248	7.66619	6.93199	3.8572	6.59682	0.303066	2.59183	0.449129	0.980283		2.25474	2.93851	2.79327	1.94755	2.72177	2.66217	2.33466	-1.25485
CDHR1	2.57534	1.89222	2.02247	3.917	0.745531	-0.100234	1.16485	0.839889	0.999932		1.36476	0.920079	1.01612	1.96975	-0.423659	1.10032	0.773045	-1.25464
RORA	119.762	138.521	170.382	143.344	88.6053	0.301391	7.04627	0.240931	0.875612		6.90403	7.11396	7.41263	7.16334	6.46932	7.14354	6.81633	-1.25458
GLT1D1	94.9633	76.37	102.637	62.1936	83.9288	0.321315	6.39359	0.147524	0.735649		6.5693	6.25493	6.6814	5.95869	6.39109	6.50188	6.17489	-1.25439
C5orf36	4.30423	4.29263	5.51163	3.58809	3.86321	0.334918	2.1253	0.370991	0.960665		2.10576	2.10186	2.46248	1.84322	1.9498	2.22337	1.89651	-1.25428
SIAE	9.07671	8.88802	10.7454	7.14628	8.08789	0.328265	3.14473	0.30428	0.933861		3.18217	3.15186	3.42564	2.83719	3.01576	3.25322	2.92648	-1.25418
PER3	8.62647	5.43878	5.63514	6.06985	4.31505	0.339264	2.59918	0.383901	0.96278		3.10877	2.44328	2.49445	2.60166	2.10938	2.68217	2.35552	-1.2541
MLLT11	5.99711	7.49319	8.08989	6.54827	4.94762	0.325966	2.73673	0.363635	0.960665		2.58427	2.90558	3.01612	2.71111	2.30673	2.83532	2.50892	-1.25388
TBX19	6.73549	6.6498	6.99374	6.06985	4.83466	0.318632	2.65612	0.365687	0.960665		2.75178	2.73331	2.80607	2.60166	2.27341	2.76372	2.43754	-1.25369
GATA3	23.9884	22.5877	23.7602	27.6283	12.6514	0.221183	4.47	0.454268	0.980765		4.58427	4.49746	4.57048	4.78807	3.66123	4.55074	4.22465	-1.25361
ECHDC2	24.5828	26.9668	24.9799	26.522	15.5884	0.278952	4.57117	0.262174	0.895263		4.61957	4.75311	4.64269	4.72912	3.9624	4.67179	4.34576	-1.25356
PI3	21.6112	10.8235	26.2922	29.0934	7.34236	0.104628	4.25132	0.840322	0.999932		4.43371	3.43609	4.71656	4.86262	2.87624	4.19545	3.86943	-1.25355
CFL2	9.76106	7.81757	8.15165	6.66787	6.95829	0.331034	2.98546	0.318472	0.94087		3.28704	2.96672	3.02709	2.73723	2.79873	3.09362	2.76798	-1.25322
ST3GAL4	25.123	19.8305	26.1223	19.9737	17.6442	0.332884	4.44525	0.144159	0.729908		4.65094	4.30965	4.70721	4.32003	4.14113	4.55593	4.23058	-1.25297
NAP1L1	112.648	128.941	121.426	111.201	83.6351	0.313168	6.80246	0.147886	0.736529		6.81568	7.01057	6.92393	6.79702	6.38604	6.91673	6.59153	-1.25284
RAB24	157.636	163.996	166.337	131.803	127.825	0.32542	7.22469	0.11382	0.656101		7.30045	7.35752	7.37796	7.04223	6.99802	7.34531	7.02013	-1.25282
C7orf28B	23.6463	41.6504	38.2109	26.0735	27.4491	0.367095	4.97586	0.143934	0.729908		4.56354	5.38026	5.25591	4.70451	4.77869	5.06657	4.7416	-1.25264
ZNF512B	23.7183	24.934	28.0522	21.0202	19.7227	0.328155	4.55711	0.117661	0.666698		4.56793	4.64004	4.81004	4.39371	4.30178	4.67267	4.34775	-1.2526
LTA	8.12221	8.70421	8.04358	7.68449	5.69315	0.311659	2.94426	0.360509	0.95924		3.02187	3.12171	3.00784	2.94195	2.50923	3.05047	2.72559	-1.25257
NDUFA5	16.1004	19.5601	23.8374	16.266	15.0236	0.342825	4.18674	0.172094	0.785643		4.00902	4.28984	4.57515	4.02379	3.90916	4.29134	3.96647	-1.25255
EXOC8	50.6603	59.6427	72.7936	47.5123	48.8888	0.340555	5.80616	0.0911619	0.584622		5.66278	5.89827	6.18574	5.57023	5.61143	5.9156	5.59083	-1.25246
ZNF606	6.23123	7.43912	8.12077	5.29243	6.28054	0.327236	2.75033	0.347865	0.954746		2.63952	2.89513	3.02162	2.40393	2.65089	2.85209	2.52741	-1.25239
ACVR2A	7.29378	10.4126	7.82744	7.50509	6.00944	0.335369	2.97548	0.338856	0.949815		2.86667	3.38026	2.96854	2.90787	2.58723	3.07182	2.74755	-1.25203
APAF1	132.026	135.699	120.098	90.0611	118.065	0.312738	6.89781	0.147487	0.735649		7.04468	7.08427	6.90807	6.49283	6.88344	7.01234	6.68814	-1.25197
HIST2H2BE	30.76	26.8911	43.2284	26.9107	25.7321	0.353144	4.94268	0.13003	0.699547		4.94298	4.74906	5.43391	4.75011	4.6855	5.04198	4.7178	-1.25195
SVIL	72.0194	63.0163	76.4372	57.559	54.7401	0.328079	6.018	0.0771278	0.541693		6.17031	5.97765	6.2562	5.84697	5.77453	6.13472	5.81075	-1.25178
CENPBD1	9.02268	11.3858	11.8261	7.44529	9.75968	0.31983	3.31418	0.311123	0.936978		3.17356	3.50916	3.5639	2.89633	3.28683	3.41554	3.09158	-1.25176
ARMCX5	8.82458	13.1374	10.1432	9.86725	7.2068	0.328737	3.30596	0.32103	0.943026		3.14153	3.71561	3.34245	3.30265	2.84936	3.39986	3.076	-1.25167
TMEM191A	5.69095	5.50365	5.68145	5.02333	4.02135	0.316375	2.38692	0.386021	0.963391		2.50867	2.46039	2.50626	2.32864	2.00768	2.49177	2.16816	-1.25146
LOC100271722	2.35922	3.90338	3.33477	2.69107	2.32696	0.354832	1.57531	0.393816	0.966134		1.23831	1.96472	1.73759	1.42818	1.21845	1.64687	1.32331	-1.25142
OSGEPL1	9.02268	12.5103	12.8759	8.88052	9.24007	0.340687	3.40102	0.270285	0.906647		3.17356	3.64504	3.6866	3.15064	3.2079	3.50173	3.17927	-1.25046
NMD3	16.4966	17.9815	19.0668	14.2926	14.2103	0.324867	4.04111	0.174167	0.790022		4.04409	4.16844	4.25299	3.83719	3.82886	4.15518	3.83303	-1.25019
LDB1	145.245	139.938	147.332	114.012	116.597	0.322294	7.05177	0.11433	0.658402		7.18235	7.12864	7.20293	6.83304	6.86538	7.1713	6.84921	-1.25015
ZNF486	5.07863	7.28775	4.1067	4.0964	4.4506	0.362734	2.34073	0.360025	0.95924		2.34444	2.86547	2.03798	2.03436	2.154	2.41596	2.09418	-1.24988
ZEB1	33.1732	31.8217	34.2277	30.6184	22.863	0.307709	4.935	0.140205	0.724008		5.05195	4.99194	5.09709	4.93633	4.51494	5.04699	4.72563	-1.24951
METTL5	4.89854	5.83885	7.68849	4.39541	5.30909	0.338903	2.50622	0.369242	0.960665		2.29235	2.54568	2.9427	2.136	2.40846	2.59358	2.27223	-1.2495
EGFL8	6.28526	5.41715	5.57338	4.54491	4.65392	0.323306	2.4176	0.368614	0.960665		2.65197	2.43753	2.47855	2.18425	2.21845	2.52269	2.20135	-1.24949
KCNE3	106.381	112.463	112.116	75.0808	103.764	0.302647	6.67273	0.162647	0.760416		6.7331	6.8133	6.80885	6.23037	6.69717	6.78508	6.46377	-1.24947
ATP6V1G1	82.0506	85.6364	94.5777	70.2967	69.4022	0.323772	6.32999	0.0915014	0.585091		6.35844	6.42015	6.56343	6.13538	6.11691	6.44734	6.12615	-1.24936
NRBF2	76.2696	68.4659	72.8091	44.5222	75.5246	0.271886	6.0784	0.236182	0.874738		6.25304	6.09731	6.18605	5.47645	6.23887	6.1788	5.85766	-1.24931
PCYOX1L	29.6434	34.5033	34.1659	24.7279	27.6976	0.321942	4.91665	0.107929	0.640041		4.88964	5.10866	5.09449	4.62807	4.79169	5.03093	4.70988	-1.24924
REEP3	26.996	25.4747	26.0451	22.2462	19.7227	0.319145	4.59371	0.120294	0.672805		4.75467	4.67099	4.70294	4.47548	4.30178	4.70954	4.38863	-1.24911
PIGP	4.46632	6.01185	4.29197	3.9768	3.81802	0.338982	2.19182	0.372062	0.961402		2.15909	2.58781	2.10164	1.99161	1.93283	2.28284	1.96222	-1.24887
UXT	43.0603	43.5859	48.0145	34.8942	36.9377	0.321435	5.36986	0.0929228	0.589746		5.42829	5.44579	5.5854	5.12491	5.20702	5.48649	5.16597	-1.24878
SH2D1A	57.3237	54.7013	67.7451	64.6155	35.3337	0.262777	5.8069	0.28206	0.913697		5.84106	5.7735	6.08205	6.01381	5.14297	5.89887	5.57839	-1.24875
CACNB2	2.86349	2.09766	2.82529	1.97345	2.14623	0.329425	1.27877	0.416889	0.972242		1.51777	1.06878	1.4984	0.98072	1.1018	1.36165	1.04126	-1.24867
TBC1D3B	4.91655	4.79002	4.21477	3.49839	3.93098	0.319755	2.11263	0.38685	0.963838		2.29765	2.26003	2.07546	1.80669	1.97489	2.21104	1.89079	-1.24855
FLJ20021	3.83599	2.45448	2.62458	1.94355	2.80139	0.317691	1.47439	0.448817	0.980283		1.9396	1.29542	1.39209	0.958694	1.48614	1.54237	1.22242	-1.24829
PDK4	20.2065	17.203	5.97479	22.7844	4.58615	0.0809923	3.8248	0.907403	0.999932		4.33675	4.10459	2.57889	4.50997	2.19728	3.67341	3.35363	-1.24814
ZNF331	17.325	27.0966	20.7033	20.781	14.0747	0.319218	4.32581	0.235094	0.874738		4.11478	4.76004	4.37179	4.37719	3.81504	4.41554	4.09612	-1.24783
MYLK	4.8265	2.78967	4.81688	3.55819	2.91435	0.355794	1.93389	0.392171	0.965595		2.27098	1.4801	2.2681	1.83114	1.54317	2.00639	1.68716	-1.24767
METTL12	2.53932	2.8978	2.76353	1.94355	2.46251	0.308798	1.36415	0.43998	0.977619		1.34444	1.53496	1.46651	0.958694	1.30013	1.44864	1.12941	-1.24766
TXNDC3	5.07863	4.80083	4.89408	2.60137	5.98684	0.192385	2.24202	0.65115	0.999932		2.34444	2.26328	2.29104	1.37927	2.5818	2.29959	1.98053	-1.24751
HSPA1L	11.0577	11.4398	10.205	9.08983	8.38158	0.320051	3.33429	0.282568	0.914169		3.46698	3.51599	3.3512	3.18425	3.06722	3.44473	3.12574	-1.24746
CLEC4A	46.9684	47.6947	47.4123	40.2763	35.7855	0.316865	5.4488	0.0950705	0.595462		5.55362	5.57576	5.56719	5.33186	5.1613	5.56552	5.24658	-1.24741
IL6R	250.978	245.048	235.286	178.179	214.306	0.312788	7.81259	0.151786	0.745369		7.97142	7.93692	7.87827	7.47718	7.74353	7.92887	7.61036	-1.24705
C21orf7	10.8416	14.9864	20.4409	13.4553	10.6408	0.357525	3.8206	0.256708	0.88877		3.43851	3.90558	4.35339	3.75011	3.41153	3.89916	3.58082	-1.24689
LMBR1L	62.9426	66.4547	68.5634	50.1137	55.8471	0.316482	5.9269	0.0817496	0.557672		5.97597	6.0543	6.09937	5.64713	5.80341	6.04321	5.72527	-1.24655
SENP7	54.2802	61.5133	60.9058	47.2432	47.1266	0.32011	5.76201	0.0799892	0.550231		5.76235	5.94283	5.92851	5.56203	5.55847	5.8779	5.56025	-1.24629
NAB2	13.8492	12.9644	13.8331	10.6447	11.0926	0.317461	3.64704	0.234548	0.874738		3.79173	3.69648	3.79005	3.41206	3.47153	3.75942	3.44179	-1.24628
NOTCH1	218.922	189.222	237.17	151.806	194.561	0.312554	7.63218	0.168897	0.777591		7.77427	7.56394	7.88978	7.24609	7.60408	7.74266	7.42508	-1.24624
THEM5	3.92604	4.07638	5.52707	6.81737	1.87512	0.0583271	2.15935	0.928313	0.999932		1.97307	2.02729	2.46651	2.76922	0.906986	2.15563	1.8381	-1.24619
USP20	100.996	104.537	110.449	92.5129	77.219	0.311858	6.60277	0.135266	0.71202		6.65816	6.70787	6.78723	6.53158	6.27088	6.71775	6.40123	-1.24532
ARL17A	29.8235	78.619	47.7983	28.6748	52.2776	0.363559	5.5704	0.301199	0.933456		4.89838	6.29681	5.57889	4.84171	5.70812	5.59136	5.27492	-1.24525
DDX17	1434.46	1666.41	1787.54	1249.76	1358.83	0.321128	10.5502	0.162039	0.760416		10.4863	10.7025	10.8038	10.2874	10.4082	10.6642	10.3478	-1.24522
MYO1F	963.392	910.882	1028.07	725.422	830.093	0.31484	9.80029	0.162788	0.760416		9.91198	9.83112	10.0057	9.50268	9.69713	9.91627	9.5999	-1.24519
ATG2A	72.0914	64.8653	98.1749	55.3164	69.4022	0.329346	6.17038	0.140272	0.724008		6.17176	6.01937	6.61728	5.78964	6.11691	6.26947	5.95327	-1.24505
TNFRSF10D	15.1819	12.759	13.9566	10.0766	12.4255	0.310071	3.69267	0.253345	0.88877		3.92428	3.67344	3.80288	3.33293	3.63523	3.8002	3.48408	-1.24497
C8orf83	19.216	14.1862	15.2689	11.6015	14.391	0.318048	3.90509	0.230718	0.871767		4.26423	3.82642	3.93252	3.53624	3.8471	4.00773	3.69167	-1.24492
GP1BA	5.9791	5.25496	5.74321	4.51501	4.56356	0.31728	2.39493	0.375489	0.96278		2.57993	2.39368	2.52186	2.17473	2.19016	2.49849	2.18244	-1.24491
RPL13A	324.943	366.507	460.97	304.36	306.278	0.331318	8.46215	0.164318	0.764468		8.34404	8.5177	8.84853	8.24963	8.2587	8.57009	8.25417	-1.24481
ZNF530	4.68243	5.19009	5.46531	3.55819	4.7217	0.302334	2.25628	0.415991	0.972242		2.22726	2.37576	2.4503	1.83114	2.23931	2.35111	2.03522	-1.24477
MTFMT	11.9942	10.6937	10.9461	8.0732	10.0308	0.306979	3.37834	0.305324	0.934225		3.58427	3.41869	3.45234	3.01314	3.32636	3.4851	3.16975	-1.24431
AKT3	17.9553	16.2515	16.1644	21.7378	8.35899	0.160247	4.01109	0.650286	0.999932		4.16634	4.0225	4.01474	4.44214	3.06333	4.06786	3.75273	-1.24412
C1orf59	24.5107	22.6634	24.6093	16.7743	22.0271	0.301004	4.47056	0.174992	0.790959		4.61534	4.50229	4.62113	4.06818	4.46121	4.57959	4.26469	-1.24392
FAM92A1	2.79145	2.36798	2.9488	2.30236	2.03327	0.318163	1.34118	0.42861	0.973073		1.48101	1.24366	1.56013	1.20311	1.0238	1.42827	1.11346	-1.24385
SLC2A5	11.7961	3.25462	3.33477	4.51501	3.63729	0.586675	2.41731	0.29071	0.922807		3.56024	1.70249	1.73759	2.17473	1.86286	2.33344	2.0188	-1.2437
C9orf30	4.17817	4.03313	6.22181	4.18611	3.43396	0.337483	2.15614	0.389994	0.964267		2.06287	2.0119	2.63733	2.06561	1.77987	2.23737	1.92274	-1.24369
HIVEP1	29.1571	27.6805	27.2802	22.8741	22.2078	0.314902	4.6943	0.113464	0.655315		4.86578	4.7908	4.76978	4.51564	4.47299	4.80879	4.49432	-1.24355
ASAH1	294.201	278.254	297.875	230.714	235.701	0.314958	8.06285	0.145782	0.732775		8.20066	8.12026	8.21856	7.84996	7.88081	8.17983	7.86539	-1.24353
S1PR4	285.394	225.325	279.657	203.953	217.65	0.321603	7.92151	0.152427	0.747238		8.15681	7.81587	8.12752	7.67209	7.76587	8.0334	7.71898	-1.24351
ZNF550	7.22175	8.37983	8.81551	7.35559	5.78352	0.310884	2.91838	0.362618	0.960665		2.85235	3.06692	3.14004	2.87884	2.53195	3.01977	2.70539	-1.24347
RECK	10.8416	11.5804	10.6836	8.43201	9.33044	0.312852	3.35481	0.290422	0.922581		3.43851	3.53361	3.41733	3.07588	3.22194	3.46315	3.14891	-1.24335
NPIP	10.8776	11.0722	10.3903	10.0766	7.45531	0.300117	3.32498	0.332219	0.945283		3.44329	3.46887	3.37716	3.33293	2.89827	3.42977	3.1156	-1.2433
ITM2B	1625.43	1367.6	1802.8	1242.44	1313.74	0.322819	10.522	0.166166	0.76942		10.6666	10.4174	10.816	10.279	10.3595	10.6334	10.3192	-1.24327
ZNF682	2.8995	3.84931	4.12214	2.57146	3.23064	0.319572	1.76169	0.423831	0.973073		1.53581	1.9446	2.04339	1.36259	1.69182	1.84127	1.5272	-1.2432
DHX58	23.3581	29.2375	34.0887	22.0369	23.9474	0.329633	4.73281	0.137228	0.718204		4.54585	4.86975	5.09122	4.46185	4.5818	4.83561	4.52182	-1.24297
GPR15	10.7336	6.08754	6.40707	6.33896	5.71574	0.360165	2.82727	0.342842	0.952432		3.42406	2.60586	2.67967	2.66425	2.51494	2.90319	2.58959	-1.24281
WASH1	50.8584	41.0666	41.1288	29.0934	43.3312	0.291191	5.36289	0.194413	0.822433		5.66841	5.35989	5.36208	4.86262	5.43733	5.46346	5.14998	-1.2427
MPZ	7.36582	8.93127	9.18604	5.32233	8.69787	0.274886	2.99255	0.439807	0.977548		2.88085	3.15887	3.19944	2.41206	3.12066	3.07972	2.76636	-1.2426
CD6	178.581	212.134	200.101	178.926	139.708	0.306041	7.50732	0.170162	0.781004		7.48043	7.72883	7.64459	7.48322	7.12627	7.61795	7.30475	-1.24246
RBM39	157.528	177.577	177.36	131.832	142.939	0.314236	7.29923	0.135266	0.71202		7.29946	7.4723	7.47054	7.04256	7.15925	7.4141	7.10091	-1.24245
TPCN2	40.2509	46.0728	44.6797	30.9772	39.7617	0.303473	5.33647	0.134332	0.709584		5.33095	5.52584	5.48155	4.95313	5.31331	5.44611	5.13322	-1.2422
RRM2B	65.0678	65.1788	79.2624	52.2366	59.9814	0.315377	6.00894	0.100336	0.612649		6.02387	6.02633	6.30857	5.70699	5.90644	6.11959	5.80672	-1.24218
LILRA2	203.83	177.944	175.075	122.773	181.029	0.288941	7.42781	0.219957	0.858975		7.67122	7.47528	7.45183	6.93984	7.50007	7.53278	7.21996	-1.24213
FFAR2	248.907	209.204	268.711	236.126	159.386	0.293029	7.81065	0.231943	0.871767		7.95946	7.70876	8.06991	7.88341	7.31638	7.91271	7.5999	-1.24213
FCHO1	83.3472	73.6452	89.205	66.888	64.8612	0.316958	6.24103	0.0936317	0.591179		6.38106	6.20252	6.47905	6.06368	6.01928	6.35421	6.04148	-1.24206
ZNF516	82.3927	104.548	85.0056	53.7616	97.9583	0.256527	6.40592	0.317363	0.94087		6.36445	6.70802	6.40949	5.7485	6.6141	6.49398	6.1813	-1.24202
STK40	229.151	191.547	246.248	167.923	188.755	0.317863	7.67789	0.153917	0.747238		7.84015	7.58155	7.94397	7.39165	7.56037	7.78856	7.47601	-1.2419
NUP35	4.39428	4.4332	5.24917	3.46849	4.08913	0.310531	2.13041	0.40431	0.969888		2.13563	2.14835	2.39209	1.79431	2.03179	2.22535	1.91305	-1.24169
KIAA0355	42.8082	48.9274	49.7436	37.974	37.8188	0.315698	5.44321	0.100343	0.612649		5.41982	5.61257	5.63644	5.24694	5.24103	5.55627	5.24398	-1.24168
PID1	16.0103	14.6404	12.9377	18.2395	7.45531	0.179882	3.79617	0.618944	0.999932		4.00093	3.87188	3.6935	4.18899	2.89827	3.85544	3.54363	-1.24126
DENND5A	182.471	184.183	190.004	155.334	143.82	0.310992	7.41968	0.139179	0.721552		7.51152	7.525	7.56989	7.27923	7.16812	7.53547	7.22368	-1.24125
NUDT13	5.0066	5.65503	6.34532	3.8273	5.39946	0.294931	2.40659	0.427027	0.973073		2.32383	2.49954	2.66569	1.93633	2.43281	2.49635	2.18457	-1.24124
CTBP2	46.6802	39.5528	34.5828	30.3194	34.2041	0.319292	5.21409	0.127213	0.693038		5.54474	5.30571	5.11198	4.92217	5.0961	5.32081	5.00913	-1.24115
RALA	31.5884	37.6281	34.3049	27.0303	28.4657	0.314667	4.99361	0.121047	0.674723		4.98132	5.23374	5.10034	4.7565	4.83116	5.10513	4.79383	-1.24083
SP3	164.84	170.04	173.145	123.072	151.298	0.303669	7.29036	0.154961	0.748609		7.36492	7.40973	7.43584	6.94335	7.24125	7.4035	7.0923	-1.24074
PHC1	15.1999	18.7167	16.3187	15.2195	11.8833	0.307191	3.95591	0.231983	0.871767		3.92599	4.22626	4.02846	3.92785	3.57087	4.06023	3.74936	-1.24046
MYBL1	53.6498	47.5758	72.701	69.2801	30.5216	0.217085	5.77552	0.474175	0.984371		5.7455	5.57216	6.1839	6.11437	4.93176	5.83385	5.52306	-1.24039
MYO15B	165.002	191.287	138.285	119.872	144.814	0.316881	7.24707	0.164611	0.765236		7.36634	7.5796	7.1115	6.90535	7.17806	7.35248	7.0417	-1.24037
PCP2	1.63885	2.95186	2.93336	1.79405	2.12364	0.357403	1.23099	0.413558	0.972195		0.712684	1.56163	1.55255	0.843216	1.08654	1.27562	0.964876	-1.24035
SPRED1	9.76106	8.46633	5.09478	9.03003	4.04394	0.252858	2.87163	0.568353	0.999932		3.28704	3.08174	2.34902	3.17473	2.01576	2.90593	2.59525	-1.2403
PHF13	14.1013	12.6292	14.1264	10.0467	11.9737	0.305332	3.65842	0.259598	0.891198		3.81776	3.65869	3.82033	3.32864	3.5818	3.76559	3.45522	-1.24003
TMEM42	12.0302	15.4729	15.7629	11.3922	11.7026	0.32114	3.73629	0.238596	0.874761		3.58859	3.95168	3.97847	3.50997	3.54876	3.83958	3.52936	-1.23989
ZNF85	3.38576	5.86047	4.84776	3.9768	3.43396	0.345774	2.125	0.384807	0.962984		1.75948	2.55102	2.27732	1.99161	1.77987	2.19594	1.88574	-1.23988
AQP9	596.109	414.05	619.618	362.905	512.632	0.311386	8.969	0.240146	0.875612		9.21943	8.69366	9.27524	8.50345	9.00178	9.06278	8.75261	-1.23985
C2orf34	3.87201	4.28182	3.92144	2.93027	3.59211	0.301994	1.9169	0.423311	0.973073		1.95308	2.09822	1.97138	1.55104	1.84483	2.00756	1.69793	-1.23939
CHST2	46.7703	31.919	32.4676	44.6119	19.4064	0.211947	5.13192	0.502452	0.98723		5.54752	4.99634	5.02093	5.47936	4.27846	5.18827	4.87891	-1.23915
TC2N	113.945	153.064	151.933	148.786	83.8384	0.264181	7.02634	0.322961	0.943129		6.8322	7.25799	7.24729	7.2171	6.38954	7.11249	6.80332	-1.239
KIAA0020	11.3819	15.0296	12.5208	10.8241	10.0082	0.318482	3.58635	0.259559	0.891198		3.50867	3.90974	3.64626	3.43617	3.32311	3.68822	3.37964	-1.23849
NPEPL1	71.8933	78.7812	84.4344	49.1867	81.0596	0.266484	6.19238	0.241933	0.876972		6.16779	6.29978	6.39976	5.6202	6.34091	6.28911	5.98055	-1.23847
GIN1	6.24924	8.30414	8.81551	6.93698	5.58019	0.317735	2.85366	0.368674	0.960665		2.64368	3.05383	3.14004	2.79431	2.48031	2.94585	2.63731	-1.23846
ZNF177	4.19618	3.05999	2.43932	2.63127	2.46251	0.342394	1.5864	0.414621	0.972242		2.06908	1.61353	1.28648	1.39576	1.30013	1.65636	1.34794	-1.23835
SCCPDH	13.7591	11.4939	10.3594	9.32904	9.7145	0.317336	3.45677	0.280014	0.912386		3.78232	3.52279	3.37287	3.22173	3.28014	3.55933	3.25093	-1.23833
ERV3	20.8908	36.1684	36.7905	13.4852	44.393	0.111507	4.92659	0.786413	0.999932		4.3848	5.17666	5.20126	3.75331	5.47226	4.92091	4.61278	-1.23809
RPLP1	266.034	249.892	323.318	222.521	226.642	0.316856	8.00972	0.161479	0.760416		8.05547	7.96516	8.33681	7.7978	7.82427	8.11915	7.81103	-1.23809
ZNF517	7.81605	7.57969	8.69201	6.24926	6.70978	0.308619	2.89903	0.356168	0.959013		2.96644	2.92214	3.11969	2.64368	2.74627	3.00276	2.69498	-1.2378
NAE1	25.5372	27.7237	30.8311	22.3658	22.7952	0.311943	4.69503	0.126898	0.692372		4.67453	4.79305	4.94632	4.48322	4.51066	4.80463	4.49694	-1.23773
PTCD2	2.10709	3.31949	3.01055	1.64454	3.02731	0.26376	1.42508	0.548556	0.99881		1.07525	1.73096	1.59003	0.717685	1.59804	1.46542	1.15786	-1.23761
NACA	164.443	183.816	170.397	133.208	146.327	0.306756	7.31916	0.144487	0.729908		7.36145	7.52212	7.41276	7.05754	7.19306	7.43211	7.1253	-1.23697
TDP2	89.9026	88.5775	86.0246	64.9743	78.1678	0.300549	6.35026	0.123115	0.681068		6.49029	6.46887	6.42668	6.0218	6.2885	6.46195	6.15515	-1.23696
AMY2B	32.6689	41.8018	39.1063	26.1034	35.5144	0.296708	5.13334	0.176953	0.795214		5.02985	5.38549	5.28933	4.70616	5.15033	5.23489	4.92825	-1.23683
RPSA	165.2	191.201	211.989	146.035	159.047	0.312697	7.44914	0.153843	0.747238		7.36807	7.57894	7.72785	7.19017	7.31331	7.55829	7.25174	-1.23674
ZNF345	11.9402	12.4346	12.8759	11.1231	9.05934	0.300452	3.52793	0.287511	0.920204		3.57775	3.63629	3.6866	3.47548	3.17941	3.63355	3.32744	-1.23636
EPHB6	29.3552	35.9089	28.855	29.9606	21.2815	0.293892	4.86401	0.188818	0.813683		4.87555	5.16627	4.85075	4.90499	4.41153	4.96419	4.65826	-1.23621
CRY1	17.2529	19.2898	18.4338	16.2062	13.5325	0.302802	4.08683	0.205786	0.838573		4.10877	4.26977	4.20429	4.01847	3.75836	4.19427	3.88842	-1.23615
EXTL3	69.8222	58.2803	59.3619	43.2664	58.6711	0.293067	5.85629	0.145482	0.732775		6.12561	5.86494	5.89147	5.43517	5.87458	5.96067	5.65488	-1.2361
CD300LF	74.7928	74.5534	90.5327	63.4494	65.4034	0.311506	6.20551	0.103053	0.623227		6.22483	6.2202	6.50037	5.98753	6.03129	6.31513	6.00941	-1.23603
FKBP14	3.04358	2.85455	2.82529	1.97345	2.80139	0.279455	1.46126	0.478393	0.985106		1.60577	1.51326	1.4984	0.98072	1.48614	1.53914	1.23343	-1.23603
PLEKHM1P	68.6516	69.5904	74.2757	50.4426	65.042	0.294361	6.03684	0.127311	0.693038		6.10122	6.12082	6.21482	5.65657	6.0233	6.14562	5.83993	-1.236
SLC24A6	62.3123	65.5357	70.9564	46.8545	61.2014	0.294034	5.94079	0.132684	0.707149		5.96145	6.03421	6.14886	5.55012	5.93549	6.04817	5.7428	-1.23573
SMCR7	9.85111	8.98534	10.9306	7.68449	8.3364	0.30784	3.20282	0.325866	0.943498		3.30029	3.16757	3.4503	2.94195	3.05942	3.30605	3.00069	-1.23573
ANKRD49	36.2528	42.5155	45.7141	34.057	32.8034	0.312103	5.2601	0.116391	0.662478		5.18002	5.40992	5.51457	5.08988	5.03577	5.36817	5.06283	-1.23571
LOC100129250	4.34025	4.4332	7.42603	3.61799	4.94762	0.331758	2.32375	0.415947	0.972242		2.11778	2.14835	2.89259	1.85519	2.30673	2.38624	2.08096	-1.23566
PARP8	236.066	260.694	246.201	181.468	220.994	0.299403	7.84011	0.173925	0.789796		7.88305	8.02621	7.9437	7.50357	7.78786	7.95099	7.64571	-1.23565
MX2	157.582	157.833	192.104	135.57	137.065	0.311501	7.28615	0.14715	0.735425		7.29996	7.30225	7.58574	7.08289	7.09871	7.39598	7.0908	-1.23557
CADM4	2.64737	3.25462	3.07231	1.76414	3.29841	0.235544	1.51954	0.57538	0.999932		1.40456	1.70249	1.61932	0.818969	1.72177	1.57546	1.27037	-1.23549
AZI2	40.3049	40.6016	38.6431	29.4522	35.3111	0.298742	5.20617	0.129283	0.696787		5.33288	5.34347	5.27214	4.88031	5.14205	5.31616	5.01118	-1.23541
CYB561D1	102.905	100.212	108.087	83.6324	84.2225	0.305639	6.5829	0.134572	0.71022		6.68517	6.64691	6.75604	6.38599	6.39613	6.69604	6.39106	-1.2354
RRAGD	18.6757	16.7597	13.0303	13.3955	12.4933	0.319805	3.89952	0.232415	0.871767		4.22309	4.06692	3.7038	3.74368	3.64308	3.99794	3.69338	-1.23504
PELI2	44.0148	35.9522	41.7926	28.1366	38.1125	0.291782	5.23467	0.168086	0.775698		5.45992	5.16801	5.38518	4.81438	5.25219	5.3377	5.03328	-1.23492
FAM45B	37.1173	37.866	37.6705	27.3293	33.8426	0.295212	5.12179	0.142605	0.729908		5.21402	5.24283	5.23536	4.77238	5.08077	5.23074	4.92657	-1.2347
IQCB1	22.9439	22.4471	22.4942	16.5949	20.2423	0.295834	4.39217	0.175814	0.792623		4.52004	4.48846	4.49148	4.05267	4.3393	4.49999	4.19599	-1.23457
PBXIP1	330.291	326.986	338.263	291.114	248.172	0.29952	8.26216	0.175534	0.79256		8.3676	8.35309	8.402	8.18544	7.95519	8.37423	8.07032	-1.23449
MYEOV2	9.90514	11.0073	11.7798	8.13301	9.53377	0.302195	3.34044	0.31615	0.940769		3.30818	3.46039	3.55824	3.02379	3.25305	3.44227	3.13842	-1.23443
LOC645212	5.781	7.15799	7.65761	5.77085	5.2865	0.313579	2.67494	0.376071	0.96278		2.53132	2.83956	2.93689	2.52878	2.40231	2.76926	2.46555	-1.23431
AP1AR	22.8899	24.4367	23.8992	19.5551	18.9094	0.304252	4.45872	0.148335	0.737261		4.51664	4.61098	4.57889	4.28947	4.24103	4.56883	4.26525	-1.2342
ATM	431.234	466.762	435.573	383.358	337.974	0.301638	8.68312	0.176988	0.795214		8.75233	8.86654	8.76677	8.58255	8.40077	8.79521	8.49166	-1.23418
C2CD2	12.1203	11.3966	12.845	12.947	7.43272	0.252613	3.50932	0.428687	0.973073		3.59935	3.51053	3.68314	3.69455	2.89389	3.59767	3.29422	-1.23409
CHIC2	21.7193	19.7872	20.7188	15.1896	18.5705	0.295806	4.26666	0.187159	0.811295		4.4409	4.3065	4.37287	3.92501	4.21494	4.37342	4.06998	-1.23409
HERC3	93.7927	114.614	117.828	85.9946	89.4864	0.30969	6.64964	0.142095	0.729602		6.5514	6.84064	6.88054	6.42617	6.4836	6.75753	6.45488	-1.2334
LYSMD4	11.4359	8.87721	8.70744	6.18946	9.78228	0.273573	3.17793	0.424834	0.973073		3.5155	3.15011	3.12225	2.62981	3.29017	3.26262	2.95999	-1.23339
C1QL3	2.16112	2.29229	2.31581	2.69107	1.24255	0.207485	1.12277	0.659919	0.999932		1.11178	1.19679	1.21152	1.42818	0.313307	1.17336	0.870743	-1.23338
CTSS	1935.54	2149.56	1931.2	1729.79	1524.54	0.301562	10.8566	0.18169	0.800964		10.9185	11.0698	10.9153	10.7564	10.5742	10.9679	10.6653	-1.23337
SCAP	110.703	110.549	109.553	82.4962	96.8965	0.29769	6.67379	0.142874	0.729908		6.79056	6.78854	6.77549	6.36626	6.59837	6.78486	6.48231	-1.23332
PHF1	105.985	106.721	115.451	86.8019	90.503	0.303124	6.66027	0.133916	0.708326		6.72772	6.7377	6.85113	6.43965	6.49989	6.77218	6.46977	-1.2332
F2RL1	34.9201	22.4471	27.3883	16.5351	30.7249	0.255558	4.72536	0.361185	0.95963		5.12599	4.48846	4.77549	4.04746	4.94134	4.79664	4.4944	-1.23306
ANKRD46	14.4615	17.8301	17.878	11.8108	15.4302	0.295176	3.95782	0.254075	0.88877		3.85415	4.15624	4.16012	3.56203	3.94769	4.05684	3.75486	-1.23283
SLC11A1	373.027	225.304	452.988	177.431	419.779	0.230792	8.36526	0.529207	0.995		8.54314	7.81573	8.82333	7.47111	8.71349	8.39406	8.0923	-1.23265
FBXL20	52.4612	53.3065	62.6967	39.0205	52.8424	0.289159	5.70376	0.157332	0.751183		5.71318	5.73624	5.97032	5.28616	5.72362	5.80658	5.50489	-1.23259
LOC387723	4.55636	6.59573	6.90111	4.0366	5.71574	0.302151	2.49059	0.433799	0.973073		2.18788	2.72153	2.78683	2.01314	2.51494	2.56542	2.26404	-1.23232
NDEL1	98.4211	84.4903	98.1594	69.5791	82.6636	0.299206	6.43818	0.142454	0.729908		6.6209	6.40071	6.61706	6.12058	6.36918	6.54622	6.24488	-1.23229
PRSS53	6.9336	7.66619	6.74673	7.62469	4.36023	0.251318	2.74675	0.504653	0.98806		2.7936	2.93851	2.75419	2.93068	2.1244	2.82877	2.52754	-1.23219
FBL	96.7642	102.245	104.844	84.7985	79.5911	0.301413	6.55002	0.126536	0.691978		6.5964	6.67588	6.71211	6.40597	6.31454	6.66146	6.36025	-1.23218
HSF5	2.62936	2.53017	2.11511	2.93027	1.31033	0.202099	1.22534	0.67688	0.999932		1.39471	1.33923	1.08073	1.55104	0.389928	1.27156	0.970482	-1.23206
CLN5	26.7439	30.7729	27.9441	25.7446	20.6941	0.296328	4.72412	0.156808	0.750292		4.74114	4.94359	4.80447	4.6862	4.37115	4.82973	4.52867	-1.23205
ERCC8	5.81702	6.5633	6.76216	4.39541	6.07721	0.283233	2.58048	0.434904	0.974271		2.54028	2.71442	2.75748	2.136	2.60341	2.67073	2.3697	-1.23202
C2orf64	29.7694	30.6648	32.2669	22.5751	27.8558	0.292392	4.84216	0.148342	0.737261		4.89576	4.93851	5.01199	4.49666	4.7999	4.94875	4.64828	-1.23155
CHD3	297.929	294.905	248.425	258.402	199.328	0.29319	8.02151	0.205743	0.838573		8.21882	8.20411	7.95666	8.01348	7.639	8.12653	7.82624	-1.23139
EIF4A2	198.301	230.245	234.7	186.999	171.427	0.302987	7.67515	0.162329	0.760416		7.63155	7.84703	7.87467	7.54689	7.42145	7.78442	7.48417	-1.23135
FASTKD1	13.9392	14.7377	14.8212	9.92705	13.9618	0.277978	3.7584	0.309725	0.936062		3.80108	3.88144	3.88959	3.31137	3.80341	3.85737	3.55739	-1.23113
BST1	83.8155	66.6494	62.0483	50.1436	64.929	0.299354	6.035	0.153708	0.747238		6.38914	6.05852	5.95532	5.64799	6.02079	6.13433	5.83439	-1.23109
ARHGEF11	85.6704	83.0306	66.3248	55.436	72.1358	0.296102	6.1814	0.154232	0.748037		6.42073	6.37557	6.05148	5.79275	6.17264	6.28259	5.9827	-1.23105
IFT20	6.73549	7.97976	10.0969	5.80075	7.56827	0.305861	2.94333	0.387193	0.963838		2.75178	2.99634	3.33584	2.53624	2.91996	3.02799	2.7281	-1.23105
CD247	216.436	194.78	227.335	192.322	154.822	0.294388	7.6234	0.182071	0.801387		7.7578	7.6057	7.82868	7.58738	7.27447	7.73073	7.43092	-1.23098
ZNF609	52.8394	60.1726	48.0453	44.4026	42.4727	0.305977	5.63342	0.109033	0.643738		5.72354	5.91103	5.58632	5.47257	5.40846	5.7403	5.44052	-1.23096
EFHC1	9.70704	11.3209	11.332	5.56154	13.7359	0.158151	3.37717	0.680955	0.999932		3.27903	3.50091	3.50233	2.47548	3.77987	3.42743	3.12768	-1.23093
FAM48A	71.353	75.9158	82.9523	58.0972	66.646	0.298843	6.15076	0.115077	0.659328		6.1569	6.24633	6.37421	5.8604	6.05845	6.25915	5.95942	-1.23091
KAT2A	58.6384	67.6549	62.9746	43.984	59.5296	0.285125	5.87317	0.149782	0.7398		5.87377	6.08012	5.9767	5.45891	5.89553	5.97687	5.67722	-1.23084
TADA1	12.3004	14.4457	13.0612	10.2859	11.2507	0.301237	3.62327	0.26872	0.90602		3.62063	3.85257	3.70721	3.36259	3.49195	3.72681	3.42727	-1.23075
ISYNA1	15.1459	17.1381	14.5587	12.7078	12.6063	0.303379	3.8564	0.236727	0.874738		3.92085	4.09914	3.86381	3.66764	3.65607	3.96127	3.66186	-1.23064
POMT2	7.87008	11.1371	9.80359	7.8639	7.59087	0.314778	3.15536	0.334808	0.948041		2.97638	3.4773	3.29331	2.97524	2.92426	3.249	2.94975	-1.2305
C2orf68	82.6989	93.281	86.1636	69.7286	72.1584	0.300704	6.33734	0.114906	0.659177		6.3698	6.54351	6.42901	6.12368	6.1731	6.44744	6.14839	-1.23033
ZNF226	18.4776	20.5441	24.4395	16.5949	17.5765	0.307938	4.29128	0.179027	0.797318		4.2077	4.36065	4.61114	4.05267	4.13557	4.39317	4.09412	-1.23033
STMN1	41.6196	31.2595	28.7469	21.5883	34.2267	0.277976	4.97909	0.269457	0.906647		5.37919	4.96622	4.84534	4.43218	5.09705	5.06358	4.76461	-1.23026
C14orf156	1.89098	2.63829	3.27301	1.79405	2.37215	0.317912	1.29188	0.457885	0.980765		0.919135	1.39961	1.71062	0.843216	1.24619	1.34312	1.0447	-1.22979
TSHZ3	10.0132	10.2396	8.33691	7.26588	8.20085	0.300765	3.14803	0.348212	0.954746		3.32383	3.35609	3.05951	2.86114	3.03577	3.24648	2.94846	-1.22946
RPLP0	179.445	198.305	221.129	138.141	189.478	0.285126	7.53415	0.217472	0.855086		7.4874	7.63157	7.78874	7.11	7.56589	7.63591	7.33794	-1.22941
FBRS	105.571	102.039	106.311	83.2437	87.0013	0.297733	6.59818	0.140909	0.726012		6.72207	6.67298	6.73215	6.37927	6.44296	6.70907	6.41112	-1.22939
TXNDC17	5.90706	6.41192	8.35235	4.96353	6.19017	0.303631	2.6822	0.40159	0.968717		2.56244	2.68076	3.06218	2.31137	2.62998	2.76846	2.47067	-1.22926
ZNF75A	17.2349	20.6522	22.6332	15.2494	17.4409	0.303249	4.22502	0.201049	0.832221		4.10726	4.36822	4.50037	3.93068	4.1244	4.32529	4.02754	-1.22922
SEMA4G	5.09664	5.35228	6.28356	5.02333	4.06654	0.296928	2.38174	0.41884	0.972494		2.34955	2.42015	2.65158	2.32864	2.0238	2.47376	2.17622	-1.22905
ZSWIM7	14.9478	15.3216	17.4921	12.8872	12.9677	0.300345	3.88499	0.235226	0.874738		3.90186	3.93749	4.12863	3.68787	3.69685	3.98933	3.69236	-1.22856
CEP192	59.4128	50.7223	38.4116	41.1434	38.248	0.318917	5.51209	0.143053	0.729908		5.8927	5.66455	5.26347	5.36259	5.25731	5.60691	5.30995	-1.22855
CAMK2N1	1.80093	2.20579	1.9916	2.84057	0.926266	0.0984377	0.989132	0.874407	0.999932		0.848745	1.14129	0.993925	1.50618	-0.110501	0.994655	0.69784	-1.22843
ZNF140	19.6302	20.7495	19.6844	17.462	15.2043	0.294657	4.21692	0.194915	0.823971		4.295	4.37501	4.29898	4.12615	3.92641	4.323	4.02628	-1.22835
C12orf29	12.6065	13.0185	15.8865	11.9603	10.5052	0.301471	3.68296	0.270714	0.906786		3.6561	3.70249	3.98973	3.58018	3.39303	3.78277	3.48661	-1.22787
GIGYF1	166.803	159.184	175.708	131.115	141.244	0.296249	7.27484	0.155298	0.748609		7.382	7.31455	7.45704	7.03469	7.14205	7.38453	7.08837	-1.22787
IFT74	5.33077	5.7091	6.65409	4.96353	4.60874	0.301928	2.46013	0.404214	0.969888		2.41434	2.51326	2.73424	2.31137	2.20437	2.55395	2.25787	-1.2278
RASSF3	86.0486	82.8576	85.7621	67.8747	70.4188	0.295804	6.29725	0.117669	0.666698		6.42708	6.37256	6.42227	6.0848	6.13789	6.4073	6.11135	-1.2277
MGST1	15.0018	17.3652	6.80848	6.39876	15.2043	0.272186	3.61147	0.535706	0.99533		3.90706	4.11812	2.76733	2.67779	3.92641	3.59751	3.3021	-1.22723
C20orf7	5.16868	4.28182	5.75865	3.52829	4.76688	0.286148	2.24801	0.450414	0.980409		2.3698	2.09822	2.52573	1.81897	2.25305	2.33125	2.03601	-1.22709
VMAC	18.4416	21.8416	24.7328	16.7444	18.3672	0.303707	4.32765	0.190209	0.815337		4.20489	4.44901	4.62836	4.06561	4.19906	4.42742	4.13233	-1.22696
RELL1	20.2065	26.7506	22.8493	14.3225	24.7833	0.249711	4.4494	0.34627	0.95358		4.33675	4.7415	4.51408	3.84021	4.63129	4.53077	4.23575	-1.2269
SNHG1	41.8537	53.566	52.3682	35.7613	44.5512	0.29458	5.51343	0.151085	0.743775		5.38728	5.74325	5.71062	5.16033	5.47739	5.61372	5.31886	-1.22676
TIMM9	7.43786	8.7799	8.32148	6.15956	7.18421	0.29346	2.93182	0.382825	0.96278		2.89489	3.1342	3.05684	2.62283	2.84483	3.02864	2.73383	-1.22673
UBE4A	97.5026	113.858	124.838	82.9148	99.6527	0.295774	6.69778	0.167915	0.775698		6.60737	6.83109	6.96391	6.37356	6.63884	6.80079	6.5062	-1.22654
NDUFB1	4.89854	4.08719	5.17197	2.99008	4.90243	0.253161	2.15732	0.516239	0.993867		2.29235	2.03111	2.37072	1.58018	2.2935	2.23139	1.93684	-1.2265
CNPY3	231.276	222.493	202.788	165.112	192.279	0.292357	7.66424	0.176974	0.795214		7.85347	7.79761	7.66383	7.3673	7.58706	7.77164	7.47718	-1.22642
ZNF267	60.9076	62.454	69.6904	51.5489	53.2264	0.296631	5.89765	0.102681	0.622553		5.92855	5.96472	6.12289	5.68787	5.73407	6.00539	5.71097	-1.22639
MAFF	7.708	6.37948	9.66465	8.22271	4.92503	0.270141	2.89104	0.475287	0.98451		2.94636	2.67344	3.27272	3.03961	2.30013	2.96417	2.66987	-1.22629
PDE6B	8.57245	7.47156	9.20148	6.48846	7.2068	0.296088	2.9703	0.372554	0.961668		3.09971	2.90141	3.20187	2.69788	2.84936	3.06766	2.77362	-1.22607
PPFIBP2	13.7051	18.7924	17.2142	14.1431	12.6966	0.305629	3.94188	0.238231	0.874761		3.77664	4.23208	4.10553	3.82202	3.66637	4.03808	3.7442	-1.22594
NT5E	16.2985	21.8524	15.9791	13.246	16.0176	0.302301	4.06537	0.240959	0.875612		4.02666	4.44972	3.99811	3.72749	4.00159	4.15817	3.86454	-1.22572
SERINC4	5.56489	5.55772	6.299	4.30571	5.19613	0.287947	2.44241	0.423545	0.973073		2.47635	2.47449	2.65512	2.10625	2.37744	2.53532	2.24184	-1.22559
FAM120C	7.61795	8.60689	7.84287	6.36886	6.70978	0.294969	2.9035	0.373833	0.96278		2.9294	3.10549	2.97138	2.67104	2.74627	3.00209	2.70865	-1.22556
RWDD3	6.14119	7.65538	8.07446	5.44194	6.41609	0.297654	2.76642	0.392462	0.965595		2.61852	2.93647	3.01337	2.44412	2.68169	2.85612	2.56291	-1.22536
FRY	60.6915	46.8297	53.7885	51.6087	36.9151	0.281165	5.64406	0.188964	0.813683		5.92342	5.54935	5.74923	5.68954	5.20614	5.74067	5.44784	-1.22504
RAD51L1	3.54784	3.96825	3.08775	3.40869	2.41733	0.283364	1.73643	0.481808	0.986957		1.82694	1.9885	1.62655	1.76922	1.27341	1.814	1.52131	-1.22492
ZNF19	2.79145	2.68154	2.74809	2.33226	2.14623	0.291927	1.37063	0.464737	0.982381		1.48101	1.42306	1.45843	1.22173	1.1018	1.45417	1.16177	-1.22468
RXRB	89.1282	87.5611	84.913	68.2933	74.2143	0.291203	6.3376	0.123987	0.683044		6.47781	6.45222	6.40791	6.09367	6.21362	6.44598	6.15365	-1.22462
ICAM4	4.53835	3.38437	2.74809	5.26253	1.53625	0.0705506	1.81488	0.91598	0.999932		2.18217	1.75889	1.45843	2.39576	0.61941	1.79983	1.50758	-1.22454
RBM6	147.641	135.04	136.231	115.297	112.598	0.293287	7.0158	0.151014	0.743732		7.20595	7.07724	7.08991	6.84922	6.81504	7.12437	6.83213	-1.22454
TRIM16	6.96962	6.13079	5.91303	6.30906	4.22468	0.269181	2.57315	0.470144	0.983639		2.80108	2.61607	2.5639	2.65742	2.07884	2.66035	2.36813	-1.22452
ALDOC	13.0027	14.0673	12.9068	12.7975	9.24007	0.276204	3.63793	0.329664	0.944906		3.70074	3.81427	3.69006	3.67779	3.2079	3.73502	3.44285	-1.22449
PPIG	38.9362	50.5168	53.7731	40.1866	37.1184	0.30522	5.46468	0.141582	0.728225		5.28304	5.65869	5.74881	5.32864	5.21406	5.56352	5.27135	-1.22447
KIAA1324L	2.91751	6.19567	1.83721	9.53834	0.72294	-0.486536	2.08542	0.490351	0.986957		1.54474	2.63126	0.877516	3.25374	-0.468053	1.6845	1.39284	-1.22405
EVI2B	868.176	907.984	830.897	633.657	794.578	0.283201	9.65663	0.217179	0.854795		9.76184	9.82652	9.69853	9.30756	9.63405	9.7623	9.4708	-1.22391
LAT2	234.788	223.52	217.624	133.417	253.774	0.218649	7.73254	0.419766	0.972494		7.87521	7.80426	7.7657	7.0598	7.9874	7.81506	7.5236	-1.22387
PNPLA1	3.18765	4.00069	3.28845	2.06315	3.90839	0.221624	1.74324	0.601777	0.999932		1.67249	2.00025	1.71741	1.04485	1.96658	1.79672	1.50571	-1.22349
HERC2P2	60.7815	94.7515	47.2734	51.3396	54.6723	0.351224	5.95019	0.176121	0.793433		5.92556	6.56608	5.56296	5.682	5.77274	6.0182	5.72737	-1.22334
C7orf41	51.8309	38.5364	53.2945	43.0272	34.8818	0.297945	5.47105	0.163303	0.761828		5.69574	5.26815	5.73591	5.42718	5.1244	5.5666	5.27579	-1.22333
CBWD3	17.7572	22.4579	18.5728	15.2494	16.6502	0.297257	4.18565	0.211691	0.848852		4.15033	4.48915	4.21512	3.93068	4.05747	4.28487	3.99407	-1.22331
CENPO	9.61699	9.19078	12.7215	8.46191	8.53972	0.305623	3.28606	0.334982	0.948084		3.26559	3.20019	3.6692	3.08098	3.09419	3.37832	3.08759	-1.22326
SKIV2L	70.8127	73.4938	90.7952	63.0009	64.3642	0.29929	6.18078	0.126188	0.690706		6.14594	6.19955	6.50454	5.9773	6.00819	6.28334	5.99274	-1.22315
BCS1L	14.7677	19.0303	15.7629	12.648	14.2555	0.296567	3.9401	0.24368	0.880246		3.88437	4.25023	3.97847	3.66084	3.83344	4.03769	3.74714	-1.2231
EZH1	176.762	179.642	181.868	135.72	158.55	0.286126	7.37991	0.177558	0.796002		7.46566	7.48898	7.50675	7.08448	7.30879	7.48713	7.19664	-1.22306
PDK3	68.3455	74.8237	69.6596	56.0938	59.891	0.290753	6.04036	0.110809	0.648459		6.09477	6.22542	6.12225	5.80977	5.90427	6.14748	5.85702	-1.22303
DUOX1	4.16016	3.65469	4.16846	2.75087	3.86321	0.268231	1.91445	0.486652	0.986957		2.05664	1.86975	2.05951	1.45989	1.9498	1.9953	1.70484	-1.22303
PHLDA1	3.74594	4.19532	4.97127	5.20273	2.34955	0.194287	2.04589	0.663822	0.999932		1.90533	2.06878	2.31361	2.37927	1.23239	2.09591	1.80583	-1.22271
CTDSP2	371.515	369.058	332.905	291.114	293.491	0.291795	8.37361	0.185635	0.807915		8.53728	8.52771	8.37897	8.18544	8.19717	8.48132	8.19131	-1.22265
LIAS	9.4549	10.1747	10.1587	7.71439	8.53972	0.28851	3.21119	0.34876	0.954746		3.24106	3.34692	3.34464	2.94755	3.09419	3.31087	3.02087	-1.22264
SIP1	2.01705	2.3031	2.90248	1.82395	2.07845	0.301509	1.18622	0.465038	0.982381		1.01224	1.20358	1.53729	0.867063	1.05551	1.25104	0.961286	-1.22243
ARMCX2	4.48433	6.69305	6.45339	4.63462	4.83466	0.312764	2.45338	0.403678	0.969888		2.16489	2.74266	2.69006	2.21245	2.27341	2.53254	2.24293	-1.22231
MKKS	27.9865	30.7837	30.1982	24.0701	24.4218	0.29073	4.78386	0.144539	0.729908		4.80666	4.94409	4.91639	4.58917	4.6101	4.88905	4.59963	-1.22214
PRAM1	80.6638	99.3253	74.8315	60.1603	79.1393	0.286127	6.30171	0.187138	0.811295		6.33385	6.63409	6.22557	5.91074	6.30632	6.39784	6.10853	-1.22205
CLEC1A	1.96302	2.27066	2.31581	1.49504	2.12364	0.266535	1.06101	0.526958	0.994597		0.973074	1.18311	1.21152	0.580182	1.08654	1.12257	0.833359	-1.22197
PIGM	15.434	19.2682	17.0444	14.2926	13.8262	0.295809	4.00245	0.226646	0.868539		3.94804	4.26815	4.09122	3.83719	3.78933	4.10247	3.81326	-1.22197
WRB	12.5885	12.932	11.7952	8.37221	12.3577	0.261142	3.54406	0.372726	0.961668		3.65404	3.69287	3.56013	3.06561	3.62734	3.63568	3.34648	-1.22196
PAQR7	14.4795	14.9864	12.0268	11.5417	11.0022	0.295616	3.685	0.274085	0.910532		3.85594	3.90558	3.58818	3.52878	3.45972	3.78323	3.49425	-1.22178
NSUN5P2	32.3448	41.9208	44.3863	30.1998	34.0685	0.299549	5.1955	0.15874	0.754697		5.01546	5.38959	5.47204	4.91647	5.09037	5.29237	5.00342	-1.22175
LOC100128003	12.3724	12.0129	13.725	8.64132	12.4707	0.265033	3.57258	0.361605	0.960152		3.62906	3.58651	3.77874	3.11125	3.64047	3.66477	3.37586	-1.22171
RNF103	34.0377	36.0278	41.1442	29.2728	31.2671	0.292136	5.10439	0.146865	0.735425		5.08906	5.17104	5.36262	4.87149	4.96658	5.20757	4.91903	-1.2214
SLC23A2	65.6981	73.3532	74.3838	54.9875	61.5176	0.288291	6.04532	0.120492	0.67323		6.03778	6.19679	6.21692	5.78103	5.94293	6.15049	5.86198	-1.22138
C17orf86	13.1288	17.9166	19.5454	13.3656	13.8714	0.308757	3.96576	0.243767	0.880246		3.71466	4.16323	4.28876	3.74046	3.79404	4.05555	3.76725	-1.2212
KDSR	22.0975	26.8587	26.6009	23.9505	17.6217	0.278724	4.55303	0.220083	0.859173		4.46581	4.74732	4.7334	4.58198	4.13928	4.64884	4.36063	-1.22113
ATP1A1	161.04	171.651	145.34	163.557	103.719	0.254109	7.22019	0.292689	0.924346		7.33127	7.42334	7.18329	7.35365	6.69654	7.31263	7.0251	-1.22056
ENTPD1	217.481	175.609	190.869	133.028	189.862	0.269608	7.5032	0.251566	0.88877		7.76474	7.45622	7.57644	7.05559	7.56881	7.59913	7.3122	-1.22005
HOXB3	11.598	6.42273	11.8569	8.61142	7.18421	0.333907	3.19742	0.356422	0.959013		3.53581	2.68319	3.56766	3.10625	2.84483	3.26222	2.97554	-1.21983
EEF1D	186.577	197.613	226.038	160.119	172.534	0.290328	7.5594	0.179578	0.797917		7.54363	7.62653	7.82042	7.323	7.43074	7.66353	7.37687	-1.21981
FKBP3	23.4482	25.3125	26.7708	20.5717	20.649	0.288862	4.54876	0.161977	0.760416		4.5514	4.66178	4.74259	4.36259	4.368	4.65192	4.36529	-1.21979
VBP1	31.3543	35.7143	36.281	29.7812	26.681	0.28788	5.0006	0.157037	0.750785		4.97059	5.15843	5.18114	4.89633	4.73774	5.10339	4.81703	-1.21955
CRLF3	116.466	125.924	114.416	93.3203	101.754	0.286111	6.78699	0.157312	0.751183		6.86377	6.97641	6.83815	6.54412	6.66894	6.89278	6.60653	-1.21947
PMS2CL	8.64448	10.2396	12.2275	9.83735	7.2068	0.285066	3.27479	0.386054	0.963391		3.11178	3.35609	3.61205	3.29827	2.84936	3.35997	3.07381	-1.21939
ZNF780B	42.6281	52.0522	46.3934	37.7049	39.1969	0.290617	5.44791	0.136044	0.714829		5.41373	5.70189	5.53585	5.23668	5.29267	5.55049	5.26467	-1.2191
CLDN15	38.7201	35.4548	34.6136	28.316	31.1768	0.285209	5.07493	0.15129	0.744169		5.27501	5.14791	5.11327	4.82355	4.9624	5.17873	4.89297	-1.21905
CNOT6L	100.528	110.289	101.51	88.5959	82.2118	0.285883	6.59517	0.165718	0.768587		6.65146	6.78515	6.66547	6.46917	6.36127	6.70069	6.41522	-1.21881
MARCH7	175.555	179.988	186.145	142.926	153.489	0.284833	7.3895	0.174266	0.790022		7.45578	7.49176	7.54028	7.15912	7.26199	7.49594	7.21056	-1.21873
TMEM14C	24.2226	22.1984	28.8395	20.6913	20.2423	0.293388	4.54166	0.17286	0.787636		4.59828	4.47239	4.84998	4.37095	4.3393	4.64021	4.35513	-1.21848
ZNF117	68.4355	93.2486	94.3924	40.9042	117.478	0.107793	6.37431	0.762589	0.999932		6.09667	6.54301	6.5606	5.35418	6.87624	6.40009	6.11521	-1.21831
C2orf56	14.0833	16.9002	15.6394	11.7809	13.7359	0.284298	3.85626	0.274011	0.910532		3.81591	4.07897	3.96712	3.55838	3.77987	3.954	3.66913	-1.2183
S100A8	487.081	476.893	887.31	413.856	568.118	0.329765	9.14646	0.281738	0.913697		8.92802	8.89752	9.79329	8.69299	9.15005	9.20628	8.92152	-1.21821
LOC150776	37.6575	44.9916	45.4053	33.6982	36.1696	0.289126	5.30882	0.140715	0.725953		5.23487	5.49158	5.50479	5.0746	5.1767	5.41041	5.12565	-1.21821
ZNF789	11.544	14.143	13.5861	11.153	10.2793	0.289808	3.60794	0.296408	0.927748		3.52907	3.82201	3.76406	3.47936	3.36167	3.70505	3.42051	-1.21802
CARNS1	12.5165	13.6024	15.377	10.2859	12.4481	0.282185	3.68915	0.300077	0.931924		3.64576	3.76578	3.9427	3.36259	3.63786	3.78475	3.50022	-1.21801
TCTN1	6.26725	7.331	9.83447	6.75757	5.87388	0.307482	2.86107	0.388991	0.964267		2.64783	2.87401	3.29785	2.7565	2.55431	2.9399	2.65541	-1.21798
ZNF20	6.46535	6.70386	7.58042	4.93362	6.50646	0.272096	2.69843	0.440002	0.977619		2.69273	2.74499	2.92228	2.30265	2.70187	2.78667	2.50226	-1.21791
WBP4	14.4075	16.0893	15.4233	11.8706	13.284	0.282998	3.83509	0.27171	0.907574		3.84875	4.00803	3.94704	3.56932	3.73162	3.9346	3.65047	-1.21768
PDE7A	135.61	170.192	168.035	132.131	125.995	0.29147	7.19422	0.17648	0.794425		7.08332	7.41102	7.39262	7.04583	6.97722	7.29565	7.01153	-1.21767
RPP40	2.28719	2.19497	2.09967	1.91365	1.69439	0.283668	1.06081	0.491224	0.986957		1.19357	1.1342	1.07016	0.936326	0.760766	1.13265	0.848546	-1.21765
SNX9	23.8264	26.8154	25.9525	25.3259	17.328	0.261427	4.57863	0.253999	0.88877		4.57449	4.74499	4.6978	4.66254	4.11503	4.67243	4.38879	-1.21726
LOC100289019	32.2187	38.331	34.5982	28.5253	28.9176	0.287571	5.02554	0.155782	0.74868		5.00983	5.26044	5.11262	4.83417	4.85388	5.12763	4.84402	-1.21723
FOXRED2	5.60091	2.34635	1.34317	1.31563	3.47915	0.36116	1.51748	0.550542	0.99881		2.48566	1.23042	0.425641	0.395757	1.79873	1.38057	1.09725	-1.217
PLD6	7.5279	9.59085	13.0766	10.1663	6.3935	0.28391	3.23203	0.43919	0.976829		2.91225	3.26166	3.70892	3.34572	2.67661	3.29427	3.01116	-1.21682
ZNF846	4.8265	5.76316	5.69689	3.64789	5.42205	0.257197	2.3582	0.497796	0.986957		2.27098	2.52686	2.51017	1.86706	2.43884	2.436	2.15295	-1.21677
ABCB6	6.51938	8.03382	6.79304	5.56154	6.0998	0.287426	2.73538	0.406301	0.970085		2.70474	3.00609	2.76406	2.47548	2.60876	2.82496	2.54212	-1.21658
RPL36	64.9597	70.8231	79.5712	55.6453	62.1502	0.285271	6.05932	0.133571	0.707232		6.02147	6.14615	6.31417	5.79819	5.95769	6.1606	5.87794	-1.21644
GAS6	6.60943	8.68258	7.75024	10.1962	3.86321	0.131871	2.89881	0.769317	0.999932		2.72453	3.11812	2.95424	3.34995	1.9498	2.9323	2.64988	-1.21623
ZNF138	7.96013	9.99092	9.10885	7.8639	6.9357	0.287077	3.07437	0.379197	0.96278		2.99279	3.32062	3.18727	2.97524	2.79404	3.16689	2.88464	-1.21609
CAPZA2	111.658	100.99	111.329	84.7686	92.83	0.282113	6.6491	0.166369	0.769511		6.80294	6.65807	6.79868	6.40546	6.53652	6.75323	6.47099	-1.21608
METTL4	24.5467	26.1667	27.1413	23.6515	19.2257	0.276729	4.5966	0.191481	0.819024		4.61746	4.70966	4.76242	4.56386	4.26496	4.69651	4.41441	-1.21596
ZNF814	22.6377	21.6578	19.7616	14.3524	21.4171	0.25382	4.3233	0.294354	0.924692		4.50066	4.43681	4.30463	3.84322	4.42069	4.41403	4.13195	-1.21595
HECA	172.439	187.481	179.614	152.015	143.752	0.28236	7.38467	0.178503	0.797318		7.42995	7.5506	7.48876	7.24807	7.16744	7.48977	7.20776	-1.21589
CCR5	29.7514	39.0446	61.3072	73.4961	15.8143	-0.0415387	5.45608	0.91109	0.999932		4.89489	5.28705	5.93798	6.19959	3.98316	5.37331	5.09138	-1.21582
TLR4	201.723	184.421	190.668	137.603	181.503	0.268905	7.48571	0.226021	0.868124		7.65623	7.52686	7.57492	7.10437	7.50385	7.586	7.30411	-1.21579
ZNF839	27.8965	29.7781	31.2171	24.4289	24.2637	0.283522	4.78492	0.15553	0.748609		4.80201	4.89618	4.96427	4.61052	4.60073	4.88749	4.60562	-1.21576
GLCE	10.1753	14.8026	10.0506	9.11973	9.78228	0.305849	3.43905	0.324397	0.943482		3.347	3.88777	3.32921	3.18899	3.29017	3.52133	3.23958	-1.21567
PPP1R2	69.7142	77.4188	69.5978	61.775	57.0445	0.282491	6.06955	0.127946	0.693967		6.12338	6.27461	6.12097	5.94895	5.83401	6.17299	5.89148	-1.21546
CHEK2	7.43786	6.70386	7.56498	5.95025	5.94166	0.282662	2.75842	0.40392	0.969888		2.89489	2.74499	2.91934	2.57295	2.57087	2.85307	2.57191	-1.21517
ADCK3	43.2224	48.4732	53.7885	35.253	44.8223	0.275896	5.4972	0.171851	0.7855		5.43371	5.59912	5.74923	5.13967	5.48614	5.59402	5.31291	-1.21513
RPS5	185.82	203.149	205.551	144.989	183.107	0.272529	7.52811	0.21398	0.852067		7.53776	7.66639	7.68335	7.1798	7.51654	7.62917	7.34817	-1.21504
BTBD6	48.6072	44.8186	40.3877	39.6484	33.7974	0.280903	5.375	0.159283	0.756291		5.6031	5.48602	5.33584	5.30919	5.07884	5.47499	5.19402	-1.21501
SNX16	9.88713	9.58003	11.4401	10.1065	7.07125	0.264107	3.2719	0.413782	0.972195		3.30555	3.26003	3.51603	3.33721	2.82197	3.36054	3.07959	-1.215
H2AFZ	64.6715	57.837	70.1227	45.3594	61.2014	0.268387	5.90423	0.181368	0.800879		6.01506	5.85392	6.13181	5.50333	5.93549	6.00026	5.71941	-1.21491
LPAL2	4.61039	4.07638	5.26461	4.42531	3.27582	0.273995	2.12944	0.475303	0.98451		2.20489	2.02729	2.39633	2.14578	1.71186	2.2095	1.92882	-1.21477
MMAB	6.96962	7.85001	9.37131	6.21936	6.98089	0.288349	2.9128	0.399006	0.967434		2.80108	2.97269	3.22825	2.63677	2.80341	3.00067	2.72009	-1.21469
NPM3	6.98762	8.80152	6.99374	5.29243	7.29717	0.269629	2.83439	0.448277	0.980283		2.8048	3.13775	2.80607	2.40393	2.86734	2.91621	2.63563	-1.21468
CSF1R	98.8713	106.743	73.6891	127.377	45.003	0.111754	6.49771	0.755759	0.999932		6.62748	6.73799	6.20338	6.99296	5.49195	6.52295	6.24246	-1.21461
ZNF767	46.338	54.6689	45.4207	39.3793	40.7331	0.285339	5.50343	0.136395	0.715408		5.53412	5.77265	5.50528	5.29937	5.34813	5.60402	5.32375	-1.21442
B3GNT8	27.7884	21.8849	26.2613	18.6282	23.0889	0.277531	4.5594	0.208736	0.843215		4.79641	4.45186	4.71487	4.21941	4.52913	4.65438	4.37427	-1.21429
MKS1	7.23976	8.1852	8.30604	7.14628	5.91907	0.277577	2.88905	0.412457	0.97157		2.85594	3.03302	3.05416	2.83719	2.56537	2.98104	2.70128	-1.21399
ATPBD4	4.46632	5.25496	6.20637	4.0366	4.65392	0.288241	2.31512	0.442055	0.977748		2.15909	2.39368	2.63375	2.01314	2.21845	2.39551	2.11579	-1.21395
CNIH	36.4689	44.4834	41.1905	32.1433	34.7915	0.282861	5.24313	0.150399	0.741926		5.1886	5.47519	5.36424	5.00645	5.12066	5.34268	5.06355	-1.21346
CBY1	7.58193	7.66619	9.37131	7.08648	6.3935	0.284469	2.93877	0.401336	0.968563		2.92257	2.93851	3.22825	2.82507	2.67661	3.02978	2.75084	-1.2133
ZNF33A	111.766	123.156	132.68	92.3634	109.887	0.276896	6.8332	0.187796	0.812579		6.80434	6.94435	7.05181	6.52925	6.77987	6.9335	6.65456	-1.2133
ZNF558	24.1505	25.8207	24.5321	20.4521	20.4682	0.279703	4.53208	0.177248	0.795484		4.59398	4.69046	4.6166	4.35418	4.35531	4.63368	4.35475	-1.2133
JARID2	67.7331	75.6779	68.0076	54.838	61.3595	0.278447	6.03513	0.13279	0.707149		6.08179	6.2418	6.08762	5.7771	5.93921	6.13707	5.85816	-1.21328
C6orf204	50.9124	68.1307	53.8966	44.7315	49.6569	0.28878	5.74209	0.151779	0.745369		5.66995	6.09023	5.75212	5.48322	5.63392	5.83743	5.55857	-1.21324
GP9	5.45683	1.92466	5.48075	3.7675	2.68843	0.408423	1.9622	0.409293	0.970805		2.44806	0.944601	2.45437	1.91361	1.42676	1.94901	1.67019	-1.21321
SLC16A5	31.8225	32.2867	39.4305	22.904	34.9948	0.252324	5.01533	0.28166	0.913697		4.99198	5.01287	5.30124	4.51753	5.12907	5.10203	4.8233	-1.21313
MFSD9	8.26629	8.08788	12.9068	7.59479	8.11048	0.312033	3.17671	0.363698	0.960665		3.04724	3.01576	3.69006	2.92501	3.01979	3.25102	2.9724	-1.21303
DEM1	6.96962	7.44994	7.20989	5.83065	6.05462	0.278767	2.75559	0.410617	0.970805		2.80108	2.89723	2.84998	2.54366	2.59804	2.84943	2.57085	-1.213
PGAP2	14.1193	15.5054	15.4233	12.05	12.6966	0.279195	3.80849	0.279457	0.911436		3.8196	3.9547	3.94704	3.59096	3.66637	3.90711	3.62867	-1.21289
JMJD7	9.22078	11.1911	10.452	7.32569	9.75968	0.267135	3.27	0.398427	0.966894		3.20489	3.48428	3.38571	2.87296	3.28683	3.35829	3.0799	-1.21284
CD1C	16.0283	27.3128	20.4254	18.2096	16.0854	0.311501	4.29804	0.232992	0.872204		4.00255	4.77151	4.3523	4.18662	4.00768	4.37545	4.09715	-1.21276
SLC29A3	8.39235	8.81233	6.3762	6.30906	6.52905	0.292298	2.87561	0.397392	0.966638		3.06908	3.13952	2.6727	2.65742	2.70687	2.96043	2.68215	-1.21275
MMP9	47.6887	46.5918	56.4594	19.8242	85.962	-0.0747333	5.68269	0.840025	0.999932		5.57558	5.54201	5.81914	4.30919	6.42563	5.64557	5.36741	-1.21265
ZNF816	9.11273	14.1862	13.8485	9.20943	10.8893	0.301331	3.52468	0.331748	0.945264		3.18788	3.82642	3.79166	3.20311	3.44484	3.60199	3.32397	-1.21252
C11orf1	4.4303	5.40634	6.39163	3.917	4.97021	0.282367	2.34392	0.458122	0.980765		2.1474	2.43465	2.67618	1.96975	2.31331	2.41941	2.14153	-1.21242
FRG1B	15.1999	7.39587	11.5482	8.43201	9.60154	0.333781	3.38958	0.34342	0.952543		3.92599	2.88672	3.52959	3.07588	3.26327	3.44743	3.16957	-1.2124
SAMD10	10.1933	17.0948	12.5362	10.7643	10.6408	0.312137	3.62135	0.306303	0.934379		3.34955	4.09549	3.64803	3.42818	3.41153	3.69769	3.41985	-1.21237
MIB1	49.9579	56.3124	45.8839	43.2664	40.1683	0.282316	5.55979	0.143574	0.729908		5.64264	5.81538	5.51992	5.43517	5.32799	5.65931	5.38158	-1.21229
RGS14	220.65	233.576	214.444	154.527	218.531	0.256783	7.70322	0.265825	0.901619		7.78562	7.86775	7.74446	7.27172	7.77169	7.79927	7.52171	-1.21215
C11orf46	19.216	28.7401	32.5294	29.2728	15.9499	0.248562	4.65479	0.397677	0.966638		4.26423	4.84499	5.02367	4.87149	3.99547	4.71097	4.43348	-1.21208
C16orf52	18.6036	21.7876	22.1237	15.4288	19.0449	0.273014	4.28186	0.232932	0.872204		4.21751	4.44543	4.46752	3.94755	4.25134	4.37682	4.09944	-1.21199
MED21	18.1534	19.0519	20.3946	16.5949	15.0914	0.277831	4.16266	0.228303	0.870481		4.18217	4.25187	4.35011	4.05267	3.91565	4.26138	3.98416	-1.21186
SASH1	3.78196	6.4768	2.34669	1.94355	5.21872	0.228138	2.00891	0.672864	0.999932		1.91913	2.69528	1.23063	0.958694	2.3837	1.94835	1.67119	-1.2118
TRIM69	2.5033	1.98953	2.97967	2.60137	1.58143	0.256059	1.24318	0.563486	0.999932		1.32383	0.99243	1.57515	1.37927	0.66123	1.29714	1.02025	-1.21158
PPM1J	1.26065	2.8978	2.54739	1.37543	2.19141	0.324644	1.08343	0.503388	0.987365		0.334172	1.53496	1.34902	0.459888	1.13186	1.07272	0.795874	-1.21154
MGC70870	4.84451	7.81757	4.15302	2.78077	7.13903	0.174036	2.43677	0.71991	0.999932		2.27635	2.96672	2.05416	1.47548	2.83573	2.43241	2.15561	-1.21151
RAB40C	33.6955	26.6965	26.6472	22.3658	25.3255	0.281893	4.75455	0.183727	0.804599		5.07448	4.73858	4.73591	4.48322	4.66252	4.84966	4.57287	-1.2115
CASP6	11.7421	11.6885	10.838	10.0766	8.81083	0.275278	3.41713	0.344515	0.953256		3.55362	3.54702	3.43803	3.33293	3.13928	3.51289	3.2361	-1.21149
BOLA1	7.81605	7.46075	7.17901	6.36886	5.98684	0.277147	2.80947	0.410978	0.970805		2.96644	2.89932	2.84378	2.67104	2.5818	2.90318	2.62642	-1.21148
METTL8	15.9383	19.7223	21.5525	18.7478	13.0129	0.266079	4.15712	0.310335	0.936112		3.99442	4.30176	4.42978	4.22865	3.70187	4.24199	3.96526	-1.21144
GCET2	23.4482	23.7987	24.069	22.6947	16.9665	0.262918	4.47513	0.238871	0.874761		4.5514	4.57281	4.5891	4.50428	4.08462	4.57111	4.29445	-1.21138
CSMD3	23.196	28.2319	27.4346	20.9006	22.3659	0.281255	4.61355	0.180527	0.799977		4.53581	4.81925	4.77793	4.38547	4.48323	4.711	4.43435	-1.21137
TMOD4	4.61039	4.61701	4.61618	3.917	3.70507	0.276393	2.11901	0.452614	0.980409		2.20489	2.20696	2.2067	1.96975	1.8895	2.20618	1.92962	-1.2113
SLC35D1	27.1941	35.2493	30.862	26.821	24.3088	0.283848	4.855	0.171076	0.783094		4.76522	5.13952	4.94776	4.74529	4.60341	4.95084	4.67435	-1.21124
ARHGAP27	363.699	382.488	397.717	278.256	355.777	0.266308	8.47429	0.245653	0.88225		8.5066	8.57927	8.6356	8.12027	8.47483	8.57382	8.29755	-1.21106
RAB43	100.384	101.304	79.4786	73.1073	80.924	0.28313	6.44447	0.174879	0.790959		6.64939	6.66255	6.31249	6.19194	6.3385	6.54148	6.26522	-1.21105
C1orf151	11.9402	13.8078	12.6443	12.3191	9.03674	0.263311	3.58498	0.35924	0.95924		3.57775	3.78741	3.66042	3.62283	3.1758	3.67519	3.39931	-1.21073
NDFIP1	117.349	133.98	119.311	110.095	94.2758	0.27411	6.84614	0.187966	0.812579		6.87466	7.06587	6.89858	6.7826	6.55882	6.94637	6.67071	-1.21055
PLK3	27.5003	29.2916	38.5351	23.5319	28.6465	0.283719	4.88529	0.199873	0.829655		4.78137	4.87241	5.2681	4.55655	4.84029	4.97396	4.69842	-1.21045
BNIPL	3.24168	3.39518	2.84073	2.75087	2.46251	0.279001	1.57831	0.484063	0.986957		1.69674	1.76349	1.50626	1.45989	1.30013	1.6555	1.38001	-1.2104
MGRN1	109.155	121.362	151.933	96.101	113.253	0.284227	6.8877	0.205121	0.838499		6.77023	6.92317	7.24729	6.58648	6.82341	6.98023	6.70494	-1.21023
LILRB2	188.396	265.668	174.581	158.205	183.175	0.295937	7.6004	0.226071	0.868124		7.55762	8.05348	7.44775	7.30565	7.51708	7.68628	7.41136	-1.20993
SDR39U1	12.4805	13.4618	12.6906	9.50844	11.9059	0.265216	3.59246	0.338288	0.949637		3.6416	3.7508	3.66569	3.24921	3.57361	3.68603	3.41141	-1.20968
ZNF217	155.168	157.162	151.948	141.191	115.919	0.267807	7.17317	0.205533	0.838573		7.27769	7.29611	7.24743	7.14151	6.85697	7.27375	6.99924	-1.20958
LOC100128822	5.90706	9.23403	10.205	6.12965	7.54568	0.305009	2.97515	0.404941	0.969888		2.56244	3.20696	3.3512	2.61581	2.91565	3.0402	2.76573	-1.20955
COPS2	40.557	47.911	48.3387	37.5254	37.638	0.279309	5.4077	0.150892	0.743732		5.34188	5.58228	5.59511	5.2298	5.23412	5.50642	5.23196	-1.20955
WDR91	35.2803	35.1736	38.0873	26.8509	33.3004	0.26576	5.07855	0.192584	0.820057		5.14079	5.13642	5.25124	4.7469	5.05747	5.17615	4.90218	-1.20913
SNRK	140.455	142.5	146.297	123.61	113.276	0.272757	7.05828	0.183901	0.804803		7.13396	7.15482	7.19276	6.94965	6.82369	7.16051	6.88667	-1.20902
PTAFR	273.166	264.673	329.632	238.967	237.124	0.280601	8.07018	0.212289	0.848852		8.09363	8.04807	8.36471	7.90067	7.8895	8.1688	7.89508	-1.20892
ARHGEF19	11.0938	9.99092	11.6099	8.70112	9.30785	0.274513	3.34886	0.356675	0.959013		3.47168	3.32062	3.53729	3.1212	3.21845	3.44319	3.16982	-1.20863
NIPAL3	48.6793	58.6696	50.5773	49.6652	37.9543	0.265951	5.61935	0.187636	0.812579		5.60524	5.87454	5.66042	5.63416	5.24619	5.7134	5.44018	-1.2085
CDR2	36.1628	37.6281	31.2171	32.1433	25.9355	0.270355	5.02969	0.201899	0.833233		5.17643	5.23374	4.96427	5.00645	4.69685	5.12481	4.85165	-1.20845
PRKAR2B	23.7543	11.7101	18.5265	15.2793	13.3744	0.328167	4.05023	0.280367	0.912538		4.57012	3.54969	4.21152	3.93351	3.7414	4.11044	3.83745	-1.20831
CELF2	454.592	519.214	533.81	389.248	442.326	0.273373	8.87003	0.229588	0.870933		8.82843	9.02019	9.06018	8.60455	8.78897	8.9696	8.69676	-1.20819
MAST3	162.318	156.978	141.882	110.932	145.492	0.261621	7.16564	0.233884	0.874446		7.34268	7.29442	7.14855	6.79353	7.18479	7.26188	6.98916	-1.20809
NLGN3	7.58193	8.30414	9.37131	6.36886	7.56827	0.271859	2.98014	0.41512	0.972242		2.92257	3.05383	3.22825	2.67104	2.91996	3.06822	2.7955	-1.20808
FLJ10038	29.2472	33.9518	34.4129	25.3558	28.4657	0.2737	4.92319	0.173727	0.789776		4.87023	5.08542	5.10488	4.66425	4.83116	5.02017	4.7477	-1.20788
ZNF43	11.1658	12.5103	14.5587	9.11973	12.0641	0.265635	3.5775	0.360646	0.95924		3.48101	3.64504	3.86381	3.18899	3.59264	3.66329	3.39082	-1.20788
B9D2	11.616	9.67735	9.55657	7.8041	9.21748	0.271378	3.26652	0.383415	0.96278		3.53804	3.27461	3.25649	2.96423	3.20437	3.35638	3.0843	-1.20755
GAB2	146.812	144.706	151.871	96.6392	154.98	0.232052	7.11952	0.332707	0.945454		7.19783	7.17698	7.2467	6.59454	7.27594	7.20717	6.93524	-1.20742
DNAJC19	7.67198	9.19078	9.0471	7.05658	7.2068	0.276583	3.01552	0.400333	0.967991		2.9396	3.20019	3.17745	2.81897	2.84936	3.10575	2.83416	-1.20713
ZC4H2	3.87201	4.42239	2.73266	2.90037	3.07249	0.300094	1.78809	0.460908	0.980765		1.95308	2.14482	1.4503	1.53624	1.61941	1.8494	1.57782	-1.20713
CCDC64	44.8793	38.4391	40.187	48.4093	23.9248	0.187952	5.29295	0.482282	0.986957		5.48798	5.2645	5.32866	5.59721	4.58043	5.36038	5.08882	-1.20711
[truncated: 9,939 more rows]
