# Supplementary material for: Gene expression profile suggesting immunological dysregulation in two Brazilian Bloom's syndrome cases
Source: Mol Genet Genomic Med. 2020 Feb 19;8(4):e1133. doi: 10.1002/mgg3.1133 (PMC7196489; doi:10.1002/mgg3.1133)
Supplement: Supplementary file 3 [file MGG3-8-e1133-s003.xlsx]

## Sheet: Matter Legend
Supplementary Spreadsheet for:
Gene expression profile suggesting immunological deficiency in two Brazilian Bloom´s syndrome cases
Marilia M. Montenegro1,2; Yanca Gasparini1; Andreia Rangel-Santos3;Julian Damasceno1; Estela M. Novak4; Thamires M. Gimenez5; Patrícia Palmeira3; Gil M. Novo-Filho1,2; Evelin A. Zanardo1; Alexandre T. Dias1; Amom M. Nascimento1; Thais V. M. M. Costa1; Luiz L. Coutinho6; Chong A. Kim2; Leslie D. Kulikowski1.
1 Laboratorio de Citogenomica, Departamento de Patologia, Faculdade de Medicina FMUSP, Universidade de Sao Paulo, Sao Paulo, SP, BR
2 Unidade de Genetica, Departamento de Pediatria, Instituto da Crianca, Hospital das Clinicas HCFMUSP, Faculdade de Medicina, Universidade de Sao Paulo, Sao Paulo, SP, BR
3 Departamento de Pediatria, Instituto da Crianca, Hospital das Clinicas HCFMUSP, Faculdade de Medicina, Universidade de Sao Paulo, Sao Paulo, SP, BR
4 Fundação Pró-Sangue, Hemocentro de São Paulo, Sao Paulo, SP, BR
5 Laboratório de Pesquisa Translacional em Oncohematologia, Instituto de Tratamento de Cancer Infantil (ITACI), Sao Paulo, SP, BR
6 Departamento de Zootecnia, ESALQ-USP, Piracicaba, BR
This spreadsheet includes the gene ontology enrichiment results of differentially expressed genes between Bloom's syndrome patients versus healthy control group (p value <0.05 as the filter).
DRG - downregulate differentially exprexed genes
URG - upregulated differentially exprexed genes

## Sheet: Annotated genes
DRG annotated	DRG		URG annotated	URG
ABCA13	ABCA13		ABCB4	ABCB4
ABCC6	ABCC6		ADORA3	ADORA3
ACSM3	ACSM3		AFF3	AFF3
ACVR1C	ACVR1C		AHI1	AHI1
ACVR2B	ACVR2B		AHSP	AHSP
ADAMTS1	ADAMTS1		ALAS2	ALAS2
ADAMTS17	ADAMTS17		ANK1	ANK1
AGAP7	AGAP7		ANKRD22	ANKRD22
AK5	AK5		ANKRD9	ANKRD9
AKAP12	AKAP12		ARHGEF12	ARHGEF12
AKR1C3	AKR1C3		ASB2	ASB2
ANGPT1	ANGPT1		ASCL2	ASCL2
ANPEP	ANPEP		B3GAT1	B3GAT1
AOC2	AOC2		BATF2	BATF2
AOC3	AOC3		BCL2L1	BCL2L1
ARMCX4	ARMCX4		BCL7A	BCL7A
ATG9B	ATG9B		BEND4	BEND4
AXIN2	AXIN2		BLVRB	BLVRB
AZU1	AZU1		BPGM	BPGM
B3GALT2	B3GALT2		C18orf10	C18orf10
B4GALNT3	B4GALNT3		C19orf77	C19orf77
BOK	BOK		C1QA	C1QA
BPI	BPI		C20orf108	C20orf108
C10orf58	C10orf58		C5orf4	C5orf4
C14orf132	C14orf132		C8orf80	C8orf80
	C14orf64		C9orf140	C9orf140
C15orf38	C15orf38		C9orf172	C9orf172
C17orf51	C17orf51		CA1	CA1
C2orf55	C2orf55		CACNA1E	CACNA1E
C2orf89	C2orf89		CASP5	CASP5
C3orf57	C3orf57		CD177	CD177
	C5orf20		CD22	CD22
C6orf105	C6orf105		CD274	CD274
CA6	CA6		CD72	CD72
CACNA1I	CACNA1I		CD79A	CD79A
CACNB4	CACNB4		CDKN1A	CDKN1A
CAMP	CAMP		CDKN2B	CDKN2B
	CAMSAP1L1		CERCAM	CERCAM
CCDC152	CCDC152		CORO2B	CORO2B
CCDC153	CCDC153		CPNE5	CPNE5
	CCDC163P		CR2	CR2
CCR3	CCR3		CSDA	CSDA
CD248	CD248			CSDAP1
CDK5R1	CDK5R1		DCAF12	DCAF12
CEACAM6	CEACAM6		DENND5B	DENND5B
CEACAM8	CEACAM8		DERL3	DERL3
CELSR3	CELSR3		DHCR24	DHCR24
CFH	CFH		DOCK4	DOCK4
CHI3L1	CHI3L1		DUSP8	DUSP8
CHIT1	CHIT1		E2F2	E2F2
CKB	CKB		EBF1	EBF1
CLDN9	CLDN9		ECHDC3	ECHDC3
CLEC10A	CLEC10A		EPB42	EPB42
CLEC5A	CLEC5A		EPB49	EPB49
CNTNAP3	CNTNAP3		EPSTI1	EPSTI1
COL17A1	COL17A1		FAM111B	FAM111B
COL18A1	COL18A1		FAM129C	FAM129C
COL5A3	COL5A3		FAM26F	FAM26F
COL6A1	COL6A1		FAM46C	FAM46C
COLQ	COLQ		FAM65C	FAM65C
CPA3	CPA3		FBXO7	FBXO7
CPAMD8	CPAMD8		FCER2	FCER2
CRIP2	CRIP2		FCGR1A	FCGR1A
CRISP3	CRISP3		FCGR1B	FCGR1B
CTSG	CTSG			FCGR1C
CUZD1	CUZD1		FCRL6	FCRL6
CXCL1	CXCL1		FDXR	FDXR
CXCR6	CXCR6		FECH	FECH
CYP4F3	CYP4F3		FGFBP2	FGFBP2
DCBLD2	DCBLD2		FKBP1B	FKBP1B
DCHS1	DCHS1		FOLR2	FOLR2
DDX11	DDX11		GATA1	GATA1
DDX3Y	DDX3Y		GBP5	GBP5
DEFA4	DEFA4		GLRX5	GLRX5
	DFNB31		GMPR	GMPR
DHRS3	DHRS3		GNAO1	GNAO1
	DKFZp686O24166		GPR153	GPR153
DOCK3	DOCK3			GPR56
DPP4	DPP4		GRB10	GRB10
DSEL	DSEL		GSTM1	GSTM1
EDAR	EDAR			GSTM2P1
EID3	EID3		GSTM4	GSTM4
ELOVL4	ELOVL4		GTSF1	GTSF1
ENHO	ENHO		GZMH	GZMH
EPHA1	EPHA1		HBA2,HBA1	HBA1
EPHB1	EPHB1			HBA2
EPHB4	EPHB4		HBB	HBB
EPHX2	EPHX2		HBD	HBD
EPPK1	EPPK1		HBE1	HBE1
FAM118A	FAM118A		HBG1	HBG1
FAM134B	FAM134B		HBG2	HBG2
FAM171A1	FAM171A1		HBM	HBM
FAM24B	FAM24B		HBQ1	HBQ1
FCER1A	FCER1A		HBZ	HBZ
FCGBP	FCGBP		HEMGN	HEMGN
FEZ1	FEZ1		HIVEP3	HIVEP3
FGFR1	FGFR1		HLA-DQB1	HLA-DQB1
FHIT	FHIT		HLA-DRB5	HLA-DRB5
FIGNL2	FIGNL2			HLA-L
FLT4	FLT4		HS3ST1	HS3ST1
FOXP3	FOXP3		ICOSLG	ICOSLG
FUT10	FUT10		IFIT1B	IFIT1B
FXYD7	FXYD7		IFITM3	IFITM3
FZD3	FZD3		IGF2BP2	IGF2BP2
FZD6	FZD6		IL28RA	IL28RA
GAL3ST4	GAL3ST4		IL9R	IL9R
GATA2	GATA2		IRF4	IRF4
GLI1	GLI1		JAKMIP1	JAKMIP1
GP5	GP5		JUP	JUP
GPC2	GPC2		KCNG1	KCNG1
GPR44	GPR44		KIAA1671	KIAA1671
GPX3	GPX3		KIF19	KIF19
GRAMD1C	GRAMD1C		KLC3	KLC3
GSTM3	GSTM3		KLF1	KLF1
	HAR1A		KLF10	KLF10
HDC	HDC		KLHL14	KLHL14
HKDC1	HKDC1		KLRC2	KLRC2
HOOK1	HOOK1		KLRC3	KLRC3
HP	HP		KREMEN1	KREMEN1
HPCAL4	HPCAL4		KRT1	KRT1
HRH4	HRH4		LAMC1	LAMC1
	HSD17B7P2		LAP3	LAP3
IL2RA	IL2RA			LARGE
IL7R	IL7R		LCN10	LCN10
IL8	IL8		LGALS12	LGALS12
ISL2	ISL2		LHFPL2	LHFPL2
ITGA6	ITGA6			LOC388588
	KAZ		MARCH3	MARCH3
KIAA0319	KIAA0319		ME3	ME3
KIAA1324	KIAA1324		MFSD2B	MFSD2B
KIF5C	KIF5C		MGAT3	MGAT3
KIT	KIT			MGC39372
KLRB1	KLRB1		MSC	MSC
KLRC1	KLRC1		MSR1	MSR1
KRT23	KRT23		MXI1	MXI1
KRT72	KRT72		MXRA7	MXRA7
KY	KY		MYBL2	MYBL2
LCN2	LCN2		MYL4	MYL4
LDLRAP1	LDLRAP1		MYO1D	MYO1D
LGALS9B	LGALS9B		NFIX	NFIX
LGALS9C	LGALS9C		NFXL1	NFXL1
LILRA4	LILRA4		OASL	OASL
	LOC100131176		OR2W3	OR2W3
	LOC162632		OSBP2	OSBP2
	LOC200772		P2RX5	P2RX5
	LOC220594		PARM1	PARM1
	LOC253039		PAX5	PAX5
	LOC254559		PDGFD	PDGFD
	LOC388387		PDGFRB	PDGFRB
	LOC389834		PDLIM1	PDLIM1
	LOC619207		PLEK2	PLEK2
	LOC641518		PLEKHG1	PLEKHG1
	LOC654433		PLVAP	PLVAP
	LOC727849		POU2AF1	POU2AF1
LRRC6	LRRC6		PRICKLE1	PRICKLE1
LRRN3	LRRN3		PRSS23	PRSS23
LTBP3	LTBP3		PTPRK	PTPRK
LTF	LTF		RBM38	RBM38
LTK	LTK		RGS9	RGS9
MAP7	MAP7			RN5-8S1
MDGA1	MDGA1		RNASE2	RNASE2
MDS2	MDS2		RSAD2	RSAD2
MFAP3L	MFAP3L		RUNDC2A	RUNDC2A
	MGC23270		RUNDC2C	RUNDC2C
MID2	MID2		RUNDC3A	RUNDC3A
	MIR570		SCD5	SCD5
MME	MME		SCN3A	SCN3A
MMP8	MMP8		SDC3	SDC3
MPO	MPO		SELENBP1	SELENBP1
MPZL2	MPZL2		SERPING1	SERPING1
MPZL3	MPZL3		SETBP1	SETBP1
MS4A2	MS4A2		SHISA4	SHISA4
MS4A3	MS4A3		SIAH2	SIAH2
MTUS1	MTUS1		SIGLEC16	SIGLEC16
MXRA8	MXRA8		SLC14A1	SLC14A1
MYBPH	MYBPH		SLC1A5	SLC1A5
MYOM1	MYOM1		SLC25A39	SLC25A39
NAP1L2	NAP1L2		SLC2A1	SLC2A1
NAP1L3	NAP1L3		SLC38A11	SLC38A11
NBL1	NBL1		SLC4A1	SLC4A1
	NCRNA00173		SLC6A8	SLC6A8
NECAB2	NECAB2		SMOX	SMOX
NEFL	NEFL		SMTNL1	SMTNL1
NELL2	NELL2		SNCA	SNCA
NET1	NET1		SOCS1	SOCS1
NEURL	NEURL		STAP1	STAP1
NHS	NHS		STRADB	STRADB
NLGN2	NLGN2		TAL1	TAL1
NOG	NOG		TCL1A	TCL1A
NOS3	NOS3			TCL6
NOV	NOV		TCN2	TCN2
NR4A1	NR4A1		TESC	TESC
NRG1	NRG1		TGM2	TGM2
OLFM4	OLFM4		TMCC2	TMCC2
ORM1	ORM1		TMEM63C	TMEM63C
ORM2	ORM2		TMOD1	TMOD1
OTX1	OTX1		TNFAIP6	TNFAIP6
PADI4	PADI4		TNFRSF13C	TNFRSF13C
PDE3B	PDE3B		TNFRSF17	TNFRSF17
PDE9A	PDE9A		TNS1	TNS1
PDGFB	PDGFB		TRIM58	TRIM58
PF4	PF4		TXNDC5	TXNDC5
PI16	PI16		UBB	UBB
PI4KAP1	PI4KAP1		VNN1	VNN1
PLA2G7	PLA2G7		VPREB3	VPREB3
PLEKHG4	PLEKHG4		VWCE	VWCE
PLEKHG5	PLEKHG5			XIST
PLXDC1	PLXDC1		XK	XK
PPBP	PPBP		ZNF608	ZNF608
PPFIA4	PPFIA4		ZNF683	ZNF683
PPP1R12B	PPP1R12B
PRKCA	PRKCA
PSD	PSD
PTGR2	PTGR2
PTPN13	PTPN13
PTPRS	PTPRS
RASGRF2	RASGRF2
RAVER2	RAVER2
RCN3	RCN3
RHPN1	RHPN1
RNF157	RNF157
ROBO3	ROBO3
RORC	RORC
RPGRIP1	RPGRIP1
S100B	S100B
S100P	S100P
SAMD12	SAMD12
SARDH	SARDH
SCML1	SCML1
SCNN1D	SCNN1D
SH3BGRL2	SH3BGRL2
SLC12A1	SLC12A1
SLC22A1	SLC22A1
SLC22A17	SLC22A17
SLC4A10	SLC4A10
SOX8	SOX8
SPEG	SPEG
SPON1	SPON1
SSTR3	SSTR3
ST6GALNAC1	ST6GALNAC1
ST6GALNAC2	ST6GALNAC2
SULF2	SULF2
	SUMO1P1
SUSD4	SUSD4
SV2A	SV2A
SYT2	SYT2
TCEA3	TCEA3
TCN1	TCN1
THBD	THBD
THBS1	THBS1
THBS4	THBS4
TIGD3	TIGD3
TKTL1	TKTL1
TMEM204	TMEM204
TMEM45B	TMEM45B
TMIGD2	TMIGD2
TMTC1	TMTC1
TNFRSF25	TNFRSF25
TNK1	TNK1
TP53INP2	TP53INP2
TPM2	TPM2
TRIM2	TRIM2
TRPC1	TRPC1
TSGA10	TSGA10
TSHZ2	TSHZ2
TSPAN16	TSPAN16
	TTC18
TUB	TUB
UTS2	UTS2
VNN3	VNN3
WLS	WLS
WNT7A	WNT7A
ZNF132	ZNF132
ZNF257	ZNF204P
ZNF300	ZNF257
ZNF595	ZNF300
ZNF662	ZNF595
ZNF702P	ZNF662
ZNF781	ZNF702P
	ZNF781
	ZNF890P
ZSWIM5	ZSWIM5

## Sheet: GO DRG genes
Gene Ontology Analysis for Downregulated differentially expressed genes
Gene Symbol	Gene Type	Go Molecular Funcional Complete	GO Biological Process Complete	GO Celular Components Complete
ORM2	Alpha-1-acid glycoprotein 2;ORM2;ortholog		positive regulation of tumor necrosis factor secretion(GO:1904469);positive regulation of interleukin-1 secretion(GO:0050716);positive regulation of interleukin-1 beta secretion(GO:0050718);neutrophil degranulation(GO:0043312);acute-phase response(GO:0006953);regulation of immune system process(GO:0002682);platelet degranulation(GO:0002576)	extracellular exosome(GO:0070062);specific granule lumen(GO:0035580);azurophil granule lumen(GO:0035578);extracellular region(GO:0005576);extracellular region(GO:0005576);platelet alpha granule lumen(GO:0031093);extracellular region(GO:0005576);extracellular matrix(GO:0031012);extracellular space(GO:0005615);extracellular space(GO:0005615);blood microparticle(GO:0072562)
B4GALNT3	Beta-1,4-N-acetylgalactosaminyltransferase 3;B4GALNT3;ortholog	N-acetyl-beta-glucosaminyl-glycoprotein 4-beta-N-acetylgalactosaminyltransferase activity(GO:0033842);acetylgalactosaminyltransferase activity(GO:0008376)		Golgi cisterna membrane(GO:0032580);integral component of membrane(GO:0016021);Golgi apparatus(GO:0005794);intracellular membrane-bounded organelle(GO:0043231);Golgi apparatus(GO:0005794);intracellular membrane-bounded organelle(GO:0043231)
C17orf51	Uncharacterized protein C17orf51;C17orf51;ortholog
EDAR	Tumor necrosis factor receptor superfamily member EDAR;EDAR;ortholog	receptor activity(GO:0004872);transmembrane signaling receptor activity(GO:0004888);protein binding(GO:0005515);protein binding(GO:0005515);protein binding(GO:0005515);protein binding(GO:0005515)	hair follicle development(GO:0001942);positive regulation of I-kappaB kinase/NF-kappaB signaling(GO:0043123);pigmentation(GO:0043473);epidermis development(GO:0008544);odontogenesis of dentin-containing tooth(GO:0042475);apoptotic process(GO:0006915);apoptotic process(GO:0006915);positive regulation of NF-kappaB import into nucleus(GO:0042346);positive regulation of gene expression(GO:0010628);tu…	plasma membrane(GO:0005886);plasma membrane(GO:0005886);apical part of cell(GO:0045177);integral component of membrane(GO:0016021);plasma membrane(GO:0005886)
FIGNL2	Putative fidgetin-like protein 2;FIGNL2;ortholog	ATP binding(GO:0005524);ATPase activity(GO:0016887)	regulation of double-strand break repair via homologous recombination(GO:0010569)	nucleus(GO:0005634)
FHIT	Bis(5'-adenosyl)-triphosphatase;FHIT;ortholog	protein binding(GO:0005515);protein binding(GO:0005515);protein binding(GO:0005515);protein binding(GO:0005515);catalytic activity(GO:0003824);nucleotide binding(GO:0000166);protein binding(GO:0005515);protein binding(GO:0005515);protein binding(GO:0005515);protein binding(GO:0005515);protein binding(GO:0005515);ubiquitin protein ligase binding(GO:0031625);identical protein binding(GO:0042802);ca…	nucleotide metabolic process(GO:0009117);intrinsic apoptotic signaling pathway by p53 class mediator(GO:0072332);regulation of transcription, DNA-templated(GO:0006355);negative regulation of proteasomal ubiquitin-dependent protein catabolic process(GO:0032435);purine nucleotide metabolic process(GO:0006163);transcription, DNA-templated(GO:0006351);transcription, DNA-templated(GO:0006351);regulati…	extracellular exosome(GO:0070062);plasma membrane(GO:0005886);cytosol(GO:0005829);mitochondrion(GO:0005739);cytoplasm(GO:0005737);fibrillar center(GO:0001650)
CKB	Choline/ethanolamine kinase;CHKB;ortholog	ethanolamine kinase activity(GO:0004305);ethanolamine kinase activity(GO:0004305);choline kinase activity(GO:0004103);choline kinase activity(GO:0004103);ATP binding(GO:0005524)	phosphorylation(GO:0016310);CDP-choline pathway(GO:0006657);phosphatidylcholine biosynthetic process(GO:0006656);phosphatidylethanolamine biosynthetic process(GO:0006646);phosphatidylethanolamine biosynthetic process(GO:0006646);phosphatidylethanolamine biosynthetic process(GO:0006646)	cytosol(GO:0005829);cytosol(GO:0005829)
PSD	PH and SEC7 domain-containing protein 1;PSD;ortholog	protein binding(GO:0005515);ARF guanyl-nucleotide exchange factor activity(GO:0005086);signal transducer activity(GO:0004871);signal transducer activity(GO:0004871);signal transducer activity(GO:0004871);phospholipid binding(GO:0005543);protein binding(GO:0005515)	signal transduction(GO:0007165);regulation of molecular function(GO:0065009);neuron projection development(GO:0031175);regulation of molecular function(GO:0065009);regulation of ARF protein signal transduction(GO:0032012)	cleavage furrow(GO:0032154);postsynaptic density(GO:0014069);postsynaptic density(GO:0014069);ruffle membrane(GO:0032587);extrinsic component of postsynaptic endosome membrane(GO:0098999);dendritic spine(GO:0043197)
PI4KAP1	Putative inactive phosphatidylinositol 4-kinase alpha-like protein P1;PI4KAP1;ortholog	1-phosphatidylinositol 4-kinase activity(GO:0004430)	phosphatidylinositol-mediated signaling(GO:0048015);phosphatidylinositol phosphorylation(GO:0046854);actin cytoskeleton organization(GO:0030036)	plasma membrane(GO:0005886);cytoplasm(GO:0005737)
CD248	Endosialin;CD248;ortholog	carbohydrate binding(GO:0030246);extracellular matrix binding(GO:0050840);calcium ion binding(GO:0005509);molecular_function(GO:0003674)	biological_process(GO:0008150);cell migration(GO:0016477);positive regulation of cell proliferation(GO:0008284);biological_process(GO:0008150);biological_process(GO:0008150);positive regulation of endothelial cell apoptotic process(GO:2000353);anatomical structure regression(GO:0060033);lymph node development(GO:0048535)	cytoplasm(GO:0005737);proteinaceous extracellular matrix(GO:0005578);integral component of membrane(GO:0016021);extracellular exosome(GO:0070062);extracellular exosome(GO:0070062)
NELL2	Protein kinase C-binding protein NELL2;NELL2;ortholog	calcium ion binding(GO:0005509);calcium ion binding(GO:0005509);protein binding(GO:0005515);protein binding(GO:0005515);calcium ion binding(GO:0005509);protein binding(GO:0005515);protein binding(GO:0005515);calcium ion binding(GO:0005509)	neuron cellular homeostasis(GO:0070050)	cell(GO:0005623);extracellular region(GO:0005576)
PTPRS	Receptor-type tyrosine-protein phosphatase S;PTPRS;ortholog
COLQ	Acetylcholinesterase collagenic tail peptide;COLQ;ortholog	protein binding(GO:0005515);protein binding(GO:0005515)	acetylcholine catabolic process in synaptic cleft(GO:0001507);establishment of protein localization to membrane(GO:0090150);skeletal muscle acetylcholine-gated channel clustering(GO:0071340);regulation of synaptic growth at neuromuscular junction(GO:0008582)	basal lamina(GO:0005605);collagen trimer(GO:0005581);cell junction(GO:0030054);plasma membrane(GO:0005886);extracellular space(GO:0005615);cell junction(GO:0030054);neuromuscular junction(GO:0031594);plasma membrane(GO:0005886);synaptic cleft(GO:0043083)
ADAMTS17	A disintegrin and metalloproteinase with thrombospondin motifs 17;ADAMTS17;ortholog	zinc ion binding(GO:0008270);metalloendopeptidase activity(GO:0004222);nucleic acid binding(GO:0003676);metalloendopeptidase activity(GO:0004222);zinc ion binding(GO:0008270)	proteolysis(GO:0006508);proteolysis(GO:0006508)	proteinaceous extracellular matrix(GO:0005578)
PLEKHG5	Pleckstrin homology domain-containing family G member 5;PLEKHG5;ortholog	guanyl-nucleotide exchange factor activity(GO:0005085);Rho guanyl-nucleotide exchange factor activity(GO:0005089);Rho guanyl-nucleotide exchange factor activity(GO:0005089);Rho guanyl-nucleotide exchange factor activity(GO:0005089);guanyl-nucleotide exchange factor activity(GO:0005085);guanyl-nucleotide exchange factor activity(GO:0005085);signal transducer activity(GO:0004871);signal transducer …	regulation of molecular function(GO:0065009);endothelial cell chemotaxis(GO:0035767);regulation of Rho protein signal transduction(GO:0035023);regulation of Rho protein signal transduction(GO:0035023);G-protein coupled receptor signaling pathway(GO:0007186);positive regulation of I-kappaB kinase/NF-kappaB signaling(GO:0043123);regulation of molecular function(GO:0065009);positive regulation of ap…	cytosol(GO:0005829);cytosol(GO:0005829);cytosol(GO:0005829);cytoplasm(GO:0005737);cell-cell junction(GO:0005911);plasma membrane(GO:0005886);lamellipodium(GO:0030027);perinuclear region of cytoplasm(GO:0048471);endocytic vesicle(GO:0030139)
EPHB4	Ephrin type-B receptor 4;EPHB4;ortholog	transmembrane receptor protein tyrosine kinase activity(GO:0004714);ephrin receptor activity(GO:0005003);protein binding(GO:0005515);ephrin receptor activity(GO:0005003);protein binding(GO:0005515);ATP binding(GO:0005524);protein binding(GO:0005515);protein binding(GO:0005515);ephrin receptor activity(GO:0005003);protein binding(GO:0005515);ATP binding(GO:0005524);protein binding(GO:0005515)	cell migration involved in sprouting angiogenesis(GO:0002042);angiogenesis(GO:0001525);ephrin receptor signaling pathway(GO:0048013);peptidyl-tyrosine phosphorylation(GO:0018108);protein autophosphorylation(GO:0046777);peptidyl-tyrosine phosphorylation(GO:0018108);cell adhesion(GO:0007155);heart morphogenesis(GO:0003007);peptidyl-tyrosine phosphorylation(GO:0018108);ephrin receptor signaling path…	plasma membrane(GO:0005886);plasma membrane(GO:0005886);plasma membrane(GO:0005886);plasma membrane(GO:0005886);plasma membrane(GO:0005886);cytosol(GO:0005829);extracellular region(GO:0005576);plasma membrane(GO:0005886);plasma membrane(GO:0005886);plasma membrane(GO:0005886);plasma membrane(GO:0005886);plasma membrane(GO:0005886);plasma membrane(GO:0005886);plasma membrane(GO:0005886);plasma mem…
KLRB1	Killer cell lectin-like receptor subfamily B member 1;KLRB1;ortholog	transmembrane signaling receptor activity(GO:0004888);carbohydrate binding(GO:0030246);protein binding(GO:0005515);protein binding(GO:0005515)	regulation of immune response(GO:0050776);cell surface receptor signaling pathway(GO:0007166)	integral component of membrane(GO:0016021);plasma membrane(GO:0005886)
KIT	Mast/stem cell growth factor receptor Kit;KIT;ortholog	protein binding(GO:0005515);protein binding(GO:0005515);protein binding(GO:0005515);protein binding(GO:0005515);protein binding(GO:0005515);protein binding(GO:0005515);protein binding(GO:0005515);protein binding(GO:0005515);protein binding(GO:0005515);stem cell factor receptor activity(GO:0005020);protein binding(GO:0005515);signal transducer, downstream of receptor, with protein tyrosine kinase …	detection of mechanical stimulus involved in sensory perception of sound(GO:0050910);positive regulation of vascular smooth muscle cell differentiation(GO:1905065);epithelial cell proliferation(GO:0050673);stem cell differentiation(GO:0048863);regulation of cell shape(GO:0008360);positive regulation of cell proliferation(GO:0008284);positive regulation of small intestine smooth muscle contraction…	plasma membrane(GO:0005886);plasma membrane(GO:0005886);plasma membrane(GO:0005886);acrosomal vesicle(GO:0001669);plasma membrane(GO:0005886);extracellular space(GO:0005615);plasma membrane(GO:0005886);plasma membrane(GO:0005886);plasma membrane(GO:0005886);plasma membrane(GO:0005886);plasma membrane(GO:0005886);plasma membrane(GO:0005886);plasma membrane(GO:0005886);plasma membrane(GO:0005886);p…
MS4A2	High affinity immunoglobulin epsilon receptor subunit beta;MS4A2;ortholog	IgE binding(GO:0019863)	Fc-epsilon receptor signaling pathway(GO:0038095);immune response(GO:0006955);inflammatory response(GO:0006954);inflammatory response(GO:0006954);Fc-epsilon receptor signaling pathway(GO:0038095)	plasma membrane(GO:0005886);plasma membrane(GO:0005886);plasma membrane(GO:0005886);plasma membrane(GO:0005886);plasma membrane(GO:0005886);plasma membrane(GO:0005886);plasma membrane(GO:0005886);plasma membrane(GO:0005886);Fc-epsilon receptor I complex(GO:0032998);plasma membrane(GO:0005886);integral component of plasma membrane(GO:0005887);integral component of plasma membrane(GO:0005887);Fc-ep…
RNF157	RING finger protein 157;RNF157;ortholog	transferase activity(GO:0016740);metal ion binding(GO:0046872)		cytoplasm(GO:0005737)
IL8	Interleukin-8;CXCL8;ortholog	protein binding(GO:0005515);interleukin-8 receptor binding(GO:0005153);protein binding(GO:0005515);protein binding(GO:0005515);interleukin-8 receptor binding(GO:0005153);protein binding(GO:0005515);protein binding(GO:0005515);protein binding(GO:0005515);protein binding(GO:0005515);interleukin-8 receptor binding(GO:0005153);protein binding(GO:0005515);chemokine activity(GO:0008009);protein binding…	neutrophil activation(GO:0042119);G-protein coupled receptor signaling pathway(GO:0007186);negative regulation of G-protein coupled receptor protein signaling pathway(GO:0045744);signal transduction(GO:0007165);movement of cell or subcellular component(GO:0006928);response to molecule of bacterial origin(GO:0002237);angiogenesis(GO:0001525);chemotaxis(GO:0006935);cell cycle arrest(GO:0007050);imm…	extracellular region(GO:0005576);extracellular region(GO:0005576);extracellular region(GO:0005576);extracellular space(GO:0005615);extracellular region(GO:0005576);extracellular region(GO:0005576);extracellular region(GO:0005576);intracellular(GO:0005622);extracellular region(GO:0005576);extracellular region(GO:0005576);extracellular region(GO:0005576);intracellular(GO:0005622);extracellular spac…
DCBLD2	Discoidin, CUB and LCCL domain-containing protein 2;DCBLD2;ortholog	protein binding(GO:0005515);protein binding(GO:0005515)	intracellular receptor signaling pathway(GO:0030522);negative regulation of cell growth(GO:0030308);wound healing(GO:0042060)	cell surface(GO:0009986);integral component of plasma membrane(GO:0005887);cell surface(GO:0009986)
FZD3	Frizzled-3;FZD3;ortholog	Wnt-protein binding(GO:0017147);PDZ domain binding(GO:0030165);PDZ domain binding(GO:0030165);protein binding(GO:0005515);protein binding(GO:0005515);PDZ domain binding(GO:0030165);PDZ domain binding(GO:0030165);G-protein coupled receptor activity(GO:0004930);Wnt-protein binding(GO:0017147);G-protein coupled receptor activity(GO:0004930);G-protein coupled receptor activity(GO:0004930);G-protein c…	midbrain morphogenesis(GO:1904693);response to electrical stimulus(GO:0051602);negative regulation of execution phase of apoptosis(GO:1900118);neural tube closure(GO:0001843);negative regulation of mitotic cell cycle, embryonic(GO:0045976);neuron migration(GO:0001764);establishment of planar polarity(GO:0001736);cell proliferation in midbrain(GO:0033278);G-protein coupled receptor signaling pathw…	presynaptic active zone(GO:0048786);neuronal cell body(GO:0043025);plasma membrane(GO:0005886);plasma membrane(GO:0005886);plasma membrane(GO:0005886);cytoplasm(GO:0005737);integral component of membrane(GO:0016021);filopodium tip(GO:0032433);cell surface(GO:0009986);cell surface(GO:0009986);dendrite(GO:0030425);apical plasma membrane(GO:0016324);axon(GO:0030424);lateral plasma membrane(GO:001632…
CEACAM8	Carcinoembryonic antigen-related cell adhesion molecule 8;CEACAM8;ortholog	protein binding(GO:0005515);protein binding(GO:0005515)	neutrophil degranulation(GO:0043312);immune response(GO:0006955);leukocyte migration(GO:0050900)	extracellular space(GO:0005615);plasma membrane(GO:0005886);plasma membrane(GO:0005886);plasma membrane(GO:0005886);anchored component of membrane(GO:0031225);integral component of plasma membrane(GO:0005887);plasma membrane(GO:0005886);tertiary granule membrane(GO:0070821);azurophil granule membrane(GO:0035577);extracellular exosome(GO:0070062);specific granule membrane(GO:0035579)
AOC2	Retina-specific copper amine oxidase;AOC2;ortholog	electron transfer activity(GO:0009055);electron transfer activity(GO:0009055);primary amine oxidase activity(GO:0008131);primary amine oxidase activity(GO:0008131);copper ion binding(GO:0005507);aminoacetone:oxygen oxidoreductase(deaminating) activity(GO:0052594);tryptamine:oxygen oxidoreductase (deaminating) activity(GO:0052593);quinone binding(GO:0048038);aliphatic-amine oxidase activity(GO:005…	catecholamine metabolic process(GO:0006584);visual perception(GO:0007601);xenobiotic metabolic process(GO:0006805);electron transport chain(GO:0022900);amine metabolic process(GO:0009308)	cytoplasm(GO:0005737);plasma membrane(GO:0005886)
FEZ1	Fasciculation and elongation protein zeta-1;FEZ1;ortholog	protein binding(GO:0005515);protein binding(GO:0005515);protein kinase C binding(GO:0005080);protein kinase C binding(GO:0005080);protein kinase C binding(GO:0005080);protein N-terminus binding(GO:0047485);protein binding(GO:0005515);protein binding(GO:0005515);protein binding(GO:0005515);protein binding(GO:0005515);protein binding(GO:0005515);gamma-tubulin binding(GO:0043015);protein binding(GO:…	positive regulation of neuron projection development(GO:0010976);axon guidance(GO:0007411);nervous system development(GO:0007399);cell adhesion(GO:0007155);hippocampus development(GO:0021766);mitochondrion morphogenesis(GO:0070584);establishment of cell polarity(GO:0030010);positive regulation of anterograde axonal transport of mitochondrion(GO:0061881);establishment of mitochondrion localization…	Golgi apparatus(GO:0005794);dendrite(GO:0030425);mitochondrion(GO:0005739);axon(GO:0030424);centrosome(GO:0005813);plasma membrane(GO:0005886);microtubule(GO:0005874);neuronal cell body(GO:0043025);growth cone(GO:0030426)
THBS4	Thrombospondin-4;THBS4;ortholog	calcium ion binding(GO:0005509);integrin binding(GO:0005178);calcium ion binding(GO:0005509);growth factor activity(GO:0008083);heparin binding(GO:0008201);protein binding(GO:0005515);protein binding(GO:0005515);calcium ion binding(GO:0005509)	myoblast migration(GO:0051451);response to unfolded protein(GO:0006986);regulation of receptor activity(GO:0010469);endothelial cell-cell adhesion(GO:0071603);positive regulation of endothelial cell proliferation(GO:0001938);extracellular matrix organization(GO:0030198);positive regulation of cell division(GO:0051781);positive regulation of peptidyl-tyrosine phosphorylation(GO:0050731);negative r…	endoplasmic reticulum(GO:0005783);extracellular space(GO:0005615);extracellular space(GO:0005615);basement membrane(GO:0005604);extracellular region(GO:0005576);extracellular matrix(GO:0031012);sarcoplasmic reticulum(GO:0016529);extracellular exosome(GO:0070062);extracellular matrix(GO:0031012)
AZU1	Azurocidin;AZU1;ortholog	heparin binding(GO:0008201);serine-type endopeptidase activity(GO:0004252);protein binding(GO:0005515);heparan sulfate proteoglycan binding(GO:0043395);toxic substance binding(GO:0015643);protein binding(GO:0005515);peptidase activity(GO:0008233)	proteolysis(GO:0006508);inflammatory response(GO:0006954);microglial cell activation(GO:0001774);monocyte activation(GO:0042117);neutrophil mediated killing of bacterium(GO:0070944);protein kinase C signaling(GO:0070528);positive regulation of tumor necrosis factor biosynthetic process(GO:0042535);proteolysis(GO:0006508);antimicrobial humoral response(GO:0019730);glial cell migration(GO:0008347);…	extracellular space(GO:0005615);extracellular region(GO:0005576);extracellular region(GO:0005576);azurophil granule membrane(GO:0035577);extrinsic component of membrane(GO:0019898);extracellular space(GO:0005615);extracellular exosome(GO:0070062);azurophil granule(GO:0042582);azurophil granule lumen(GO:0035578);extracellular exosome(GO:0070062)
NOS3	Nanos homolog 3;NANOS3;ortholog	protein binding(GO:0005515);protein binding(GO:0005515);protein binding(GO:0005515);protein binding(GO:0005515);RNA binding(GO:0003723);zinc ion binding(GO:0008270)	regulation of translation(GO:0006417);multicellular organism development(GO:0007275);spermatogenesis(GO:0007283);negative regulation of apoptotic signaling pathway(GO:2001234);germ cell development(GO:0007281);oogenesis(GO:0048477);positive regulation of nuclear-transcribed mRNA catabolic process, deadenylation-dependent decay(GO:1900153);negative regulation of translation(GO:0017148);regulation …	cytoplasm(GO:0005737);nucleus(GO:0005634);P-body(GO:0000932);cytoplasmic stress granule(GO:0010494);perinuclear region of cytoplasm(GO:0048471)
LCN2	Neutrophil gelatinase-associated lipocalin;LCN2;ortholog	small molecule binding(GO:0036094);small molecule binding(GO:0036094);iron ion binding(GO:0005506)	antimicrobial humoral response(GO:0019730);ion transport(GO:0006811);cellular iron ion homeostasis(GO:0006879);siderophore transport(GO:0015891);apoptotic process(GO:0006915);apoptotic process(GO:0006915);neutrophil degranulation(GO:0043312);antimicrobial humoral response(GO:0019730);innate immune response(GO:0045087)	extracellular region(GO:0005576);extracellular region(GO:0005576);extracellular region(GO:0005576);extracellular exosome(GO:0070062);extracellular region(GO:0005576);extracellular exosome(GO:0070062);extracellular region(GO:0005576);extracellular region(GO:0005576);extracellular space(GO:0005615);specific granule lumen(GO:0035580);extracellular space(GO:0005615);extracellular space(GO:0005615);ex…
BPI	Bactericidal permeability-increasing protein;BPI;ortholog	lipopolysaccharide binding(GO:0001530);lipopolysaccharide binding(GO:0001530);lipopolysaccharide binding(GO:0001530)	defense response to Gram-negative bacterium(GO:0050829);immune response(GO:0006955);negative regulation of tumor necrosis factor production(GO:0032720);negative regulation of macrophage activation(GO:0043031);immune response(GO:0006955);negative regulation of interleukin-8 production(GO:0032717);negative regulation of interleukin-6 production(GO:0032715);antimicrobial humoral response(GO:0019730)…	extracellular region(GO:0005576);extracellular region(GO:0005576);extracellular exosome(GO:0070062);specific granule lumen(GO:0035580);extracellular region(GO:0005576);azurophil granule lumen(GO:0035578);integral component of plasma membrane(GO:0005887);integral component of membrane(GO:0016021);extracellular exosome(GO:0070062)
TCEA3	Transcription elongation factor A protein 3;TCEA3;ortholog	zinc ion binding(GO:0008270);nucleic acid binding(GO:0003676);zinc ion binding(GO:0008270);DNA binding(GO:0003677)	transcription, DNA-templated(GO:0006351);transcription, DNA-templated(GO:0006351);transcription, DNA-templated(GO:0006351);transcription, DNA-templated(GO:0006351);transcription, DNA-templated(GO:0006351);transcription, DNA-templated(GO:0006351);regulation of transcription, DNA-templated(GO:0006355);regulation of transcription, DNA-templated(GO:0006355);regulation of transcription, DNA-templated(…	nucleus(GO:0005634);nucleus(GO:0005634)
CFH	Complement factor H;CFH;ortholog	heparin binding(GO:0008201);protein binding(GO:0005515);protein binding(GO:0005515);protein binding(GO:0005515);protein binding(GO:0005515);protein binding(GO:0005515);protein binding(GO:0005515);protein binding(GO:0005515);protein binding(GO:0005515);protein binding(GO:0005515);protein binding(GO:0005515);protein binding(GO:0005515);protein binding(GO:0005515);protein binding(GO:0005515);protein…	complement activation, alternative pathway(GO:0006957);complement activation(GO:0006956);regulation of complement activation(GO:0030449);viral process(GO:0016032)	extracellular region(GO:0005576);extracellular region(GO:0005576);extracellular region(GO:0005576);extracellular region(GO:0005576);extracellular region(GO:0005576);blood microparticle(GO:0072562);extracellular region(GO:0005576);extracellular region(GO:0005576);extracellular region(GO:0005576);extracellular exosome(GO:0070062);extracellular space(GO:0005615);extracellular region(GO:0005576)
GRAMD1C	GRAM domain-containing protein 1C;GRAMD1C;ortholog	protein binding(GO:0005515);protein binding(GO:0005515);protein binding(GO:0005515);protein binding(GO:0005515)		integral component of membrane(GO:0016021);integral component of membrane(GO:0016021);integral component of membrane(GO:0016021)
TRIM2	Tripartite motif-containing protein 2;TRIM2;ortholog	zinc ion binding(GO:0008270);zinc ion binding(GO:0008270);ubiquitin-protein transferase activity(GO:0004842);protein binding(GO:0005515);zinc ion binding(GO:0008270);ubiquitin-protein transferase activity(GO:0004842);protein binding(GO:0005515);protein binding(GO:0005515);protein binding(GO:0005515);protein binding(GO:0005515);protein binding(GO:0005515);protein binding(GO:0005515);protein bindin…	regulation of neuron apoptotic process(GO:0043523);protein ubiquitination(GO:0016567)	intracellular(GO:0005622);intracellular(GO:0005622);cytoplasm(GO:0005737);intracellular(GO:0005622)
MPZL2	Myelin protein zero-like protein 2;MPZL2;ortholog	protein binding(GO:0005515);protein binding(GO:0005515)	anatomical structure morphogenesis(GO:0009653);homophilic cell adhesion via plasma membrane adhesion molecules(GO:0007156)	integral component of membrane(GO:0016021);cytoskeleton(GO:0005856)
C15orf38	Arpin;ARPIN;ortholog	protein binding(GO:0005515);protein binding(GO:0005515);protein binding(GO:0005515);protein binding(GO:0005515);protein binding(GO:0005515);protein binding(GO:0005515);protein binding(GO:0005515);protein binding(GO:0005515)	directional locomotion(GO:0033058);negative regulation of cell migration(GO:0030336);negative regulation of lamellipodium morphogenesis(GO:2000393);negative regulation of actin nucleation(GO:0051126);negative regulation of actin nucleation(GO:0051126);negative regulation of actin nucleation(GO:0051126)	lamellipodium(GO:0030027)
LTF	Lactotransferrin;LTF;ortholog	protein binding(GO:0005515);protein binding(GO:0005515);protein binding(GO:0005515);protein binding(GO:0005515);protein binding(GO:0005515);DNA binding(GO:0003677);protein binding(GO:0005515);protein binding(GO:0005515);protein binding(GO:0005515);lipopolysaccharide binding(GO:0001530);iron ion binding(GO:0005506);protein binding(GO:0005515);cysteine-type endopeptidase inhibitor activity(GO:00048…	killing of cells of other organism(GO:0031640);negative regulation of ATPase activity(GO:0032780);regulation of tumor necrosis factor production(GO:0032680);killing of cells of other organism(GO:0031640);killing of cells of other organism(GO:0031640);negative regulation of lipopolysaccharide-mediated signaling pathway(GO:0031665);killing of cells of other organism(GO:0031640);antibacterial humora…	extracellular space(GO:0005615);extracellular space(GO:0005615);extracellular space(GO:0005615);extracellular region(GO:0005576);extracellular region(GO:0005576);extracellular region(GO:0005576);extracellular region(GO:0005576);extracellular region(GO:0005576);cytoplasm(GO:0005737);extracellular space(GO:0005615);nucleus(GO:0005634);extracellular space(GO:0005615);extracellular space(GO:0005615);…
RHPN1	Rhophilin-1;RHPN1;ortholog	protein binding(GO:0005515);protein binding(GO:0005515);protein binding(GO:0005515);protein binding(GO:0005515)	signal transduction(GO:0007165)	cytosol(GO:0005829)
DOCK3	Dedicator of cytokinesis protein 3;DOCK3;ortholog	protein binding(GO:0005515);protein binding(GO:0005515);guanyl-nucleotide exchange factor activity(GO:0005085);guanyl-nucleotide exchange factor activity(GO:0005085);guanyl-nucleotide exchange factor activity(GO:0005085);SH3 domain binding(GO:0017124)	regulation of molecular function(GO:0065009);small GTPase mediated signal transduction(GO:0007264)	cytosol(GO:0005829)
KRT23	Keratin, type I cytoskeletal 23;KRT23;ortholog	structural molecule activity(GO:0005198);structural molecule activity(GO:0005198);structural molecule activity(GO:0005198)	cornification(GO:0070268);keratinization(GO:0031424)	intermediate filament(GO:0005882);cytosol(GO:0005829);cytosol(GO:0005829);cytosol(GO:0005829);cytosol(GO:0005829);cytosol(GO:0005829);cytosol(GO:0005829);cytosol(GO:0005829);cytosol(GO:0005829);cytosol(GO:0005829);cytosol(GO:0005829);cytosol(GO:0005829);cytosol(GO:0005829);cytosol(GO:0005829);cytosol(GO:0005829);cytosol(GO:0005829);intermediate filament(GO:0005882);intermediate filament(GO:000588…
PADI4	Protein-arginine deiminase type-4;PADI4;ortholog	protein binding(GO:0005515);calcium ion binding(GO:0005509);protein-arginine deiminase activity(GO:0004668);arginine deiminase activity(GO:0016990);protein homodimerization activity(GO:0042803);arginine binding(GO:0034618);protein binding(GO:0005515);protein binding(GO:0005515);calcium ion binding(GO:0005509);calcium ion binding(GO:0005509);protein-arginine deiminase activity(GO:0004668);protein-…	histone H3-R26 citrullination(GO:0036413);protein citrullination(GO:0018101);histone H3-R26 citrullination(GO:0036413);protein citrullination(GO:0018101);stem cell population maintenance(GO:0019827);cellular protein modification process(GO:0006464);arginine deiminase pathway(GO:0019546);regulation of transcription, DNA-templated(GO:0006355);transcription, DNA-templated(GO:0006351);regulation of t…	cytoplasm(GO:0005737);nucleoplasm(GO:0005654);nucleus(GO:0005634);cytosol(GO:0005829);protein complex(GO:0043234);cytoplasm(GO:0005737)
LTK	Leukocyte tyrosine kinase receptor;LTK;ortholog	protein binding(GO:0005515);protein binding(GO:0005515);protein kinase activity(GO:0004672);transmembrane receptor protein tyrosine kinase activity(GO:0004714);protein tyrosine kinase activity(GO:0004713);ATP binding(GO:0005524);transmembrane receptor protein tyrosine kinase activity(GO:0004714);ATP binding(GO:0005524)	cell proliferation(GO:0008283);transmembrane receptor protein tyrosine kinase signaling pathway(GO:0007169);signal transduction(GO:0007165);positive regulation of cardiac muscle cell apoptotic process(GO:0010666);peptidyl-tyrosine phosphorylation(GO:0018108);protein phosphorylation(GO:0006468);peptidyl-tyrosine phosphorylation(GO:0018108);peptidyl-tyrosine phosphorylation(GO:0018108);phosphatidyl…	intracellular(GO:0005622);plasma membrane(GO:0005886);integral component of membrane(GO:0016021);membrane(GO:0016020);integral component of plasma membrane(GO:0005887)
C10orf58	Redox-regulatory protein FAM213A;FAM213A;ortholog	antioxidant activity(GO:0016209)	cellular oxidant detoxification(GO:0098869);oxidation-reduction process(GO:0055114);regulation of osteoclast differentiation(GO:0045670)	cytoplasm(GO:0005737);extracellular exosome(GO:0070062)
SYT2	Synaptotagmin-2;SYT2;ortholog	syntaxin binding(GO:0019905);calcium-dependent phospholipid binding(GO:0005544);calcium ion binding(GO:0005509);calcium-dependent phospholipid binding(GO:0005544);protein binding(GO:0005515);protein binding(GO:0005515);syntaxin binding(GO:0019905);syntaxin binding(GO:0019905);syntaxin binding(GO:0019905);inositol 1,3,4,5 tetrakisphosphate binding(GO:0043533);clathrin binding(GO:0030276)	vesicle fusion(GO:0006906);membrane organization(GO:0061024);positive regulation of dendrite extension(GO:1903861);membrane organization(GO:0061024);synaptic vesicle endocytosis(GO:0048488);calcium ion-regulated exocytosis of neurotransmitter(GO:0048791);regulation of calcium ion-dependent exocytosis(GO:0017158)	plasma membrane(GO:0005886);plasma membrane(GO:0005886);plasma membrane(GO:0005886);plasma membrane(GO:0005886);clathrin-coated vesicle membrane(GO:0030665);plasma membrane(GO:0005886);plasma membrane(GO:0005886);plasma membrane(GO:0005886);plasma membrane(GO:0005886);plasma membrane(GO:0005886);plasma membrane(GO:0005886);clathrin-coated vesicle membrane(GO:0030665);plasma membrane(GO:0005886);p…
SV2A	Synaptic vesicle glycoprotein 2A;SV2A;ortholog	transmembrane transporter activity(GO:0022857);transmembrane transporter activity(GO:0022857);transmembrane transporter activity(GO:0022857);transmembrane transporter activity(GO:0022857);protein kinase binding(GO:0019901);transmembrane transporter activity(GO:0022857);receptor activity(GO:0004872)	transmembrane transport(GO:0055085);regulation of gamma-aminobutyric acid secretion(GO:0014052);cellular calcium ion homeostasis(GO:0006874);neurotransmitter transport(GO:0006836)	cell-cell junction(GO:0005911);plasma membrane(GO:0005886);plasma membrane(GO:0005886);plasma membrane(GO:0005886);plasma membrane(GO:0005886);endoplasmic reticulum(GO:0005783);plasma membrane(GO:0005886);plasma membrane(GO:0005886);plasma membrane(GO:0005886);plasma membrane(GO:0005886);terminal bouton(GO:0043195);synaptic vesicle membrane(GO:0030672);synaptic vesicle membrane(GO:0030672);synapt…
PI16	Peptidase inhibitor 16;PI16;ortholog	peptidase inhibitor activity(GO:0030414)	negative regulation of peptidase activity(GO:0010466)	extracellular exosome(GO:0070062)
FLT4	Vascular endothelial growth factor receptor 3;FLT4;ortholog	protein binding(GO:0005515);protein binding(GO:0005515);protein binding(GO:0005515);transmembrane receptor protein tyrosine kinase activity(GO:0004714);protein binding(GO:0005515);vascular endothelial growth factor-activated receptor activity(GO:0005021);vascular endothelial growth factor-activated receptor activity(GO:0005021);vascular endothelial growth factor-activated receptor activity(GO:000…	cellular response to vascular endothelial growth factor stimulus(GO:0035924);peptidyl-tyrosine phosphorylation(GO:0018108);positive regulation of endothelial cell migration(GO:0010595);positive regulation of vascular endothelial growth factor production(GO:0010575);positive regulation of cell proliferation(GO:0008284);positive regulation of endothelial cell proliferation(GO:0001938);positive regu…	integral component of plasma membrane(GO:0005887);cytoplasm(GO:0005737);integral component of plasma membrane(GO:0005887);nucleus(GO:0005634);extracellular region(GO:0005576);receptor complex(GO:0043235);plasma membrane(GO:0005886);integral component of plasma membrane(GO:0005887);plasma membrane(GO:0005886)
EPHA1	Ephrin type-A receptor 1;EPHA1;ortholog	ATP binding(GO:0005524);transmembrane-ephrin receptor activity(GO:0005005);protein kinase activity(GO:0004672);protein kinase binding(GO:0019901);protein kinase binding(GO:0019901)	regulation of GTPase activity(GO:0043087);positive regulation of cell proliferation(GO:0008284);regulation of GTPase activity(GO:0043087);cell surface receptor signaling pathway(GO:0007166);positive regulation of cell-matrix adhesion(GO:0001954);somatic stem cell population maintenance(GO:0035019);negative regulation of protein kinase activity(GO:0006469);angiogenesis(GO:0001525);peptidyl-tyrosin…	plasma membrane(GO:0005886);plasma membrane(GO:0005886);plasma membrane(GO:0005886);plasma membrane(GO:0005886);plasma membrane(GO:0005886);plasma membrane(GO:0005886);plasma membrane(GO:0005886);plasma membrane(GO:0005886);plasma membrane(GO:0005886);plasma membrane(GO:0005886);plasma membrane(GO:0005886);integral component of plasma membrane(GO:0005887);plasma membrane(GO:0005886)
MYOM1	Myomesin-1;MYOM1;ortholog	protein binding(GO:0005515);muscle alpha-actinin binding(GO:0051371);structural constituent of muscle(GO:0008307);protein binding(GO:0005515);kinase binding(GO:0019900);actin filament binding(GO:0051015);protein homodimerization activity(GO:0042803);identical protein binding(GO:0042802);identical protein binding(GO:0042802);structural molecule activity conferring elasticity(GO:0097493)	extraocular skeletal muscle development(GO:0002074);protein kinase A signaling(GO:0010737);actin filament organization(GO:0007015);striated muscle myosin thick filament assembly(GO:0071688);positive regulation of gene expression(GO:0010628);striated muscle contraction(GO:0006941);positive regulation of gene expression(GO:0010628);positive regulation of protein secretion(GO:0050714);positive regul…	M band(GO:0031430);M band(GO:0031430);Z disc(GO:0030018);striated muscle myosin thick filament(GO:0005863)
CLEC10A	C-type lectin domain family 10 member A;CLEC10A;ortholog	carbohydrate binding(GO:0030246);carbohydrate binding(GO:0030246)	endocytosis(GO:0006897);endocytosis(GO:0006897);endocytosis(GO:0006897);adaptive immune response(GO:0002250);stimulatory C-type lectin receptor signaling pathway(GO:0002223);innate immune response(GO:0045087)	plasma membrane(GO:0005886);integral component of membrane(GO:0016021);integral component of membrane(GO:0016021)
ZNF781	Zinc finger protein 781;ZNF781;ortholog	metal ion binding(GO:0046872);DNA binding transcription factor activity(GO:0003700);DNA binding(GO:0003677);DNA binding transcription factor activity(GO:0003700)	regulation of transcription, DNA-templated(GO:0006355);regulation of transcription, DNA-templated(GO:0006355);transcription, DNA-templated(GO:0006351);regulation of transcription, DNA-templated(GO:0006355);transcription, DNA-templated(GO:0006351);transcription, DNA-templated(GO:0006351)	nucleus(GO:0005634)
DCHS1	Protocadherin-16;DCHS1;ortholog	calcium ion binding(GO:0005509)	cochlea development(GO:0090102);protein localization to plasma membrane(GO:0072659);protein localization to plasma membrane(GO:0072659);mitral valve formation(GO:0003192);pattern specification process(GO:0007389);branching involved in ureteric bud morphogenesis(GO:0001658);heterophilic cell-cell adhesion via plasma membrane cell adhesion molecules(GO:0007157);homophilic cell adhesion via plasma m…	apical part of cell(GO:0045177);integral component of membrane(GO:0016021);membrane(GO:0016020);plasma membrane(GO:0005886);intracellular(GO:0005622)
LRRC6	Protein tilB homolog;LRRC6;ortholog	protein binding(GO:0005515);protein binding(GO:0005515);molecular_function(GO:0003674);protein binding(GO:0005515);protein binding(GO:0005515)	male gonad development(GO:0008584);cilium movement(GO:0003341);outer dynein arm assembly(GO:0036158);flagellated sperm motility(GO:0030317);motile cilium assembly(GO:0044458);inner dynein arm assembly(GO:0036159);epithelial cilium movement involved in determination of left/right asymmetry(GO:0060287);reproductive system development(GO:0061458)	cilium(GO:0005929);cytoplasm(GO:0005737);cytoplasm(GO:0005737)
SULF2	Extracellular sulfatase Sulf-2;SULF2;ortholog	arylsulfatase activity(GO:0004065);sulfuric ester hydrolase activity(GO:0008484);catalytic activity(GO:0003824);N-acetylglucosamine-6-sulfatase activity(GO:0008449);N-acetylglucosamine-6-sulfatase activity(GO:0008449);calcium ion binding(GO:0005509);arylsulfatase activity(GO:0004065)	liver regeneration(GO:0097421);positive regulation of canonical Wnt signaling pathway(GO:0090263);chondrocyte development(GO:0002063);innervation(GO:0060384);heparan sulfate proteoglycan metabolic process(GO:0030201);positive regulation of Wnt signaling pathway(GO:0030177);kidney development(GO:0001822);esophagus smooth muscle contraction(GO:0014846);glomerular filtration(GO:0003094);positive reg…	endoplasmic reticulum(GO:0005783);extracellular space(GO:0005615);Golgi stack(GO:0005795);cell surface(GO:0009986);cell surface(GO:0009986);plasma membrane(GO:0005886);cell surface(GO:0009986);cell surface(GO:0009986);cell surface(GO:0009986);cell surface(GO:0009986)
KRT72	Keratin, type II cytoskeletal 72;KRT72;ortholog	structural molecule activity(GO:0005198);structural molecule activity(GO:0005198);molecular_function(GO:0003674);structural molecule activity(GO:0005198);protein binding(GO:0005515);protein binding(GO:0005515)	keratinization(GO:0031424);biological_process(GO:0008150);biological_process(GO:0008150);biological_process(GO:0008150);cornification(GO:0070268)	cytosol(GO:0005829);cytosol(GO:0005829);cytosol(GO:0005829);cytosol(GO:0005829);cytosol(GO:0005829);cytosol(GO:0005829);cytosol(GO:0005829);cytosol(GO:0005829);cytosol(GO:0005829);cytosol(GO:0005829);cytosol(GO:0005829);cytosol(GO:0005829);cytosol(GO:0005829);cytosol(GO:0005829);cytosol(GO:0005829);intermediate filament(GO:0005882);extracellular exosome(GO:0070062);keratin filament(GO:0045095);in…
SARDH	Sarcosine dehydrogenase, mitochondrial;SARDH;ortholog	oxidoreductase activity(GO:0016491);sarcosine dehydrogenase activity(GO:0008480);sarcosine dehydrogenase activity(GO:0008480);oxidoreductase activity(GO:0016491);oxidoreductase activity(GO:0016491);sarcosine dehydrogenase activity(GO:0008480)	oxidation-reduction process(GO:0055114);oxidation-reduction process(GO:0055114);choline catabolic process(GO:0042426);biological_process(GO:0008150);oxidation-reduction process(GO:0055114);oxidation-reduction process(GO:0055114);oxidation-reduction process(GO:0055114);biological_process(GO:0008150);biological_process(GO:0008150);sarcosine catabolic process(GO:1901053)	mitochondrion(GO:0005739);mitochondrial matrix(GO:0005759);mitochondrial matrix(GO:0005759);mitochondrial matrix(GO:0005759)
NOG	Noggin;NOG;ortholog	protein binding(GO:0005515);protein binding(GO:0005515);protein binding(GO:0005515);protein binding(GO:0005515);protein binding(GO:0005515);protein binding(GO:0005515);protein binding(GO:0005515);protein binding(GO:0005515);protein homodimerization activity(GO:0042803);cytokine binding(GO:0019955);cytokine binding(GO:0019955)	mesoderm formation(GO:0001707);membranous septum morphogenesis(GO:0003149);neural tube closure(GO:0001843);endoderm formation(GO:0001706);neural plate morphogenesis(GO:0001839);in utero embryonic development(GO:0001701);osteoblast differentiation(GO:0001649);epithelial to mesenchymal transition(GO:0001837);epithelial to mesenchymal transition(GO:0001837);osteoblast differentiation(GO:0001649);ske…	extracellular space(GO:0005615);extracellular region(GO:0005576);extracellular space(GO:0005615)
CPA3	Mast cell carboxypeptidase A;CPA3;ortholog	metallocarboxypeptidase activity(GO:0004181);zinc ion binding(GO:0008270);metallocarboxypeptidase activity(GO:0004181);metallocarboxypeptidase activity(GO:0004181)	angiotensin maturation(GO:0002003);proteolysis(GO:0006508)	transport vesicle(GO:0030133);extracellular space(GO:0005615);extracellular region(GO:0005576);extracellular region(GO:0005576);secretory granule(GO:0030141);extracellular matrix(GO:0031012)
GLI1	Zinc finger protein GLI1;GLI1;ortholog	protein binding(GO:0005515);RNA polymerase II proximal promoter sequence-specific DNA binding(GO:0000978);protein binding(GO:0005515);RNA polymerase II regulatory region sequence-specific DNA binding(GO:0000977);protein binding(GO:0005515);protein binding(GO:0005515);protein binding(GO:0005515);protein binding(GO:0005515);protein binding(GO:0005515);transcription factor activity, RNA polymerase I…	positive regulation of cell proliferation(GO:0008284);ventral midline development(GO:0007418);spermatogenesis(GO:0007283);smoothened signaling pathway(GO:0007224);osteoblast differentiation(GO:0001649);transcription, DNA-templated(GO:0006351);smoothened signaling pathway(GO:0007224);transcription, DNA-templated(GO:0006351);transcription, DNA-templated(GO:0006351);regulation of smoothened signalin…	cytoplasm(GO:0005737);nucleus(GO:0005634);cytoplasm(GO:0005737);nucleus(GO:0005634);nucleus(GO:0005634);nucleoplasm(GO:0005654);cytoplasm(GO:0005737);nucleoplasm(GO:0005654);nucleoplasm(GO:0005654);nucleoplasm(GO:0005654);nucleoplasm(GO:0005654);nucleoplasm(GO:0005654);nucleoplasm(GO:0005654);cytoplasm(GO:0005737);ciliary tip(GO:0097542);cytosol(GO:0005829);axoneme(GO:0005930);axoneme(GO:0005930)…
PDGFB	Platelet-derived growth factor subunit B;PDGFB;ortholog	protein binding(GO:0005515);protein binding(GO:0005515);protein binding(GO:0005515);platelet-derived growth factor receptor binding(GO:0005161);platelet-derived growth factor receptor binding(GO:0005161);protein binding(GO:0005515);platelet-derived growth factor receptor binding(GO:0005161);Ras guanyl-nucleotide exchange factor activity(GO:0005088);platelet-derived growth factor receptor binding(…	platelet-derived growth factor receptor signaling pathway(GO:0048008);platelet-derived growth factor receptor signaling pathway(GO:0048008);platelet-derived growth factor receptor signaling pathway(GO:0048008);positive regulation of transcription, DNA-templated(GO:0045893);phosphatidylinositol phosphorylation(GO:0046854);positive regulation of transcription, DNA-templated(GO:0045893);positive reg…	extracellular region(GO:0005576);Golgi membrane(GO:0000139);Golgi membrane(GO:0000139);Golgi membrane(GO:0000139);extracellular region(GO:0005576);extracellular region(GO:0005576);extracellular region(GO:0005576);extracellular region(GO:0005576);extracellular region(GO:0005576);extracellular region(GO:0005576);extracellular region(GO:0005576);extracellular region(GO:0005576);extracellular region(…
CCR3	C-C chemokine receptor type 3;CCR3;ortholog	chemokine receptor activity(GO:0004950);protein binding(GO:0005515);C-C chemokine binding(GO:0019957);C-C chemokine receptor activity(GO:0016493);protein binding(GO:0005515);chemokine receptor activity(GO:0004950)	positive regulation of cytosolic calcium ion concentration(GO:0007204);adenylate cyclase-modulating G-protein coupled receptor signaling pathway(GO:0007188);cellular defense response(GO:0006968);G-protein coupled receptor signaling pathway(GO:0007186);chemokine-mediated signaling pathway(GO:0070098);inflammatory response(GO:0006954);chemotaxis(GO:0006935);positive regulation of endothelial cell p…	plasma membrane(GO:0005886);integral component of membrane(GO:0016021);plasma membrane(GO:0005886);integral component of plasma membrane(GO:0005887);plasma membrane(GO:0005886);plasma membrane(GO:0005886);plasma membrane(GO:0005886)
ACVR1C	Activin receptor type-1C;ACVR1C;ortholog	growth factor binding(GO:0019838);nodal binding(GO:0038100);ATP binding(GO:0005524);metal ion binding(GO:0046872);signal transducer, downstream of receptor, with serine/threonine kinase activity(GO:0004702);protein serine/threonine kinase activity(GO:0004674);protein serine/threonine kinase activity(GO:0004674);protein serine/threonine kinase activity(GO:0004674);activin receptor activity, type I…	response to dietary excess(GO:0002021);lipid storage(GO:0019915);cell differentiation(GO:0030154);response to glucose(GO:0009749);protein phosphorylation(GO:0006468);response to insulin(GO:0032868);negative regulation of chorionic trophoblast cell proliferation(GO:1901383);signal transduction by protein phosphorylation(GO:0023014);apoptotic nuclear changes(GO:0030262);nodal signaling pathway(GO:0…	activin receptor complex(GO:0048179);plasma membrane(GO:0005886)
MXRA8	Matrix remodeling-associated protein 8;MXRA8;ortholog	molecular_function(GO:0003674)	post-translational protein modification(GO:0043687);establishment of glial blood-brain barrier(GO:0060857);cellular protein metabolic process(GO:0044267)	cell surface(GO:0009986);endoplasmic reticulum lumen(GO:0005788);extracellular exosome(GO:0070062);integral component of membrane(GO:0016021);cell surface(GO:0009986);extracellular exosome(GO:0070062);extracellular exosome(GO:0070062)
IL2RA	Interleukin-2 receptor subunit alpha;IL2RA;ortholog	interleukin-2 receptor activity(GO:0004911);interleukin-2 receptor activity(GO:0004911);interleukin-2 receptor activity(GO:0004911);protein binding(GO:0005515);interleukin-2 receptor activity(GO:0004911);interleukin-2 binding(GO:0019976);protein binding(GO:0005515);drug binding(GO:0008144);protein binding(GO:0005515);Ras guanyl-nucleotide exchange factor activity(GO:0005088);protein binding(GO:00…	regulation of molecular function(GO:0065009);apoptotic process(GO:0006915);negative regulation of immune response(GO:0050777);regulation of T cell tolerance induction(GO:0002664);negative regulation of inflammatory response(GO:0050728);inflammatory response to antigenic stimulus(GO:0002437);MAPK cascade(GO:0000165);negative regulation of defense response to virus(GO:0050687);cell surface receptor…	intracellular(GO:0005622);plasma membrane(GO:0005886);plasma membrane(GO:0005886);plasma membrane(GO:0005886);plasma membrane(GO:0005886);plasma membrane(GO:0005886);plasma membrane(GO:0005886);plasma membrane(GO:0005886);plasma membrane(GO:0005886);plasma membrane(GO:0005886);plasma membrane(GO:0005886);plasma membrane(GO:0005886);plasma membrane(GO:0005886);plasma membrane(GO:0005886);plasma me…
ABCA13	ATP-binding cassette sub-family A member 13;ABCA13;ortholog	ATP binding(GO:0005524);ATPase activity, coupled to transmembrane movement of substances(GO:0042626);ATP binding(GO:0005524);ATP binding(GO:0005524);ATP binding(GO:0005524);ATP binding(GO:0005524);ATPase activity, coupled to transmembrane movement of substances(GO:0042626);ATPase activity, coupled to transmembrane movement of substances(GO:0042626);ATPase activity, coupled to transmembrane moveme…	transmembrane transport(GO:0055085);transmembrane transport(GO:0055085);transmembrane transport(GO:0055085);transmembrane transport(GO:0055085);transmembrane transport(GO:0055085);transmembrane transport(GO:0055085);neutrophil degranulation(GO:0043312);lipid transport(GO:0006869)	integral component of membrane(GO:0016021);plasma membrane(GO:0005886);plasma membrane(GO:0005886);azurophil granule membrane(GO:0035577);integral component of membrane(GO:0016021);secretory granule membrane(GO:0030667);integral component of membrane(GO:0016021);integral component of membrane(GO:0016021);intracellular membrane-bounded organelle(GO:0043231);integral component of membrane(GO:001602…
FCER1A	High affinity immunoglobulin epsilon receptor subunit alpha;FCER1A;ortholog	IgE binding(GO:0019863)	Fc-epsilon receptor signaling pathway(GO:0038095)	plasma membrane(GO:0005886);plasma membrane(GO:0005886);plasma membrane(GO:0005886);plasma membrane(GO:0005886);plasma membrane(GO:0005886);plasma membrane(GO:0005886);plasma membrane(GO:0005886);plasma membrane(GO:0005886);integral component of membrane(GO:0016021);cell surface(GO:0009986);plasma membrane(GO:0005886);cell surface(GO:0009986);integral component of plasma membrane(GO:0005887)
DHRS3	Short-chain dehydrogenase/reductase 3;DHRS3;ortholog	retinol dehydrogenase activity(GO:0004745);electron transfer activity(GO:0009055);nucleotide binding(GO:0000166);electron transfer activity(GO:0009055);retinol dehydrogenase activity(GO:0004745);NADP-retinol dehydrogenase activity(GO:0052650);NADP-retinol dehydrogenase activity(GO:0052650)	electron transport chain(GO:0022900);retinol metabolic process(GO:0042572);visual perception(GO:0007601);regulation of ossification(GO:0030278);outflow tract morphogenesis(GO:0003151);retinoid metabolic process(GO:0001523);palate development(GO:0060021);oxidation-reduction process(GO:0055114);negative regulation of retinoic acid receptor signaling pathway(GO:0048387);retinol metabolic process(GO:…	endoplasmic reticulum membrane(GO:0005789);photoreceptor outer segment membrane(GO:0042622);integral component of membrane(GO:0016021)
KIAA1324	UPF0577 protein KIAA1324;KIAA1324;ortholog	RNA binding(GO:0003723)	positive regulation of autophagosome assembly(GO:2000786);positive regulation of vacuole organization(GO:0044090);autophagosome assembly(GO:0000045);cellular response to starvation(GO:0009267)	late endosome membrane(GO:0031902);integral component of plasma membrane(GO:0005887);plasma membrane(GO:0005886);lysosomal membrane(GO:0005765);lysosome(GO:0005764);integral component of membrane(GO:0016021);extracellular exosome(GO:0070062);plasma membrane(GO:0005886);late endosome(GO:0005770);plasma membrane(GO:0005886);trans-Golgi network(GO:0005802)
FAM171A1	Protein FAM171A1;FAM171A1;ortholog			integral component of membrane(GO:0016021);extracellular exosome(GO:0070062)
ARMCX4	Armadillo repeat-containing X-linked protein 4;ARMCX4;ortholog			integral component of membrane(GO:0016021);integral component of membrane(GO:0016021)
PLXDC1	Plexin domain-containing protein 1;PLXDC1;ortholog	protein binding(GO:0005515);protein binding(GO:0005515)	angiogenesis(GO:0001525);spinal cord development(GO:0021510);angiogenesis(GO:0001525);angiogenesis(GO:0001525);angiogenesis(GO:0001525);angiogenesis(GO:0001525);angiogenesis(GO:0001525)	integral component of membrane(GO:0016021);bicellular tight junction(GO:0005923);extracellular region(GO:0005576);plasma membrane(GO:0005886);cytoplasm(GO:0005737);receptor complex(GO:0043235);integral component of membrane(GO:0016021);neuronal cell body(GO:0043025);dendrite(GO:0030425);plasma membrane(GO:0005886);extracellular space(GO:0005615);intracellular(GO:0005622);extracellular space(GO:00…
FGFR1	Fibroblast growth factor receptor 1;FGFR1;ortholog	protein tyrosine kinase activity(GO:0004713);Ras guanyl-nucleotide exchange factor activity(GO:0005088);fibroblast growth factor-activated receptor activity(GO:0005007);protein tyrosine kinase activity(GO:0004713);fibroblast growth factor-activated receptor activity(GO:0005007);protein tyrosine kinase activity(GO:0004713);fibroblast growth factor-activated receptor activity(GO:0005007);protein ty…	fibroblast growth factor receptor signaling pathway(GO:0008543);fibroblast growth factor receptor signaling pathway(GO:0008543);positive regulation of cell proliferation(GO:0008284);positive regulation of cell proliferation(GO:0008284);positive regulation of cell proliferation(GO:0008284);protein phosphorylation(GO:0006468);skeletal system development(GO:0001501);positive regulation of cell proli…	plasma membrane(GO:0005886);plasma membrane(GO:0005886);plasma membrane(GO:0005886);plasma membrane(GO:0005886);cytosol(GO:0005829);plasma membrane(GO:0005886);nucleolus(GO:0005730);extracellular region(GO:0005576);plasma membrane(GO:0005886);plasma membrane(GO:0005886);plasma membrane(GO:0005886);plasma membrane(GO:0005886);plasma membrane(GO:0005886);plasma membrane(GO:0005886);plasma membrane(…
LILRA4	Leukocyte immunoglobulin-like receptor subfamily A member 4;LILRA4;ortholog	protein binding(GO:0005515);protein binding(GO:0005515);receptor binding(GO:0005102);protein binding(GO:0005515);protein binding(GO:0005515);coreceptor activity(GO:0015026);coreceptor activity(GO:0015026)	Fc-epsilon receptor signaling pathway(GO:0038095);negative regulation of toll-like receptor 9 signaling pathway(GO:0034164);negative regulation of toll-like receptor 7 signaling pathway(GO:0034156);negative regulation of tumor necrosis factor production(GO:0032720);negative regulation of interferon-alpha production(GO:0032687);innate immune response(GO:0045087)	integral component of plasma membrane(GO:0005887);Fc-epsilon receptor I complex(GO:0032998)
CNTNAP3	Contactin-associated protein-like 3;CNTNAP3;ortholog		cell recognition(GO:0008037);cell adhesion(GO:0007155)	integral component of membrane(GO:0016021);plasma membrane(GO:0005886);extracellular region(GO:0005576);integral component of membrane(GO:0016021);integral component of membrane(GO:0016021);integral component of membrane(GO:0016021);integral component of membrane(GO:0016021)
MME	Macrophage metalloelastase;MMP12;ortholog	collagen binding(GO:0005518);collagen binding(GO:0005518);calcium ion binding(GO:0005509);metalloendopeptidase activity(GO:0004222);serine-type endopeptidase activity(GO:0004252);metalloendopeptidase activity(GO:0004222);core promoter binding(GO:0001047);metalloendopeptidase activity(GO:0004222);endopeptidase activity(GO:0004175);serine-type endopeptidase activity(GO:0004252);metalloendopeptidase…	positive regulation of interferon-alpha secretion(GO:1902741);extracellular matrix disassembly(GO:0022617);negative regulation of transcription from RNA polymerase II promoter(GO:0000122);cellular response to virus(GO:0098586);negative regulation of transcription from RNA polymerase II promoter(GO:0000122);protein import into nucleus(GO:0006606);proteolysis(GO:0006508);proteolysis(GO:0006508);wou…	extracellular region(GO:0005576);extracellular region(GO:0005576);extracellular region(GO:0005576);extracellular region(GO:0005576);extracellular region(GO:0005576);extracellular region(GO:0005576);extracellular region(GO:0005576);proteinaceous extracellular matrix(GO:0005578);extracellular region(GO:0005576);extracellular region(GO:0005576);cytoplasm(GO:0005737);nucleus(GO:0005634);extracellular…
SH3BGRL2	SH3 domain-binding glutamic acid-rich-like protein 2;SH3BGRL2;ortholog	SH3 domain binding(GO:0017124)		nucleoplasm(GO:0005654);extracellular exosome(GO:0070062);nuclear membrane(GO:0031965);cytoplasm(GO:0005737)
PPP1R12B	Protein phosphatase 1 regulatory subunit 12B;PPP1R12B;ortholog	phosphatase regulator activity(GO:0019208);protein binding(GO:0005515);protein binding(GO:0005515);protein kinase binding(GO:0019901);phosphatase regulator activity(GO:0019208);enzyme activator activity(GO:0008047);protein binding(GO:0005515);protein binding(GO:0005515);protein binding(GO:0005515);protein binding(GO:0005515);protein kinase binding(GO:0019901)	regulation of muscle contraction(GO:0006937);G2/M transition of mitotic cell cycle(GO:0000086);signal transduction(GO:0007165);positive regulation of catalytic activity(GO:0043085);signal transduction(GO:0007165);regulation of catalytic activity(GO:0050790)	A band(GO:0031672);nucleoplasm(GO:0005654);Z disc(GO:0030018);cytosol(GO:0005829);cytosol(GO:0005829)
SAMD12	Sterile alpha motif domain-containing protein 12;SAMD12;ortholog
MID2	Probable E3 ubiquitin-protein ligase MID2;MID2;ortholog	protein binding(GO:0005515);protein binding(GO:0005515);protein binding(GO:0005515);protein binding(GO:0005515);protein binding(GO:0005515);protein binding(GO:0005515);protein binding(GO:0005515);protein binding(GO:0005515);zinc ion binding(GO:0008270);protein binding(GO:0005515);protein binding(GO:0005515);protein binding(GO:0005515);protein binding(GO:0005515);microtubule binding(GO:0008017);pr…	positive regulation of I-kappaB kinase/NF-kappaB signaling(GO:0043123);positive regulation of autophagy(GO:0010508);protein localization to microtubule(GO:0035372);negative regulation of viral transcription(GO:0032897);protein ubiquitination(GO:0016567);positive regulation of DNA binding transcription factor activity(GO:0051091);negative regulation of viral entry into host cell(GO:0046597);innate…	extracellular exosome(GO:0070062);microtubule(GO:0005874);cytoplasm(GO:0005737);intracellular(GO:0005622);microtubule(GO:0005874)
EID3	EP300-interacting inhibitor of differentiation 3;EID3;ortholog	protein binding(GO:0005515);protein binding(GO:0005515);protein binding(GO:0005515);protein binding(GO:0005515)	DNA recombination(GO:0006310);DNA repair(GO:0006281);transcription, DNA-templated(GO:0006351);transcription, DNA-templated(GO:0006351);transcription, DNA-templated(GO:0006351);regulation of transcription, DNA-templated(GO:0006355);regulation of transcription, DNA-templated(GO:0006355);regulation of transcription, DNA-templated(GO:0006355)	chromosome, telomeric region(GO:0000781);nucleolus(GO:0005730);nucleoplasm(GO:0005654);nucleus(GO:0005634);cytoplasm(GO:0005737);Smc5-Smc6 complex(GO:0030915)
PRKCA	Protein kinase C alpha type;PRKCA;ortholog	protein serine/threonine kinase activity(GO:0004674);protein serine/threonine kinase activity(GO:0004674);protein serine/threonine kinase activity(GO:0004674);protein serine/threonine kinase activity(GO:0004674);protein serine/threonine kinase activity(GO:0004674);protein serine/threonine kinase activity(GO:0004674);protein serine/threonine kinase activity(GO:0004674);protein serine/threonine kin…	cell adhesion(GO:0007155);regulation of mRNA stability(GO:0043488);desmosome assembly(GO:0002159);ERBB2 signaling pathway(GO:0038128);mitotic nuclear envelope disassembly(GO:0007077);positive regulation of endothelial cell proliferation(GO:0001938);angiogenesis(GO:0001525);protein phosphorylation(GO:0006468);peptidyl-serine phosphorylation(GO:0018105);activation of adenylate cyclase activity(GO:0…	plasma membrane(GO:0005886);nucleoplasm(GO:0005654);cytoplasm(GO:0005737);nucleoplasm(GO:0005654);nucleoplasm(GO:0005654);mitochondrion(GO:0005739);cytoplasm(GO:0005737);cytosol(GO:0005829);cytosol(GO:0005829);endoplasmic reticulum(GO:0005783);cytosol(GO:0005829);cytosol(GO:0005829);cytosol(GO:0005829);cytosol(GO:0005829);cytosol(GO:0005829);cytosol(GO:0005829);cytosol(GO:0005829);cytosol(GO:0005…
NEFL	Neurofilament light polypeptide;NEFL;ortholog	protein binding(GO:0005515);protein binding(GO:0005515);protein binding(GO:0005515);structural constituent of cytoskeleton(GO:0005200);Ras guanyl-nucleotide exchange factor activity(GO:0005088);protein binding(GO:0005515);protein binding(GO:0005515);protein binding(GO:0005515);protein binding(GO:0005515);protein binding(GO:0005515);protein binding(GO:0005515);protein binding(GO:0005515);protein b…	axonal transport of mitochondrion(GO:0019896);peripheral nervous system axon regeneration(GO:0014012);response to toxic substance(GO:0009636);MAPK cascade(GO:0000165);retrograde axonal transport(GO:0008090);anterograde axonal transport(GO:0008089);microtubule cytoskeleton organization(GO:0000226);regulation of axon diameter(GO:0031133);intermediate filament polymerization or depolymerization(GO:0…	cytosol(GO:0005829);cytoplasm(GO:0005737);cytosol(GO:0005829);cytosol(GO:0005829);cytosol(GO:0005829);cytosol(GO:0005829);axon cytoplasm(GO:1904115);cytosol(GO:0005829);cytosol(GO:0005829);axon cytoplasm(GO:1904115);neurofilament(GO:0005883);myelin sheath(GO:0043209);growth cone(GO:0030426);axon(GO:0030424);neurofilament(GO:0005883);TSC1-TSC2 complex(GO:0033596);neurofilament(GO:0005883)
NECAB2	N-terminal EF-hand calcium-binding protein 2;NECAB2;ortholog	identical protein binding(GO:0042802);identical protein binding(GO:0042802);protein binding(GO:0005515);protein binding(GO:0005515);protein binding(GO:0005515);protein binding(GO:0005515);protein binding(GO:0005515);protein binding(GO:0005515);protein binding(GO:0005515);protein binding(GO:0005515);protein binding(GO:0005515);protein binding(GO:0005515);protein binding(GO:0005515);protein binding…	positive regulation of protein localization to membrane(GO:1905477);negative regulation of G-protein coupled receptor internalization(GO:1904021);positive regulation of glutamate receptor signaling pathway(GO:1900451);positive regulation of ERK1 and ERK2 cascade(GO:0070374);positive regulation of adenosine receptor signaling pathway(GO:0060168)	plasma membrane(GO:0005886);cytoplasm(GO:0005737);dendrite(GO:0030425);axon(GO:0030424)
HP	Haptoglobin;HP;ortholog	protein binding(GO:0005515);hemoglobin binding(GO:0030492);hemoglobin binding(GO:0030492);antioxidant activity(GO:0016209);protein binding(GO:0005515);protein binding(GO:0005515);protein binding(GO:0005515);hemoglobin binding(GO:0030492);serine-type endopeptidase activity(GO:0004252);serine-type endopeptidase activity(GO:0004252);serine-type endopeptidase activity(GO:0004252);serine-type endopept…	neutrophil degranulation(GO:0043312);proteolysis(GO:0006508);negative regulation of hydrogen peroxide catabolic process(GO:2000296);defense response to bacterium(GO:0042742);cellular oxidant detoxification(GO:0098869);response to hydrogen peroxide(GO:0042542);positive regulation of cell death(GO:0010942);negative regulation of oxidoreductase activity(GO:0051354);acute-phase response(GO:0006953);d…	extracellular region(GO:0005576);extracellular region(GO:0005576);extracellular region(GO:0005576);extracellular region(GO:0005576);extracellular region(GO:0005576);extracellular region(GO:0005576);specific granule lumen(GO:0035580);extracellular space(GO:0005615);extracellular space(GO:0005615);extracellular space(GO:0005615);haptoglobin-hemoglobin complex(GO:0031838);extracellular space(GO:0005…
CLEC5A	C-type lectin domain family 5 member A;CLEC5A;ortholog	carbohydrate binding(GO:0030246);carbohydrate binding(GO:0030246);virus receptor activity(GO:0001618);carbohydrate binding(GO:0030246)	cellular defense response(GO:0006968);osteoblast development(GO:0002076);positive regulation of cytokine secretion(GO:0050715);viral entry into host cell(GO:0046718);signal transduction(GO:0007165);innate immune response(GO:0045087);innate immune response(GO:0045087);cellular defense response(GO:0006968);myeloid cell differentiation(GO:0030099);neutrophil degranulation(GO:0043312);negative regula…	plasma membrane(GO:0005886);cell surface(GO:0009986);cell surface(GO:0009986);plasma membrane(GO:0005886);integral component of plasma membrane(GO:0005887);plasma membrane(GO:0005886);integral component of membrane(GO:0016021);tertiary granule membrane(GO:0070821);specific granule membrane(GO:0035579);integral component of membrane(GO:0016021);integral component of membrane(GO:0016021)
LRRN3	Leucine-rich repeat neuronal protein 3;LRRN3;ortholog		positive regulation of synapse assembly(GO:0051965)	integral component of membrane(GO:0016021);extracellular space(GO:0005615);proteinaceous extracellular matrix(GO:0005578)
SOX8	Transcription factor SOX-8;SOX8;ortholog	protein heterodimerization activity(GO:0046982);transcription factor binding(GO:0008134);DNA binding(GO:0003677);RNA polymerase II transcription factor activity, sequence-specific DNA binding(GO:0000981);RNA polymerase II core promoter sequence-specific DNA binding(GO:0000979)	osteoblast differentiation(GO:0001649);neural crest cell migration(GO:0001755);positive regulation of gliogenesis(GO:0014015);cell maturation(GO:0048469);transcription, DNA-templated(GO:0006351);positive regulation of transcription from RNA polymerase II promoter(GO:0045944);in utero embryonic development(GO:0001701);transcription, DNA-templated(GO:0006351);regulation of hormone levels(GO:0010817…	nucleus(GO:0005634);nucleus(GO:0005634);nuclear transcription factor complex(GO:0044798);cytoplasm(GO:0005737)
COL18A1	Collagen alpha-1(XVIII) chain;COL18A1;ortholog	structural molecule activity(GO:0005198);structural molecule activity(GO:0005198);structural molecule activity(GO:0005198);metal ion binding(GO:0046872)	positive regulation of cell proliferation(GO:0008284);visual perception(GO:0007601);cell adhesion(GO:0007155);endothelial cell morphogenesis(GO:0001886);angiogenesis(GO:0001525);response to drug(GO:0042493);negative regulation of cell proliferation(GO:0008285);collagen catabolic process(GO:0030574);animal organ morphogenesis(GO:0009887);positive regulation of cell migration(GO:0030335);extracellu…	basement membrane(GO:0005604);collagen trimer(GO:0005581);extracellular region(GO:0005576);extracellular region(GO:0005576);extracellular region(GO:0005576);extracellular region(GO:0005576);extracellular region(GO:0005576);extracellular region(GO:0005576);extracellular region(GO:0005576);extracellular space(GO:0005615);extracellular matrix(GO:0031012);extracellular matrix(GO:0031012);extracellula…
NBL1	Neuroblastoma suppressor of tumorigenicity 1;NBL1;ortholog	morphogen activity(GO:0016015);protein binding(GO:0005515);protein binding(GO:0005515);protein binding(GO:0005515);protein binding(GO:0005515);protein binding(GO:0005515);protein binding(GO:0005515);protein binding(GO:0005515);protein binding(GO:0005515);BMP binding(GO:0036122);protein homodimerization activity(GO:0042803)	sequestering of BMP in extracellular matrix(GO:0035582);negative regulation of BMP signaling pathway(GO:0030514);negative regulation of BMP signaling pathway(GO:0030514);determination of dorsal identity(GO:0048263);regulation of receptor activity(GO:0010469);positive regulation of neuron differentiation(GO:0045666);nervous system development(GO:0007399);sequestering of BMP from receptor via BMP b…	extracellular space(GO:0005615);extracellular space(GO:0005615)
GAL3ST4	Galactose-3-O-sulfotransferase 4;GAL3ST4;ortholog	galactosylceramide sulfotransferase activity(GO:0001733);proteoglycan sulfotransferase activity(GO:0050698);galactose 3-O-sulfotransferase activity(GO:0050694);3'-phosphoadenosine 5'-phosphosulfate binding(GO:0050656);galactosylceramide sulfotransferase activity(GO:0001733);galactosylceramide sulfotransferase activity(GO:0001733);galactosylceramide sulfotransferase activity(GO:0001733);galactosyl…	proteoglycan biosynthetic process(GO:0030166);glycolipid biosynthetic process(GO:0009247);oligosaccharide metabolic process(GO:0009311);glycoprotein metabolic process(GO:0009100);cell-cell signaling(GO:0007267);sulfur compound metabolic process(GO:0006790);glycolipid biosynthetic process(GO:0009247);glycolipid biosynthetic process(GO:0009247);glycolipid biosynthetic process(GO:0009247);glycolipid…	Golgi cisterna membrane(GO:0032580);integral component of membrane(GO:0016021);membrane(GO:0016020);Golgi apparatus(GO:0005794);integral component of membrane(GO:0016021);extracellular exosome(GO:0070062);integral component of membrane(GO:0016021);Golgi apparatus(GO:0005794);Golgi apparatus(GO:0005794);Golgi apparatus(GO:0005794);integral component of membrane(GO:0016021);integral component of me…
TSHZ2	Teashirt homolog 2;TSHZ2;ortholog	protein binding(GO:0005515);transcriptional repressor activity, RNA polymerase II proximal promoter sequence-specific DNA binding(GO:0001078);chromatin binding(GO:0003682);DNA binding(GO:0003677);DNA binding(GO:0003677);DNA binding(GO:0003677);metal ion binding(GO:0046872);protein binding(GO:0005515)	regulation of gene expression(GO:0010468);multicellular organism development(GO:0007275);negative regulation of transcription from RNA polymerase II promoter(GO:0000122);regulation of transcription from RNA polymerase II promoter(GO:0006357);negative regulation of transcription from RNA polymerase II promoter(GO:0000122);transcription, DNA-templated(GO:0006351);regulation of transcription from RN…	nucleus(GO:0005634)
ACVR2B	Activin receptor type-2B;ACVR2B;ortholog	metal ion binding(GO:0046872);ATP binding(GO:0005524);activin binding(GO:0048185);protein binding(GO:0005515);protein binding(GO:0005515);protein binding(GO:0005515);protein binding(GO:0005515);protein binding(GO:0005515);protein binding(GO:0005515);protein binding(GO:0005515);protein binding(GO:0005515);protein binding(GO:0005515);protein binding(GO:0005515);protein binding(GO:0005515);protein b…	regulation of transcription, DNA-templated(GO:0006355);negative regulation of transcription from RNA polymerase II promoter(GO:0000122);activin receptor signaling pathway(GO:0032924);pancreas development(GO:0031016);regulation of transcription, DNA-templated(GO:0006355);gastrulation with mouth forming second(GO:0001702);gastrulation with mouth forming second(GO:0001702);negative regulation of tra…	cytoplasm(GO:0005737);plasma membrane(GO:0005886);plasma membrane(GO:0005886);plasma membrane(GO:0005886);plasma membrane(GO:0005886);plasma membrane(GO:0005886);plasma membrane(GO:0005886);plasma membrane(GO:0005886);plasma membrane(GO:0005886);plasma membrane(GO:0005886);plasma membrane(GO:0005886);receptor complex(GO:0043235);plasma membrane(GO:0005886);protein complex(GO:0043234);integral com…
MPO	Myeloperoxidase;MPO;ortholog	peroxidase activity(GO:0004601);peroxidase activity(GO:0004601);peroxidase activity(GO:0004601);peroxidase activity(GO:0004601);peroxidase activity(GO:0004601);chromatin binding(GO:0003682);peroxidase activity(GO:0004601);peroxidase activity(GO:0004601);peroxidase activity(GO:0004601);peroxidase activity(GO:0004601);peroxidase activity(GO:0004601);peroxidase activity(GO:0004601);peroxidase activi…	respiratory burst involved in defense response(GO:0002679);cellular oxidant detoxification(GO:0098869);hypochlorous acid biosynthetic process(GO:0002149);response to yeast(GO:0001878);oxidation-reduction process(GO:0055114);removal of superoxide radicals(GO:0019430);response to mechanical stimulus(GO:0009612);defense response(GO:0006952);aging(GO:0007568);response to oxidative stress(GO:0006979);…	nucleus(GO:0005634);extracellular region(GO:0005576);extracellular space(GO:0005615);extracellular exosome(GO:0070062);extracellular space(GO:0005615);extracellular space(GO:0005615);lysosome(GO:0005764);extracellular exosome(GO:0070062);mitochondrion(GO:0005739);nucleus(GO:0005634);secretory granule(GO:0030141);intracellular membrane-bounded organelle(GO:0043231);azurophil granule(GO:0042582);az…
AKR1C3	Aldo-keto reductase family 1 member C3;AKR1C3;ortholog	indanol dehydrogenase activity(GO:0047718);ketoreductase activity(GO:0045703);geranylgeranyl reductase activity(GO:0045550);retinal dehydrogenase activity(GO:0001758);trans-1,2-dihydrobenzene-1,2-diol dehydrogenase activity(GO:0047115);prostaglandin D2 11-ketoreductase activity(GO:0036131);aldo-keto reductase (NADP) activity(GO:0004033);oxidoreductase activity, acting on NAD(P)H, quinone or simil…	oxidation-reduction process(GO:0055114);positive regulation of reactive oxygen species metabolic process(GO:2000379);cellular response to reactive oxygen species(GO:0034614);cellular response to starvation(GO:0009267);G-protein coupled receptor signaling pathway(GO:0007186);retinoid metabolic process(GO:0001523);male gonad development(GO:0008584);keratinocyte differentiation(GO:0030216);protein i…	cytosol(GO:0005829);cytoplasm(GO:0005737);cytosol(GO:0005829);nucleus(GO:0005634);intracellular(GO:0005622);cytosol(GO:0005829);cytoplasm(GO:0005737);cytoplasm(GO:0005737);cytoplasm(GO:0005737);extracellular exosome(GO:0070062);cytosol(GO:0005829);extracellular exosome(GO:0070062)
MME	Neprilysin;MME;ortholog	protein binding(GO:0005515);protein binding(GO:0005515);protein binding(GO:0005515);metalloendopeptidase activity(GO:0004222);metalloendopeptidase activity(GO:0004222);protein binding(GO:0005515);metalloendopeptidase activity(GO:0004222);endopeptidase activity(GO:0004175);endopeptidase activity(GO:0004175);endopeptidase activity(GO:0004175);endopeptidase activity(GO:0004175);exopeptidase activity…	angiotensin maturation(GO:0002003);kidney development(GO:0001822);amyloid-beta clearance(GO:0097242);peptide metabolic process(GO:0006518);angiotensin maturation(GO:0002003);proteolysis(GO:0006508);proteolysis(GO:0006508);proteolysis(GO:0006508);creatinine metabolic process(GO:0046449);replicative senescence(GO:0090399);neutrophil degranulation(GO:0043312);sensory perception of pain(GO:0019233);a…	integral component of membrane(GO:0016021);plasma membrane(GO:0005886);cytoplasm(GO:0005737);plasma membrane(GO:0005886);cytoplasm(GO:0005737);plasma membrane(GO:0005886);plasma membrane(GO:0005886);plasma membrane(GO:0005886);dendrite(GO:0030425);brush border(GO:0005903);integral component of plasma membrane(GO:0005887);focal adhesion(GO:0005925);axon(GO:0030424);integral component of membrane(G…
OTX1	Homeobox protein OTX1;OTX1;ortholog	protein binding(GO:0005515);protein binding(GO:0005515);protein binding(GO:0005515);protein binding(GO:0005515);protein binding(GO:0005515);transcriptional activator activity, RNA polymerase II proximal promoter sequence-specific DNA binding(GO:0001077);RNA polymerase II proximal promoter sequence-specific DNA binding(GO:0000978);protein binding(GO:0005515);protein binding(GO:0005515);protein bin…	metencephalon development(GO:0022037);anterior/posterior pattern specification(GO:0009952);transcription from RNA polymerase II promoter(GO:0006366);transcription from RNA polymerase II promoter(GO:0006366);diencephalon morphogenesis(GO:0048852);inner ear morphogenesis(GO:0042472);midbrain development(GO:0030901);positive regulation of transcription from RNA polymerase II promoter(GO:0045944);pos…	nucleus(GO:0005634)
S100B	Protein S100-B;S100B;ortholog	protein binding(GO:0005515);protein binding(GO:0005515);protein binding(GO:0005515);protein binding(GO:0005515);protein binding(GO:0005515);protein binding(GO:0005515);calcium ion binding(GO:0005509);protein binding(GO:0005515);protein binding(GO:0005515);protein binding(GO:0005515);protein binding(GO:0005515);protein binding(GO:0005515);protein binding(GO:0005515);protein binding(GO:0005515);pro…	positive regulation of apoptotic process(GO:0043065);axonogenesis(GO:0007409);positive regulation of myelination(GO:0031643);learning or memory(GO:0007611);regulation of cell shape(GO:0008360);central nervous system development(GO:0007417);memory(GO:0007613);regulation of cell shape(GO:0008360);positive regulation of cell proliferation(GO:0008284);cell proliferation(GO:0008283);response to glucoc…	extracellular region(GO:0005576);extracellular region(GO:0005576);extracellular region(GO:0005576);extracellular region(GO:0005576);ruffle(GO:0001726);nucleus(GO:0005634);perinuclear region of cytoplasm(GO:0048471);extracellular space(GO:0005615);perinuclear region of cytoplasm(GO:0048471);cytoplasm(GO:0005737);neuronal cell body(GO:0043025);cytoplasm(GO:0005737)
NOS3	Nitric oxide synthase, endothelial;NOS3;ortholog	protein binding(GO:0005515);protein binding(GO:0005515);protein binding(GO:0005515);protein binding(GO:0005515);nitric-oxide synthase activity(GO:0004517);protein binding(GO:0005515);iron ion binding(GO:0005506);nitric-oxide synthase activity(GO:0004517);NADPH-hemoprotein reductase activity(GO:0003958);actin monomer binding(GO:0003785);nitric-oxide synthase activity(GO:0004517);protein binding(GO…	blood vessel remodeling(GO:0001974);in utero embryonic development(GO:0001701);ovulation from ovarian follicle(GO:0001542);angiogenesis(GO:0001525);vasodilation(GO:0042311);regulation of blood pressure(GO:0008217);nitric oxide biosynthetic process(GO:0006809);cell redox homeostasis(GO:0045454);regulation of the force of heart contraction by chemical signal(GO:0003057);nitric oxide mediated signal…	plasma membrane(GO:0005886);cytoskeleton(GO:0005856);Golgi membrane(GO:0000139);Golgi membrane(GO:0000139);Golgi membrane(GO:0000139);cytoplasm(GO:0005737);cytosol(GO:0005829);nucleus(GO:0005634);Golgi membrane(GO:0000139);cytosol(GO:0005829);cytosol(GO:0005829);cytosol(GO:0005829);cytosol(GO:0005829);plasma membrane(GO:0005886);plasma membrane(GO:0005886);plasma membrane(GO:0005886);plasma membr…
FOXP3	Forkhead box protein P3;FOXP3;ortholog	protein binding(GO:0005515);protein binding(GO:0005515);DNA binding transcription factor activity(GO:0003700);core promoter binding(GO:0001047);protein binding(GO:0005515);protein binding(GO:0005515);protein binding(GO:0005515);RNA polymerase II transcription factor activity, sequence-specific DNA binding(GO:0000981);DNA binding transcription factor activity(GO:0003700);protein binding(GO:0005515…	myeloid cell homeostasis(GO:0002262);regulation of T cell anergy(GO:0002667);tolerance induction to self antigen(GO:0002513);cytokine production(GO:0001816);T cell mediated immunity(GO:0002456);B cell homeostasis(GO:0001782);negative regulation of transcription from RNA polymerase II promoter(GO:0000122);CD4-positive, CD25-positive, alpha-beta regulatory T cell lineage commitment(GO:0002362);nega…	cytoplasm(GO:0005737);nucleoplasm(GO:0005654);nucleoplasm(GO:0005654);nucleoplasm(GO:0005654);nucleus(GO:0005634);nucleus(GO:0005634);nucleus(GO:0005634);nucleoplasm(GO:0005654);nucleoplasm(GO:0005654);nucleus(GO:0005634);nucleus(GO:0005634);nucleoplasm(GO:0005654);nucleoplasm(GO:0005654);nucleoplasm(GO:0005654);nucleoplasm(GO:0005654);nucleoplasm(GO:0005654);nucleus(GO:0005634);nucleus(GO:000563…
FXYD7	FXYD domain-containing ion transport regulator 7;FXYD7;ortholog	protein binding(GO:0005515);ion channel activity(GO:0005216);protein binding(GO:0005515);ATPase binding(GO:0051117);sodium channel regulator activity(GO:0017080);protein binding(GO:0005515);protein binding(GO:0005515);ion channel activity(GO:0005216);ion channel activity(GO:0005216)	regulation of sodium ion transmembrane transporter activity(GO:2000649);ion transmembrane transport(GO:0034220);ion transmembrane transport(GO:0034220);regulation of cardiac conduction(GO:1903779);ion transmembrane transport(GO:0034220)	integral component of membrane(GO:0016021);integral component of plasma membrane(GO:0005887);plasma membrane(GO:0005886);integral component of membrane(GO:0016021)
CUZD1	CUB and zona pellucida-like domain-containing protein 1;CUZD1;ortholog		cell cycle(GO:0007049);trypsinogen activation(GO:0032023);cell proliferation(GO:0008283);substrate-dependent cell migration, cell attachment to substrate(GO:0006931);cell division(GO:0051301)	integral component of membrane(GO:0016021);transport vesicle membrane(GO:0030658);zymogen granule membrane(GO:0042589)
TMEM204	Transmembrane protein 204;TMEM204;ortholog		smooth muscle cell differentiation(GO:0051145);regulation of vascular endothelial growth factor receptor signaling pathway(GO:0030947);lymph vessel development(GO:0001945)	integral component of membrane(GO:0016021);adherens junction(GO:0005912);plasma membrane(GO:0005886)
LTBP3	Latent-transforming growth factor beta-binding protein 3;LTBP3;ortholog	transforming growth factor beta binding(GO:0050431);calcium ion binding(GO:0005509);transforming growth factor beta binding(GO:0050431);transforming growth factor beta binding(GO:0050431);calcium ion binding(GO:0005509);calcium ion binding(GO:0005509);transforming growth factor beta binding(GO:0050431);calcium ion binding(GO:0005509);calcium ion binding(GO:0005509);calcium ion binding(GO:0005509)…	positive regulation of mesenchymal stem cell proliferation(GO:1902462);positive regulation of mesenchymal stem cell differentiation(GO:2000741);transforming growth factor beta activation(GO:0036363)	extracellular matrix(GO:0031012);extracellular region(GO:0005576);extracellular region(GO:0005576);extracellular exosome(GO:0070062)
ITGA6	Integrin alpha-6;ITGA6;ortholog	neuregulin binding(GO:0038132);protein binding(GO:0005515);insulin-like growth factor I binding(GO:0031994);protein binding(GO:0005515);integrin binding(GO:0005178);protein binding(GO:0005515);protein binding(GO:0005515);protein binding(GO:0005515);protein binding(GO:0005515);laminin binding(GO:0043236);laminin binding(GO:0043236);metal ion binding(GO:0046872);cadherin binding(GO:0045296)	skin development(GO:0043588);cell-substrate adhesion(GO:0031589);positive regulation of cell migration(GO:0030335);positive regulation of transcription from RNA polymerase II promoter(GO:0045944);extracellular matrix organization(GO:0030198);cell-matrix adhesion(GO:0007160);cell-substrate junction assembly(GO:0007044);hemidesmosome assembly(GO:0031581);positive regulation of cell-substrate adhesi…	external side of plasma membrane(GO:0009897);basement membrane(GO:0005604);plasma membrane(GO:0005886);plasma membrane(GO:0005886);plasma membrane(GO:0005886);plasma membrane(GO:0005886);plasma membrane(GO:0005886);plasma membrane(GO:0005886);focal adhesion(GO:0005925);cell-cell adherens junction(GO:0005913);plasma membrane(GO:0005886);plasma membrane(GO:0005886);plasma membrane(GO:0005886);plasm…
C6orf105	Androgen-dependent TFPI-regulating protein;ADTRP;ortholog	hydrolase activity(GO:0016787)	cellular response to steroid hormone stimulus(GO:0071383);long-chain fatty acid catabolic process(GO:0042758);negative regulation of blood coagulation(GO:0030195);positive regulation of gene expression(GO:0010628)	membrane(GO:0016020);endomembrane system(GO:0012505);caveola(GO:0005901);cell surface(GO:0009986);cell surface(GO:0009986);integral component of membrane(GO:0016021);integral component of membrane(GO:0016021);integral component of membrane(GO:0016021);integral component of membrane(GO:0016021);integral component of membrane(GO:0016021)
CDK5R1	Cyclin-dependent kinase 5 activator 1;CDK5R1;ortholog	cyclin-dependent protein kinase 5 activator activity(GO:0016534);actin filament binding(GO:0051015);protein serine/threonine kinase activator activity(GO:0043539);alpha-tubulin binding(GO:0043014);cadherin binding(GO:0045296);protein binding(GO:0005515);protein binding(GO:0005515);protein binding(GO:0005515);beta-tubulin binding(GO:0048487);ionotropic glutamate receptor binding(GO:0035255);protei…	regulation of actin cytoskeleton organization(GO:0032956);neuron projection development(GO:0031175);neuron projection development(GO:0031175);positive regulation of microtubule polymerization(GO:0031116);neuron cell-cell adhesion(GO:0007158);neuron migration(GO:0001764);microtubule cytoskeleton organization(GO:0000226);regulation of cyclin-dependent protein serine/threonine kinase activity(GO:000…	nucleoplasm(GO:0005654);nucleus(GO:0005634);nucleoplasm(GO:0005654);axon(GO:0030424);cytosol(GO:0005829);cytosol(GO:0005829);nucleoplasm(GO:0005654);cytoplasm(GO:0005737);nucleoplasm(GO:0005654);plasma membrane(GO:0005886);cyclin-dependent protein kinase 5 holoenzyme complex(GO:0016533);cytosol(GO:0005829);cytosol(GO:0005829);membrane(GO:0016020);plasma membrane(GO:0005886);postsynaptic density(G…
CAMP	Cathelicidin antimicrobial peptide;CAMP;ortholog		antimicrobial humoral response(GO:0019730);defense response to Gram-positive bacterium(GO:0050830);negative regulation of growth of symbiont on or near host surface(GO:0044140);antimicrobial humoral response(GO:0019730);neutrophil degranulation(GO:0043312);innate immune response in mucosa(GO:0002227);defense response to bacterium(GO:0042742);antibacterial humoral response(GO:0019731);antibacteria…	extracellular region(GO:0005576);extracellular exosome(GO:0070062);extracellular region(GO:0005576);extracellular region(GO:0005576);extracellular space(GO:0005615);extracellular exosome(GO:0070062);extracellular space(GO:0005615);extracellular region(GO:0005576);specific granule(GO:0042581);extracellular space(GO:0005615);specific granule lumen(GO:0035580);extracellular space(GO:0005615);tertiar…
GP5	Platelet glycoprotein V;GP5;ortholog	protein binding(GO:0005515);protein binding(GO:0005515)	blood coagulation, intrinsic pathway(GO:0007597);blood coagulation(GO:0007596);axonogenesis(GO:0007409);cell adhesion(GO:0007155);platelet activation(GO:0030168)	plasma membrane(GO:0005886);plasma membrane(GO:0005886);extracellular space(GO:0005615);proteinaceous extracellular matrix(GO:0005578);plasma membrane(GO:0005886);plasma membrane(GO:0005886);plasma membrane(GO:0005886);plasma membrane(GO:0005886);plasma membrane(GO:0005886);plasma membrane(GO:0005886);plasma membrane(GO:0005886);integral component of plasma membrane(GO:0005887);plasma membrane(GO…
ST6GALNAC1	Alpha-N-acetylgalactosaminide alpha-2,6-sialyltransferase 1;ST6GALNAC1;ortholog	sialyltransferase activity(GO:0008373);sialyltransferase activity(GO:0008373);sialyltransferase activity(GO:0008373);alpha-N-acetylgalactosaminide alpha-2,6-sialyltransferase activity(GO:0001665);alpha-N-acetylgalactosaminide alpha-2,6-sialyltransferase activity(GO:0001665)	ganglioside biosynthetic process(GO:0001574);sialylation(GO:0097503);protein glycosylation(GO:0006486);oligosaccharide metabolic process(GO:0009311);sialylation(GO:0097503);protein N-linked glycosylation via asparagine(GO:0018279);oligosaccharide biosynthetic process(GO:0009312);protein glycosylation(GO:0006486);protein glycosylation(GO:0006486);sialylation(GO:0097503);sialylation(GO:0097503)	Golgi membrane(GO:0000139);Golgi membrane(GO:0000139);integral component of membrane(GO:0016021);integral component of membrane(GO:0016021);integral component of membrane(GO:0016021)
ROBO3	Roundabout homolog 3;ROBO3;ortholog	protein binding(GO:0005515);protein binding(GO:0005515)	axon midline choice point recognition(GO:0016199);axon guidance(GO:0007411);axon guidance(GO:0007411);Roundabout signaling pathway(GO:0035385);Roundabout signaling pathway(GO:0035385);Roundabout signaling pathway(GO:0035385);axon guidance(GO:0007411)	plasma membrane(GO:0005886);plasma membrane(GO:0005886);plasma membrane(GO:0005886);axon(GO:0030424);plasma membrane(GO:0005886);integral component of membrane(GO:0016021);plasma membrane(GO:0005886);axon(GO:0030424);integral component of membrane(GO:0016021);axon(GO:0030424)
THBS1	Thrombospondin-1;THBS1;ortholog	protein binding(GO:0005515);integrin binding(GO:0005178);protein binding(GO:0005515);fibronectin binding(GO:0001968);phosphatidylserine binding(GO:0001786);heparin binding(GO:0008201);integrin binding(GO:0005178);protein binding(GO:0005515);protein binding(GO:0005515);calcium ion binding(GO:0005509);protein binding(GO:0005515);protein binding(GO:0005515);protein binding(GO:0005515);protein bindin…	negative regulation of endothelial cell proliferation(GO:0001937);negative regulation of endothelial cell proliferation(GO:0001937);response to hypoxia(GO:0001666);activation of MAPK activity(GO:0000187);negative regulation of angiogenesis(GO:0016525);negative regulation of angiogenesis(GO:0016525);immune response(GO:0006955);positive regulation of chemotaxis(GO:0050921);inflammatory response(GO:…	endoplasmic reticulum(GO:0005783);extracellular space(GO:0005615);extracellular space(GO:0005615);extracellular space(GO:0005615);extracellular space(GO:0005615);extracellular region(GO:0005576);fibrinogen complex(GO:0005577);extracellular region(GO:0005576);extracellular region(GO:0005576);extracellular region(GO:0005576);extracellular region(GO:0005576);extracellular region(GO:0005576);secretor…
ZNF702P	Putative zinc finger protein 702;ZNF702P;ortholog	protein binding(GO:0005515);protein binding(GO:0005515);metal ion binding(GO:0046872);DNA binding(GO:0003677)	regulation of transcription, DNA-templated(GO:0006355);transcription, DNA-templated(GO:0006351);transcription, DNA-templated(GO:0006351);transcription, DNA-templated(GO:0006351);regulation of transcription, DNA-templated(GO:0006355);regulation of transcription, DNA-templated(GO:0006355)	nucleus(GO:0005634)
TSPAN16	Tetraspanin-16;TSPAN16;ortholog		cell surface receptor signaling pathway(GO:0007166)	integral component of plasma membrane(GO:0005887);integral component of membrane(GO:0016021)
PLEKHG4	Puratrophin-1;PLEKHG4;ortholog	protein binding(GO:0005515);protein binding(GO:0005515);Rho guanyl-nucleotide exchange factor activity(GO:0005089)	activation of GTPase activity(GO:0090630);activation of GTPase activity(GO:0090630);activation of GTPase activity(GO:0090630);activation of GTPase activity(GO:0090630);regulation of Rho protein signal transduction(GO:0035023);activation of GTPase activity(GO:0090630);activation of GTPase activity(GO:0090630);activation of GTPase activity(GO:0090630);activation of GTPase activity(GO:0090630);activ…
NET1	Sodium- and chloride-dependent glycine transporter 2;SLC6A5;ortholog	metal ion binding(GO:0046872);glycine:sodium symporter activity(GO:0015375);glycine:sodium symporter activity(GO:0015375);neurotransmitter:sodium symporter activity(GO:0005328)	transport(GO:0006810);neurotransmitter transport(GO:0006836);transport(GO:0006810);transport(GO:0006810);synaptic transmission, glycinergic(GO:0060012);glycine import(GO:0036233);chemical synaptic transmission(GO:0007268)	integral component of membrane(GO:0016021);integral component of plasma membrane(GO:0005887);plasma membrane(GO:0005886);plasma membrane(GO:0005886)
DEFA4	Neutrophil defensin 4;DEFA4;ortholog	protein homodimerization activity(GO:0042803)	antimicrobial humoral response(GO:0019730);antimicrobial humoral response(GO:0019730);antimicrobial humoral response(GO:0019730);antifungal humoral response(GO:0019732);antifungal humoral response(GO:0019732);antimicrobial humoral response(GO:0019730);antibacterial humoral response(GO:0019731);antibacterial humoral response(GO:0019731);innate immune response(GO:0045087);neutrophil degranulation(G…	azurophil granule(GO:0042582);specific granule lumen(GO:0035580);Golgi lumen(GO:0005796);extracellular space(GO:0005615);extracellular region(GO:0005576);extracellular region(GO:0005576);extracellular region(GO:0005576);extracellular region(GO:0005576)
GSTM3	Glutathione S-transferase Mu 3;GSTM3;ortholog	identical protein binding(GO:0042802);protein binding(GO:0005515);protein binding(GO:0005515);glutathione transferase activity(GO:0004364);glutathione transferase activity(GO:0004364);glutathione transferase activity(GO:0004364);glutathione transferase activity(GO:0004364);enzyme binding(GO:0019899);identical protein binding(GO:0042802);protein homodimerization activity(GO:0042803);protein homodi…	glutathione metabolic process(GO:0006749);glutathione metabolic process(GO:0006749);xenobiotic catabolic process(GO:0042178);nitrobenzene metabolic process(GO:0018916);establishment of blood-nerve barrier(GO:0008065);response to estrogen(GO:0043627);metabolic process(GO:0008152);glutathione derivative biosynthetic process(GO:1901687);cellular detoxification of nitrogen compound(GO:0070458)	cytoplasm(GO:0005737);nucleus(GO:0005634);cytosol(GO:0005829);extracellular exosome(GO:0070062);extracellular exosome(GO:0070062);sperm fibrous sheath(GO:0035686)
NOV	Plexin-A1;PLXNA1;ortholog	semaphorin receptor activity(GO:0017154);receptor activity(GO:0004872)	semaphorin-plexin signaling pathway(GO:0071526);dichotomous subdivision of terminal units involved in salivary gland branching(GO:0060666);regulation of axon extension involved in axon guidance(GO:0048841);branchiomotor neuron axon guidance(GO:0021785);regulation of smooth muscle cell migration(GO:0014910);multicellular organism development(GO:0007275);neuron projection extension(GO:1990138)	plasma membrane(GO:0005886);plasma membrane(GO:0005886);plasma membrane(GO:0005886);plasma membrane(GO:0005886);plasma membrane(GO:0005886);semaphorin receptor complex(GO:0002116);plasma membrane(GO:0005886);plasma membrane(GO:0005886);plasma membrane(GO:0005886);plasma membrane(GO:0005886);integral component of membrane(GO:0016021);extracellular exosome(GO:0070062)
LDLRAP1	Low density lipoprotein receptor adapter protein 1;LDLRAP1;ortholog	clathrin adaptor activity(GO:0035615);AP-2 adaptor complex binding(GO:0035612);protein binding(GO:0005515);signaling adaptor activity(GO:0035591);protein binding(GO:0005515);low-density lipoprotein particle receptor binding(GO:0050750);low-density lipoprotein particle receptor binding(GO:0050750);protein binding(GO:0005515);protein binding(GO:0005515);protein binding(GO:0005515);protein binding(G…	positive regulation of receptor-mediated endocytosis involved in cholesterol transport(GO:1905602);cholesterol transport(GO:0030301);positive regulation of receptor-mediated endocytosis involved in cholesterol transport(GO:1905602);positive regulation of receptor-mediated endocytosis(GO:0048260);positive regulation of signal transduction(GO:0009967);cholesterol metabolic process(GO:0008203);recep…	plasma membrane(GO:0005886);plasma membrane(GO:0005886);plasma membrane(GO:0005886);neurofilament(GO:0005883);plasma membrane(GO:0005886);cytosol(GO:0005829);early endosome(GO:0005769);plasma membrane(GO:0005886);plasma membrane(GO:0005886);plasma membrane(GO:0005886);plasma membrane(GO:0005886);AP-1 adaptor complex(GO:0030121);axon(GO:0030424);basal plasma membrane(GO:0009925);plasma membrane(GO…
CLDN9	Claudin-9;CLDN9;ortholog	protein binding(GO:0005515);identical protein binding(GO:0042802);protein binding(GO:0005515);protein binding(GO:0005515);protein binding(GO:0005515);structural molecule activity(GO:0005198);virus receptor activity(GO:0001618)	viral entry into host cell(GO:0046718);cell-cell junction organization(GO:0045216);calcium-independent cell-cell adhesion via plasma membrane cell-adhesion molecules(GO:0016338)	plasma membrane(GO:0005886);integral component of membrane(GO:0016021);bicellular tight junction(GO:0005923);intracellular membrane-bounded organelle(GO:0043231);cell junction(GO:0030054)
VNN3	Vascular non-inflammatory molecule 3;VNN3;ortholog	pantetheine hydrolase activity(GO:0017159);pantetheine hydrolase activity(GO:0017159)	biological_process(GO:0008150);C-terminal protein lipidation(GO:0006501);biological_process(GO:0008150);biological_process(GO:0008150);pantothenate metabolic process(GO:0015939)	anchored component of membrane(GO:0031225);cellular_component(GO:0005575);plasma membrane(GO:0005886);extracellular region(GO:0005576)
DDX11	ATP-dependent DNA helicase DDX11;DDX11;ortholog	ATP binding(GO:0005524);ATP binding(GO:0005524);ATP binding(GO:0005524);chromatin binding(GO:0003682);DNA binding(GO:0003677);ATP binding(GO:0005524);double-stranded DNA binding(GO:0003690);chromatin binding(GO:0003682);DNA replication origin binding(GO:0003688);chromatin binding(GO:0003682);chromatin binding(GO:0003682);protein binding(GO:0005515);protein binding(GO:0005515);single-stranded RNA …	positive regulation of endodeoxyribonuclease activity(GO:0032079);negative regulation of protein binding(GO:0032091);replication fork processing(GO:0031297);viral process(GO:0016032);transcription, DNA-templated(GO:0006351);transcription, DNA-templated(GO:0006351);DNA repair(GO:0006281);transcription, DNA-templated(GO:0006351);multicellular organism development(GO:0007275);sister chromatid cohesi…	nuclear chromatin(GO:0000790);Ctf18 RFC-like complex(GO:0031390);nucleolus(GO:0005730);nucleoplasm(GO:0005654);spindle pole(GO:0000922);nucleus(GO:0005634);fibrillar center(GO:0001650);cytoplasm(GO:0005737);nucleus(GO:0005634);nucleolus(GO:0005730);nucleolus(GO:0005730);mitotic cohesin complex(GO:0030892);centrosome(GO:0005813);extracellular exosome(GO:0070062);midbody(GO:0030496);fibrillar cente…
EPPK1	Epiplakin;EPPK1;ortholog	intermediate filament binding(GO:0019215);cytoskeletal protein binding(GO:0008092);RNA binding(GO:0003723);cytoskeletal protein binding(GO:0008092);cytoskeletal protein binding(GO:0008092);intermediate filament binding(GO:0019215)	negative regulation of cell migration(GO:0030336);intermediate filament organization(GO:0045109);negative regulation of cell migration(GO:0030336);intermediate filament organization(GO:0045109);negative regulation of keratinocyte proliferation(GO:0010839);wound healing(GO:0042060);negative regulation of epithelial cell proliferation(GO:0050680);intermediate filament organization(GO:0045109);regul…	intermediate filament cytoskeleton(GO:0045111);intermediate filament cytoskeleton(GO:0045111);bicellular tight junction(GO:0005923);cytoskeleton(GO:0005856);cytoplasm(GO:0005737);hemidesmosome(GO:0030056);keratin filament(GO:0045095);apicolateral plasma membrane(GO:0016327);basolateral plasma membrane(GO:0016323);perinucleolar compartment(GO:0097356);cell projection(GO:0042995);cell periphery(GO:…
GPR44	Prostaglandin D2 receptor 2;PTGDR2;ortholog	G-protein coupled receptor activity(GO:0004930);G-protein coupled receptor activity(GO:0004930);G-protein coupled receptor activity(GO:0004930);prostaglandin J receptor activity(GO:0001785);G-protein coupled receptor activity(GO:0004930);neuropeptide binding(GO:0042923);prostaglandin F receptor activity(GO:0004958);prostaglandin D receptor activity(GO:0004956);G-protein coupled receptor activity(…	immune response(GO:0006955);G-protein coupled receptor signaling pathway(GO:0007186);G-protein coupled receptor signaling pathway(GO:0007186);chemotaxis(GO:0006935);chemical synaptic transmission(GO:0007268);positive regulation of G-protein coupled receptor protein signaling pathway(GO:0045745);neuropeptide signaling pathway(GO:0007218);calcium-mediated signaling(GO:0019722);G-protein coupled rec…	plasma membrane(GO:0005886);plasma membrane(GO:0005886);intracellular(GO:0005622);plasma membrane(GO:0005886);neuron projection(GO:0043005);integral component of plasma membrane(GO:0005887);plasma membrane(GO:0005886)
AK5	Adenylate kinase isoenzyme 5;AK5;ortholog	nucleoside diphosphate kinase activity(GO:0004550);adenylate kinase activity(GO:0004017);ATP binding(GO:0005524);nucleobase-containing compound kinase activity(GO:0019205);nucleoside kinase activity(GO:0019206);ATP binding(GO:0005524);ATP binding(GO:0005524);ATP binding(GO:0005524);nucleobase-containing compound kinase activity(GO:0019205);nucleobase-containing compound kinase activity(GO:0019205)	nucleobase-containing compound metabolic process(GO:0006139);nucleoside triphosphate biosynthetic process(GO:0009142);dADP biosynthetic process(GO:0006173);nucleobase-containing compound metabolic process(GO:0006139);ADP biosynthetic process(GO:0006172);nucleobase-containing compound metabolic process(GO:0006139);ATP metabolic process(GO:0046034);nucleoside diphosphate phosphorylation(GO:0006165)…	microtubule organizing center(GO:0005815);cytosol(GO:0005829);cytosol(GO:0005829);cytosol(GO:0005829)
SCML1	Sex comb on midleg-like protein 1;SCML1;ortholog	DNA binding transcription factor activity(GO:0003700);DNA binding(GO:0003677);DNA binding transcription factor activity(GO:0003700)	transcription, DNA-templated(GO:0006351);regulation of transcription, DNA-templated(GO:0006355);transcription, DNA-templated(GO:0006351);transcription, DNA-templated(GO:0006351);regulation of transcription, DNA-templated(GO:0006355);anatomical structure morphogenesis(GO:0009653);regulation of transcription, DNA-templated(GO:0006355)	nucleus(GO:0005634)
CACNA1I	Voltage-dependent T-type calcium channel subunit alpha-1I;CACNA1I;ortholog	low voltage-gated calcium channel activity(GO:0008332);voltage-gated calcium channel activity(GO:0005245);voltage-gated calcium channel activity(GO:0005245);protein binding(GO:0005515);voltage-gated sodium channel activity(GO:0005248);protein binding(GO:0005515);protein binding(GO:0005515);protein binding(GO:0005515)	calcium ion transmembrane transport(GO:0070588);transport(GO:0006810);regulation of ion transmembrane transport(GO:0034765);transport(GO:0006810);signal transduction(GO:0007165);sleep(GO:0030431);calcium ion import(GO:0070509);transport(GO:0006810);positive regulation of calcium ion-dependent exocytosis(GO:0045956);flagellated sperm motility(GO:0030317);sodium ion transmembrane transport(GO:00357…	voltage-gated calcium channel complex(GO:0005891);plasma membrane(GO:0005886)
PPBP	Platelet basic protein;PPBP;ortholog	CXCR chemokine receptor binding(GO:0045236);growth factor activity(GO:0008083);chemokine activity(GO:0008009);glucose transmembrane transporter activity(GO:0005355)	neutrophil degranulation(GO:0043312);regulation of cell proliferation(GO:0042127);response to lipopolysaccharide(GO:0032496);defense response to bacterium(GO:0042742);inflammatory response(GO:0006954);glucose transport(GO:0015758);platelet degranulation(GO:0002576);immune response(GO:0006955);regulation of receptor activity(GO:0010469);G-protein coupled receptor signaling pathway(GO:0007186);regu…	extracellular region(GO:0005576);extracellular region(GO:0005576);extracellular space(GO:0005615);extracellular region(GO:0005576);extracellular region(GO:0005576);extracellular region(GO:0005576);extracellular region(GO:0005576);tertiary granule lumen(GO:1904724);platelet alpha granule lumen(GO:0031093)
C2orf55	Uncharacterized protein KIAA1211-like;KIAA1211L;ortholog
ZNF257	Zinc finger protein 257;ZNF257;ortholog	nucleic acid binding(GO:0003676);zinc ion binding(GO:0008270);DNA binding(GO:0003677);nucleic acid binding(GO:0003676);nucleic acid binding(GO:0003676)	regulation of transcription, DNA-templated(GO:0006355);transcription, DNA-templated(GO:0006351);regulation of transcription, DNA-templated(GO:0006355);transcription, DNA-templated(GO:0006351);regulation of transcription, DNA-templated(GO:0006355);regulation of transcription, DNA-templated(GO:0006355);regulation of transcription, DNA-templated(GO:0006355);transcription, DNA-templated(GO:0006351);r…	intracellular(GO:0005622);nucleus(GO:0005634);intracellular(GO:0005622)
CYP4F3	Docosahexaenoic acid omega-hydroxylase CYP4F3;CYP4F3;ortholog	iron ion binding(GO:0005506);20-aldehyde-leukotriene B4 20-monooxygenase activity(GO:0097259);leukotriene-B4 20-monooxygenase activity(GO:0050051);20-hydroxy-leukotriene B4 omega oxidase activity(GO:0097258);alpha-tocopherol omega-hydroxylase activity(GO:0052871);heme binding(GO:0020037);oxidoreductase activity, acting on paired donors, with incorporation or reduction of molecular oxygen(GO:00167…	oxidation-reduction process(GO:0055114);oxidation-reduction process(GO:0055114);leukotriene B4 catabolic process(GO:0036101);leukotriene metabolic process(GO:0006691);icosanoid metabolic process(GO:0006690)	endoplasmic reticulum membrane(GO:0005789);endoplasmic reticulum membrane(GO:0005789);organelle membrane(GO:0031090);endoplasmic reticulum membrane(GO:0005789);integral component of membrane(GO:0016021);endoplasmic reticulum membrane(GO:0005789)
LGALS9B	Galectin-9B;LGALS9B;ortholog	protein binding(GO:0005515);protein binding(GO:0005515);protein binding(GO:0005515);protein binding(GO:0005515);carbohydrate binding(GO:0030246);protein binding(GO:0005515);protein binding(GO:0005515)		cytosol(GO:0005829)
C14orf132	Uncharacterized protein C14orf132;C14orf132;ortholog			integral component of membrane(GO:0016021);integral component of membrane(GO:0016021);integral component of membrane(GO:0016021)
CTSG	Cathepsin G;CTSG;ortholog	protein binding(GO:0005515);protein binding(GO:0005515);heparin binding(GO:0008201);peptidase activity(GO:0008233);serine-type peptidase activity(GO:0008236);serine-type endopeptidase activity(GO:0004252);protein binding(GO:0005515);protein binding(GO:0005515);serine-type endopeptidase activity(GO:0004252);serine-type endopeptidase activity(GO:0004252);serine-type endopeptidase activity(GO:000425…	antibacterial humoral response(GO:0019731);negative regulation of growth of symbiont in host(GO:0044130);neutrophil degranulation(GO:0043312);antibacterial humoral response(GO:0019731);antimicrobial humoral response(GO:0019730);extracellular matrix disassembly(GO:0022617);protein phosphorylation(GO:0006468);angiotensin maturation(GO:0002003);antimicrobial humoral response(GO:0019730);immune respo…	cytoplasmic stress granule(GO:0010494);cell surface(GO:0009986);cell surface(GO:0009986);plasma membrane(GO:0005886);plasma membrane(GO:0005886);plasma membrane(GO:0005886);extracellular region(GO:0005576);plasma membrane(GO:0005886);extracellular region(GO:0005576);nucleus(GO:0005634);extracellular region(GO:0005576);extracellular space(GO:0005615);extracellular region(GO:0005576);extracellular …
ABCC6	Multidrug resistance-associated protein 6;ABCC6;ortholog	ATPase activity, coupled to transmembrane movement of substances(GO:0042626);ATPase activity, coupled to transmembrane movement of substances(GO:0042626);ATP binding(GO:0005524);ATP binding(GO:0005524);transporter activity(GO:0005215);ATPase activity, coupled to transmembrane movement of substances(GO:0042626);ATPase activity, coupled to transmembrane movement of substances(GO:0042626);ATP bindin…	transmembrane transport(GO:0055085);visual perception(GO:0007601);transmembrane transport(GO:0055085);transport(GO:0006810);transport(GO:0006810);transport(GO:0006810);transmembrane transport(GO:0055085);transmembrane transport(GO:0055085);response to drug(GO:0042493);transmembrane transport(GO:0055085);ATP hydrolysis coupled anion transmembrane transport(GO:0099133);transmembrane transport(GO:00…	nucleus(GO:0005634);apical plasma membrane(GO:0016324);plasma membrane(GO:0005886);endoplasmic reticulum membrane(GO:0005789);plasma membrane(GO:0005886);basolateral plasma membrane(GO:0016323);integral component of membrane(GO:0016021);plasma membrane(GO:0005886);integral component of membrane(GO:0016021);plasma membrane(GO:0005886);lateral plasma membrane(GO:0016328);integral component of membr…
CRISP3	Cysteine-rich secretory protein 3;CRISP3;ortholog	molecular_function(GO:0003674)	innate immune response(GO:0045087);neutrophil degranulation(GO:0043312);defense response(GO:0006952);defense response(GO:0006952)	tertiary granule lumen(GO:1904724);extracellular exosome(GO:0070062);extracellular region(GO:0005576);extracellular region(GO:0005576);extracellular region(GO:0005576);extracellular region(GO:0005576);specific granule(GO:0042581);extracellular region(GO:0005576);extracellular region(GO:0005576);specific granule(GO:0042581);proteinaceous extracellular matrix(GO:0005578);specific granule lumen(GO:0…
AGAP7	Putative Arf-GAP with GTPase, ANK repeat and PH domain-containing protein 7;AGAP7P;ortholog	GTPase activator activity(GO:0005096);GTPase activator activity(GO:0005096);GTPase activator activity(GO:0005096);GTPase activator activity(GO:0005096);metal ion binding(GO:0046872);GTPase activator activity(GO:0005096);GTPase activator activity(GO:0005096);GTPase activator activity(GO:0005096);GTPase activator activity(GO:0005096);GTPase activator activity(GO:0005096)	positive regulation of GTPase activity(GO:0043547);positive regulation of GTPase activity(GO:0043547);positive regulation of GTPase activity(GO:0043547);positive regulation of GTPase activity(GO:0043547);positive regulation of GTPase activity(GO:0043547);positive regulation of GTPase activity(GO:0043547);positive regulation of GTPase activity(GO:0043547);positive regulation of GTPase activity(GO:…
TMIGD2	Transmembrane and immunoglobulin domain-containing protein 2;TMIGD2;ortholog	coreceptor activity(GO:0015026);protein binding(GO:0005515);protein binding(GO:0005515);coreceptor activity(GO:0015026)	signal transduction(GO:0007165);positive regulation of cytokine production(GO:0001819);immune response(GO:0006955);immunoglobulin production(GO:0002377);positive regulation of activated T cell proliferation(GO:0042104);T cell costimulation(GO:0031295);positive regulation of angiogenesis(GO:0045766)	integral component of membrane(GO:0016021);extracellular space(GO:0005615);integral component of membrane(GO:0016021);plasma membrane(GO:0005886)
MTUS1	Microtubule-associated tumor suppressor 1;MTUS1;ortholog			mitochondrion(GO:0005739);nucleolus(GO:0005730);extracellular space(GO:0005615);spindle(GO:0005819);microtubule organizing center(GO:0005815);Golgi apparatus(GO:0005794);microtubule(GO:0005874);microtubule cytoskeleton(GO:0015630);plasma membrane(GO:0005886)
TIGD3	Tigger transposable element-derived protein 3;TIGD3;ortholog	DNA binding(GO:0003677)		nucleus(GO:0005634)
B3GALT2	Beta-1,3-galactosyltransferase 2;B3GALT2;ortholog	glucosaminylgalactosylglucosylceramide beta-galactosyltransferase activity(GO:0047275);UDP-galactose:beta-N-acetylglucosamine beta-1,3-galactosyltransferase activity(GO:0008499)	oligosaccharide biosynthetic process(GO:0009312);galactosylceramide biosynthetic process(GO:0006682);protein glycosylation(GO:0006486)	integral component of membrane(GO:0016021);Golgi membrane(GO:0000139)
PTPN13	Tyrosine-protein phosphatase non-receptor type 13;PTPN13;ortholog	protein binding(GO:0005515);protein binding(GO:0005515);protein tyrosine phosphatase activity(GO:0004725);protein tyrosine phosphatase activity(GO:0004725);protein binding(GO:0005515);protein binding(GO:0005515);protein binding(GO:0005515);protein binding(GO:0005515);protein binding(GO:0005515);protein tyrosine phosphatase activity(GO:0004725);protein binding(GO:0005515);protein binding(GO:000551…	peptidyl-tyrosine dephosphorylation(GO:0035335);regulation of phosphatidylinositol 3-kinase signaling(GO:0014066);phosphatidylinositol biosynthetic process(GO:0006661);protein dephosphorylation(GO:0006470);peptidyl-tyrosine dephosphorylation(GO:0035335);peptidyl-tyrosine dephosphorylation(GO:0035335);bicellular tight junction assembly(GO:0070830);bicellular tight junction assembly(GO:0070830)	plasma membrane(GO:0005886);nucleus(GO:0005634);plasma membrane(GO:0005886);cytoskeleton(GO:0005856);cytoplasm(GO:0005737);cell body(GO:0044297);neuron projection(GO:0043005);lamellipodium(GO:0030027);extracellular exosome(GO:0070062);extracellular exosome(GO:0070062)
HDC	Headcase protein homolog;HECA;ortholog	molecular_function(GO:0003674)	negative regulation of mitotic cell cycle(GO:0045930);negative regulation of mitotic cell cycle(GO:0045930);respiratory tube development(GO:0030323)	membrane(GO:0016020);cytoplasm(GO:0005737);nucleus(GO:0005634);nucleus(GO:0005634)
AXIN2	Axin-2;AXIN2;ortholog	GTPase activator activity(GO:0005096);enzyme binding(GO:0019899);beta-catenin binding(GO:0008013);GTPase activator activity(GO:0005096);GTPase activator activity(GO:0005096);GTPase activator activity(GO:0005096);GTPase activator activity(GO:0005096);protein binding(GO:0005515);protein binding(GO:0005515);GTPase activator activity(GO:0005096);GTPase activator activity(GO:0005096);protein binding(G…	chondrocyte differentiation involved in endochondral bone morphogenesis(GO:0003413);intramembranous ossification(GO:0001957);secondary heart field specification(GO:0003139);positive regulation of protein phosphorylation(GO:0001934);somitogenesis(GO:0001756);positive regulation of epithelial to mesenchymal transition(GO:0010718);positive regulation of canonical Wnt signaling pathway(GO:0090263);od…	beta-catenin destruction complex(GO:0030877);beta-catenin destruction complex(GO:0030877);nucleus(GO:0005634);cytosol(GO:0005829);nucleus(GO:0005634);cytosol(GO:0005829);centrosome(GO:0005813);cytoplasm(GO:0005737);cytosol(GO:0005829);plasma membrane(GO:0005886);cytosol(GO:0005829);cytosol(GO:0005829);cytosol(GO:0005829);cytosol(GO:0005829);cytosol(GO:0005829);cytosol(GO:0005829);cytosol(GO:00058…
PF4	Platelet factor 4;PF4;ortholog	protein binding(GO:0005515);protein binding(GO:0005515);CXCR3 chemokine receptor binding(GO:0048248);heparin binding(GO:0008201);chemokine activity(GO:0008009)	positive regulation of transcription from RNA polymerase II promoter(GO:0045944);positive regulation of tumor necrosis factor production(GO:0032760);immune response(GO:0006955);regulation of receptor activity(GO:0010469);G-protein coupled receptor signaling pathway(GO:0007186);inflammatory response(GO:0006954);G-protein coupled receptor signaling pathway(GO:0007186);platelet degranulation(GO:0002…	extracellular region(GO:0005576);extracellular region(GO:0005576);extracellular region(GO:0005576);extracellular region(GO:0005576);extracellular region(GO:0005576);extracellular region(GO:0005576);cytoplasm(GO:0005737);extracellular space(GO:0005615);extracellular region(GO:0005576);symbiont-containing vacuole membrane(GO:0020005);other organism cytoplasm(GO:0097679);platelet alpha granule lumen…
CHI3L1	Chitinase-3-like protein 1;CHI3L1;ortholog	chitin binding(GO:0008061);extracellular matrix structural constituent(GO:0005201);carbohydrate binding(GO:0030246);chitin binding(GO:0008061);chitin binding(GO:0008061)	positive regulation of protein kinase B signaling(GO:0051897);positive regulation of angiogenesis(GO:0045766);cartilage development(GO:0051216);neutrophil degranulation(GO:0043312);response to tumor necrosis factor(GO:0034612);apoptotic process(GO:0006915);carbohydrate metabolic process(GO:0005975);lung development(GO:0030324);apoptotic process(GO:0006915);positive regulation of peptidyl-threonin…	extracellular region(GO:0005576);extracellular space(GO:0005615);endoplasmic reticulum(GO:0005783);proteinaceous extracellular matrix(GO:0005578);cytoplasm(GO:0005737);extracellular space(GO:0005615);cytoplasm(GO:0005737);extracellular space(GO:0005615);extracellular exosome(GO:0070062);perinuclear region of cytoplasm(GO:0048471);specific granule lumen(GO:0035580);extracellular exosome(GO:0070062…
GPC2	Glypican-2;GPC2;ortholog	heparan sulfate proteoglycan binding(GO:0043395);heparan sulfate proteoglycan binding(GO:0043395)	glycosaminoglycan catabolic process(GO:0006027);glycosaminoglycan metabolic process(GO:0030203);glycosaminoglycan biosynthetic process(GO:0006024);retinoid metabolic process(GO:0001523);neuron differentiation(GO:0030182);smoothened signaling pathway(GO:0007224)	Golgi lumen(GO:0005796);extracellular space(GO:0005615);Golgi lumen(GO:0005796);proteinaceous extracellular matrix(GO:0005578);Golgi lumen(GO:0005796);endoplasmic reticulum(GO:0005783);Golgi lumen(GO:0005796);Golgi lumen(GO:0005796);Golgi lumen(GO:0005796);Golgi lumen(GO:0005796);Golgi lumen(GO:0005796);Golgi lumen(GO:0005796);Golgi lumen(GO:0005796);Golgi lumen(GO:0005796);Golgi lumen(GO:0005796…
COL17A1	Collagen alpha-1(XVII) chain;COL17A1;ortholog	protein binding(GO:0005515);protein binding(GO:0005515);protein binding(GO:0005515);protein binding(GO:0005515);protein binding(GO:0005515);protein binding(GO:0005515);protein binding(GO:0005515);protein binding(GO:0005515);protein binding(GO:0005515);protein binding(GO:0005515)	hemidesmosome assembly(GO:0031581);hemidesmosome assembly(GO:0031581);epidermis development(GO:0008544);cell-matrix adhesion(GO:0007160);regulation of immune response(GO:0050776)	basement membrane(GO:0005604);collagen trimer(GO:0005581);extracellular region(GO:0005576);plasma membrane(GO:0005886);endoplasmic reticulum lumen(GO:0005788);endoplasmic reticulum lumen(GO:0005788);plasma membrane(GO:0005886);plasma membrane(GO:0005886);plasma membrane(GO:0005886);endoplasmic reticulum lumen(GO:0005788);plasma membrane(GO:0005886);plasma membrane(GO:0005886);plasma membrane(GO:0…
ANPEP	Aminopeptidase N;ANPEP;ortholog	metalloaminopeptidase activity(GO:0070006);peptide binding(GO:0042277);zinc ion binding(GO:0008270);metallopeptidase activity(GO:0008237);receptor activity(GO:0004872);aminopeptidase activity(GO:0004177);virus receptor activity(GO:0001618);zinc ion binding(GO:0008270);metallopeptidase activity(GO:0008237)	angiogenesis(GO:0001525);signal transduction(GO:0007165);proteolysis(GO:0006508);viral entry into host cell(GO:0046718);regulation of blood pressure(GO:0008217);cell-cell signaling(GO:0007267);neutrophil degranulation(GO:0043312);peptide catabolic process(GO:0043171);cell differentiation(GO:0030154);proteolysis(GO:0006508);proteolysis(GO:0006508);proteolysis(GO:0006508)	lysosomal membrane(GO:0005765);nucleus(GO:0005634);extracellular space(GO:0005615);extracellular space(GO:0005615);plasma membrane(GO:0005886);endoplasmic reticulum-Golgi intermediate compartment(GO:0005793);secretory granule membrane(GO:0030667);plasma membrane(GO:0005886);integral component of membrane(GO:0016021);external side of plasma membrane(GO:0009897);plasma membrane(GO:0005886);extracel…
S100P	Protein S100-P;S100P;ortholog	calcium ion binding(GO:0005509);magnesium ion binding(GO:0000287);protein binding(GO:0005515);protein binding(GO:0005515);protein binding(GO:0005515);protein binding(GO:0005515);protein binding(GO:0005515);protein binding(GO:0005515);protein binding(GO:0005515);protein binding(GO:0005515);protein binding(GO:0005515);protein binding(GO:0005515);protein homodimerization activity(GO:0042803);protein…	endothelial cell migration(GO:0043542);neutrophil degranulation(GO:0043312);response to organic substance(GO:0010033)	extracellular exosome(GO:0070062);cytoplasm(GO:0005737);extracellular exosome(GO:0070062);nucleus(GO:0005634);extracellular region(GO:0005576);secretory granule lumen(GO:0034774);cytoplasm(GO:0005737);microvillus membrane(GO:0031528);nuclear body(GO:0016604)
FUT10	Alpha-(1,3)-fucosyltransferase 10;FUT10;ortholog	alpha-(1->3)-fucosyltransferase activity(GO:0046920)	protein folding(GO:0006457);hemopoiesis(GO:0030097);protein glycosylation(GO:0006486);protein glycosylation(GO:0006486);protein folding(GO:0006457);protein folding(GO:0006457);cerebral cortex radially oriented cell migration(GO:0021799);protein targeting(GO:0006605);embryo development(GO:0009790);fertilization(GO:0009566);nervous system development(GO:0007399);fucosylation(GO:0036065);fucosylatio…	nucleoplasm(GO:0005654);Golgi cisterna membrane(GO:0032580);Golgi membrane(GO:0000139);integral component of membrane(GO:0016021);endoplasmic reticulum(GO:0005783);Golgi apparatus(GO:0005794);Golgi apparatus(GO:0005794)
EPHX2	Bifunctional epoxide hydrolase 2;EPHX2;ortholog	lipid phosphatase activity(GO:0042577);protein homodimerization activity(GO:0042803);epoxide hydrolase activity(GO:0004301);protein homodimerization activity(GO:0042803);10-hydroxy-9-(phosphonooxy)octadecanoate phosphatase activity(GO:0033885);epoxide hydrolase activity(GO:0004301);magnesium ion binding(GO:0000287);receptor binding(GO:0005102);phosphatase activity(GO:0016791);epoxide hydrolase ac…	metabolic process(GO:0008152);regulation of blood pressure(GO:0008217);xenobiotic metabolic process(GO:0006805);inflammatory response(GO:0006954);cellular calcium ion homeostasis(GO:0006874);cholesterol homeostasis(GO:0042632);response to toxic substance(GO:0009636);metabolic process(GO:0008152);positive regulation of gene expression(GO:0010628);epoxygenase P450 pathway(GO:0019373);drug metabolic…	cytosol(GO:0005829);cytosol(GO:0005829);cytosol(GO:0005829);peroxisome(GO:0005777);cytosol(GO:0005829);peroxisome(GO:0005777);cytosol(GO:0005829);cytosol(GO:0005829);cytosol(GO:0005829);cytosol(GO:0005829);extracellular exosome(GO:0070062);extracellular exosome(GO:0070062);extracellular exosome(GO:0070062)
CAMP	Chromosome alignment-maintaining phosphoprotein 1;CHAMP1;ortholog	protein binding(GO:0005515);protein binding(GO:0005515);nucleic acid binding(GO:0003676);metal ion binding(GO:0046872);protein binding(GO:0005515);protein binding(GO:0005515);protein binding(GO:0005515);protein binding(GO:0005515);protein binding(GO:0005515);protein binding(GO:0005515);protein binding(GO:0005515);protein binding(GO:0005515);protein binding(GO:0005515);protein binding(GO:0005515);…	protein localization to microtubule(GO:0035372);protein localization to kinetochore(GO:0034501);sister chromatid biorientation(GO:0031134);attachment of mitotic spindle microtubules to kinetochore(GO:0051315)	condensed chromosome(GO:0000793);condensed chromosome kinetochore(GO:0000777);nucleoplasm(GO:0005654);nucleus(GO:0005634);nuclear body(GO:0016604);spindle(GO:0005819);cytoplasm(GO:0005737)
TPM2	Tropomyosin beta chain;TPM2;ortholog	actin binding(GO:0003779);identical protein binding(GO:0042802);structural constituent of muscle(GO:0008307);protein homodimerization activity(GO:0042803);actin filament binding(GO:0051015);actin filament binding(GO:0051015);protein heterodimerization activity(GO:0046982)	regulation of ATPase activity(GO:0043462);muscle filament sliding(GO:0030049);muscle contraction(GO:0006936);actin filament organization(GO:0007015);muscle contraction(GO:0006936)	cytosol(GO:0005829);cytosol(GO:0005829);cytosol(GO:0005829);cytosol(GO:0005829);cytosol(GO:0005829);cytosol(GO:0005829);cytosol(GO:0005829);cytosol(GO:0005829);actin cytoskeleton(GO:0015629);actin filament(GO:0005884);muscle thin filament tropomyosin(GO:0005862)
RASGRF2	Ras-specific guanine nucleotide-releasing factor 2;RASGRF2;ortholog	Rho guanyl-nucleotide exchange factor activity(GO:0005089);Rho guanyl-nucleotide exchange factor activity(GO:0005089);Rho guanyl-nucleotide exchange factor activity(GO:0005089);Rho guanyl-nucleotide exchange factor activity(GO:0005089);calmodulin binding(GO:0005516);Ras guanyl-nucleotide exchange factor activity(GO:0005088);Ras guanyl-nucleotide exchange factor activity(GO:0005088);guanyl-nucleot…	regulation of molecular function(GO:0065009);regulation of molecular function(GO:0065009);regulation of molecular function(GO:0065009);small GTPase mediated signal transduction(GO:0007264);G-protein coupled receptor signaling pathway(GO:0007186);MAPK cascade(GO:0000165);response to endoplasmic reticulum stress(GO:0034976);regulation of small GTPase mediated signal transduction(GO:0051056);positiv…	endoplasmic reticulum membrane(GO:0005789);endoplasmic reticulum(GO:0005783);cytosol(GO:0005829);cytosol(GO:0005829);cytosol(GO:0005829);intracellular(GO:0005622);cytosol(GO:0005829);plasma membrane(GO:0005886);plasma membrane(GO:0005886);plasma membrane(GO:0005886)
LTBP3	Latent-transforming growth factor beta-binding protein 2;LTBP2;ortholog	calcium ion binding(GO:0005509);calcium ion binding(GO:0005509);calcium ion binding(GO:0005509);protein binding(GO:0005515);protein binding(GO:0005515);protein binding(GO:0005515);protein binding(GO:0005515);calcium ion binding(GO:0005509);growth factor binding(GO:0019838);heparin binding(GO:0008201)	protein secretion(GO:0009306);supramolecular fiber organization(GO:0097435);protein secretion(GO:0009306);transforming growth factor beta receptor signaling pathway(GO:0007179);protein targeting(GO:0006605)	intracellular(GO:0005622);extracellular matrix(GO:0031012);extracellular space(GO:0005615);proteinaceous extracellular matrix(GO:0005578);extracellular region(GO:0005576);extracellular exosome(GO:0070062);extracellular exosome(GO:0070062);extracellular exosome(GO:0070062);extracellular matrix(GO:0031012)
DPP4	Dipeptidyl peptidase 4;DPP4;ortholog	protein binding(GO:0005515);protein binding(GO:0005515);protein binding(GO:0005515);serine-type peptidase activity(GO:0008236);protein binding(GO:0005515);dipeptidyl-peptidase activity(GO:0008239);dipeptidyl-peptidase activity(GO:0008239);dipeptidyl-peptidase activity(GO:0008239);dipeptidyl-peptidase activity(GO:0008239);dipeptidyl-peptidase activity(GO:0008239);protein homodimerization activity(…	proteolysis(GO:0006508);regulation of insulin secretion(GO:0050796);viral entry into host cell(GO:0046718);proteolysis(GO:0006508);endothelial cell migration(GO:0043542);negative regulation of extracellular matrix disassembly(GO:0010716);response to hypoxia(GO:0001666);positive regulation of cell proliferation(GO:0008284);behavioral fear response(GO:0001662);cell adhesion(GO:0007155);T cell costi…	focal adhesion(GO:0005925);plasma membrane(GO:0005886);plasma membrane(GO:0005886);plasma membrane(GO:0005886);lysosomal membrane(GO:0005765);extracellular region(GO:0005576);extracellular region(GO:0005576);endocytic vesicle(GO:0030139);cell surface(GO:0009986);cell surface(GO:0009986);cell surface(GO:0009986);cell surface(GO:0009986);cell surface(GO:0009986);lamellipodium(GO:0030027);cell surfa…
SLC4A10	Sodium-driven chloride bicarbonate exchanger;SLC4A10;ortholog	sodium:bicarbonate symporter activity(GO:0008510);inorganic anion exchanger activity(GO:0005452);anion:anion antiporter activity(GO:0015301);anion:anion antiporter activity(GO:0015301);inorganic anion exchanger activity(GO:0005452);inorganic anion exchanger activity(GO:0005452);inorganic anion exchanger activity(GO:0005452)	nervous system development(GO:0007399);pyramidal neuron development(GO:0021860);anion transmembrane transport(GO:0098656);bicarbonate transport(GO:0015701);chloride transport(GO:0006821);bicarbonate transport(GO:0015701);post-embryonic development(GO:0009791);response to light stimulus(GO:0009416);anion transmembrane transport(GO:0098656);multicellular organism growth(GO:0035264);anion transmembr…	CA3 pyramidal cell dendrite(GO:0097442);integral component of plasma membrane(GO:0005887);basal dendrite(GO:0097441);plasma membrane(GO:0005886);apical dendrite(GO:0097440);integral component of membrane(GO:0016021);neuronal cell body(GO:0043025);basolateral plasma membrane(GO:0016323);integral component of membrane(GO:0016021);integral component of membrane(GO:0016021);integral component of memb…
NAP1L3	Nucleosome assembly protein 1-like 3;NAP1L3;ortholog		nucleosome assembly(GO:0006334);nucleosome assembly(GO:0006334)	nucleus(GO:0005634);nucleus(GO:0005634)
DSEL	Dermatan-sulfate epimerase-like protein;DSEL;ortholog	sulfotransferase activity(GO:0008146);chondroitin-glucuronate 5-epimerase activity(GO:0047757)	dermatan sulfate biosynthetic process(GO:0030208);chondroitin sulfate metabolic process(GO:0030204)	integral component of membrane(GO:0016021);Golgi membrane(GO:0000139)
NRG1	Pro-neuregulin-1, membrane-bound isoform;NRG1;ortholog	receptor binding(GO:0005102);receptor binding(GO:0005102);receptor tyrosine kinase binding(GO:0030971);protein tyrosine kinase activity(GO:0004713);receptor tyrosine kinase binding(GO:0030971);protein tyrosine kinase activity(GO:0004713);transcription cofactor activity(GO:0003712);cytokine activity(GO:0005125);transmembrane receptor protein tyrosine kinase activator activity(GO:0030297);Ras guany…	cell morphogenesis(GO:0000902);startle response(GO:0001964);cell morphogenesis(GO:0000902);cell morphogenesis(GO:0000902);activation of MAPK activity(GO:0000187);MAPK cascade(GO:0000165);positive regulation of phosphatidylinositol 3-kinase signaling(GO:0014068);axon ensheathment(GO:0008366);embryo development(GO:0009790);embryo development(GO:0009790);nervous system development(GO:0007399);regula…	extracellular region(GO:0005576);extracellular region(GO:0005576);extracellular region(GO:0005576);extracellular region(GO:0005576);extracellular region(GO:0005576);extracellular region(GO:0005576);extracellular region(GO:0005576);extracellular region(GO:0005576);extracellular region(GO:0005576);extracellular region(GO:0005576);extracellular region(GO:0005576);extracellular region(GO:0005576);ext…
TP53INP2	Tumor protein p53-inducible nuclear protein 2;TP53INP2;ortholog	protein binding(GO:0005515);protein binding(GO:0005515);protein binding(GO:0005515);protein binding(GO:0005515);protein binding(GO:0005515);protein binding(GO:0005515);protein binding(GO:0005515);protein binding(GO:0005515);protein binding(GO:0005515);protein binding(GO:0005515);protein binding(GO:0005515);protein binding(GO:0005515);protein binding(GO:0005515);protein binding(GO:0005515);protein…	positive regulation of transcription, DNA-templated(GO:0045893);negative regulation of cellular protein localization(GO:1903828);positive regulation of transcription, DNA-templated(GO:0045893);positive regulation of transcription, DNA-templated(GO:0045893);osteoblast differentiation(GO:0001649);positive regulation of autophagy(GO:0010508);ubiquitin-dependent protein catabolic process(GO:0006511);…	nucleus(GO:0005634);nucleus(GO:0005634);PML body(GO:0016605);cytosol(GO:0005829);nucleus(GO:0005634);autophagosome(GO:0005776);autophagosome(GO:0005776);cytoplasmic vesicle(GO:0031410)
NOV	Protein NOV homolog;NOV;ortholog	protein binding(GO:0005515);Notch binding(GO:0005112);protein binding(GO:0005515);integrin binding(GO:0005178);integrin binding(GO:0005178);integrin binding(GO:0005178);protein binding(GO:0005515);protein binding(GO:0005515);protein binding(GO:0005515);protein binding(GO:0005515);insulin-like growth factor binding(GO:0005520);growth factor activity(GO:0008083);heparin binding(GO:0008201)	cell adhesion mediated by integrin(GO:0033627);negative regulation of cell growth(GO:0030308);angiogenesis(GO:0001525);smooth muscle cell migration(GO:0014909);negative regulation of myotube differentiation(GO:0010832);fibroblast migration(GO:0010761);regulation of receptor activity(GO:0010469);regulation of gene expression(GO:0010468);cell-cell signaling(GO:0007267);chondrocyte differentiation(G…	dendrite(GO:0030425);extracellular space(GO:0005615);proteinaceous extracellular matrix(GO:0005578);extracellular region(GO:0005576);cytoplasm(GO:0005737);gap junction(GO:0005921);axon(GO:0030424);gap junction(GO:0005921);cytoplasm(GO:0005737);intracellular membrane-bounded organelle(GO:0043231);neuronal cell body(GO:0043025)
PTGR2	Prostaglandin reductase 2;PTGR2;ortholog	13-prostaglandin reductase activity(GO:0036132);15-oxoprostaglandin 13-oxidase activity(GO:0047522)	oxidation-reduction process(GO:0055114);prostaglandin metabolic process(GO:0006693);oxidation-reduction process(GO:0055114)	extracellular exosome(GO:0070062);cytoplasm(GO:0005737)
CCDC152	Coiled-coil domain-containing protein 152;CCDC152;ortholog
NR4A1	Nuclear receptor subfamily 4 group A member 1;NR4A1;ortholog	steroid hormone receptor activity(GO:0003707);DNA binding(GO:0003677);transcriptional activator activity, RNA polymerase II proximal promoter sequence-specific DNA binding(GO:0001077);transcription factor binding(GO:0008134);protein binding(GO:0005515);protein binding(GO:0005515);nuclear receptor activity(GO:0004879);protein binding(GO:0005515);protein binding(GO:0005515);protein binding(GO:00055…	regulation of transcription, DNA-templated(GO:0006355);regulation of transcription, DNA-templated(GO:0006355);regulation of transcription, DNA-templated(GO:0006355);endothelial cell chemotaxis(GO:0035767);transcription initiation from RNA polymerase II promoter(GO:0006367);regulation of transcription, DNA-templated(GO:0006355);cell migration involved in sprouting angiogenesis(GO:0002042);intracel…	nucleus(GO:0005634);nucleus(GO:0005634);nucleus(GO:0005634);nucleoplasm(GO:0005654);nucleoplasm(GO:0005654);nucleoplasm(GO:0005654);nucleus(GO:0005634);cytosol(GO:0005829);nucleus(GO:0005634);nucleus(GO:0005634);nuclear membrane(GO:0031965);transcription factor complex(GO:0005667);nucleus(GO:0005634);nuclear membrane(GO:0031965);cytosol(GO:0005829);nuclear membrane(GO:0031965);cytosol(GO:0005829)…
FZD3	Frizzled-9;FZD9;ortholog	protein homodimerization activity(GO:0042803);Wnt-activated receptor activity(GO:0042813);Wnt-activated receptor activity(GO:0042813);Wnt-protein binding(GO:0017147);G-protein coupled receptor activity(GO:0004930);G-protein coupled receptor activity(GO:0004930);G-protein coupled receptor activity(GO:0004930);G-protein coupled receptor activity(GO:0004930);G-protein coupled receptor activity(GO:00…	negative regulation of necroptotic process(GO:0060546);negative regulation of mitochondrial depolarization(GO:0051902);neuroblast proliferation(GO:0007405);canonical Wnt signaling pathway(GO:0060070);regulation of cytosolic calcium ion concentration(GO:0051480);ossification(GO:0001503);nervous system development(GO:0007399);G-protein coupled receptor signaling pathway(GO:0007186);release of cytoc…	cytoplasm(GO:0005737);cell surface(GO:0009986);cytoplasm(GO:0005737);cell surface(GO:0009986);endoplasmic reticulum membrane(GO:0005789);plasma membrane(GO:0005886);Golgi apparatus(GO:0005794);mitochondrial membrane(GO:0031966);filopodium membrane(GO:0031527);integral component of membrane(GO:0016021);perinuclear region of cytoplasm(GO:0048471)
MDS2	Myelodysplastic syndrome 2 translocation-associated protein;MDS2;ortholog			extracellular space(GO:0005615)
ZNF300	Zinc finger protein 300;ZNF300;ortholog	DNA binding transcription factor activity(GO:0003700);transcriptional activator activity, RNA polymerase II transcription regulatory region sequence-specific DNA binding(GO:0001228);protein binding(GO:0005515);metal ion binding(GO:0046872);protein binding(GO:0005515);DNA binding transcription factor activity(GO:0003700);sequence-specific DNA binding(GO:0043565);nucleic acid binding(GO:0003676);nu…	transcription from RNA polymerase II promoter(GO:0006366);transcription from RNA polymerase II promoter(GO:0006366);regulation of transcription, DNA-templated(GO:0006355);positive regulation of transcription from RNA polymerase II promoter(GO:0045944);regulation of transcription, DNA-templated(GO:0006355);regulation of transcription, DNA-templated(GO:0006355);regulation of transcription, DNA-temp…	nucleus(GO:0005634);intracellular(GO:0005622);nucleolus(GO:0005730);nucleus(GO:0005634);nucleus(GO:0005634);nucleolus(GO:0005730)
ADAMTS1	A disintegrin and metalloproteinase with thrombospondin motifs 1;ADAMTS1;ortholog	zinc ion binding(GO:0008270);metallopeptidase activity(GO:0008237);metalloendopeptidase activity(GO:0004222);metal ion binding(GO:0046872);metalloendopeptidase activity(GO:0004222);metalloendopeptidase activity(GO:0004222);heparin binding(GO:0008201);metal ion binding(GO:0046872);metalloendopeptidase activity(GO:0004222)	proteolysis(GO:0006508);negative regulation of cell proliferation(GO:0008285);integrin-mediated signaling pathway(GO:0007229);proteolysis(GO:0006508);ovulation from ovarian follicle(GO:0001542);proteolysis(GO:0006508);proteolysis(GO:0006508);kidney development(GO:0001822);heart trabecula formation(GO:0060347)	basement membrane(GO:0005604);integral component of membrane(GO:0016021);cytoplasmic vesicle(GO:0031410);cytosol(GO:0005829)
CXCL1	Growth-regulated alpha protein;CXCL1;ortholog	receptor binding(GO:0005102);growth factor activity(GO:0008083);CXCR chemokine receptor binding(GO:0045236);enzyme activator activity(GO:0008047);chemokine activity(GO:0008009);receptor binding(GO:0005102)	actin cytoskeleton organization(GO:0030036);inflammatory response(GO:0006954);regulation of receptor activity(GO:0010469);chemotaxis(GO:0006935);regulation of receptor activity(GO:0010469);signal transduction(GO:0007165);signal transduction(GO:0007165);immune response(GO:0006955);G-protein coupled receptor signaling pathway(GO:0007186);negative regulation of cell proliferation(GO:0008285);cell pr…	extracellular region(GO:0005576);extracellular region(GO:0005576);extracellular region(GO:0005576);extracellular region(GO:0005576);extracellular region(GO:0005576);extracellular region(GO:0005576);specific granule lumen(GO:0035580);extracellular space(GO:0005615);extracellular region(GO:0005576);tertiary granule lumen(GO:1904724)
GATA2	Endothelial transcription factor GATA-2;GATA2;ortholog	protein binding(GO:0005515);protein binding(GO:0005515);protein binding(GO:0005515);enhancer sequence-specific DNA binding(GO:0001158);RNA polymerase II transcription factor binding(GO:0001085);transcriptional activator activity, RNA polymerase II proximal promoter sequence-specific DNA binding(GO:0001077);RNA polymerase II regulatory region sequence-specific DNA binding(GO:0000977);RNA polymeras…	regulation of forebrain neuron differentiation(GO:2000977);negative regulation of neural precursor cell proliferation(GO:2000178);negative regulation of endothelial cell apoptotic process(GO:2000352);negative regulation of transcription from RNA polymerase II promoter(GO:0000122);regulation of hematopoietic stem cell differentiation(GO:1902036);response to lipid(GO:0033993);neuron migration(GO:00…	nucleoplasm(GO:0005654);nucleus(GO:0005634);transcription factor complex(GO:0005667);nucleoplasm(GO:0005654);nucleoplasm(GO:0005654);nucleus(GO:0005634)
CCDC153	Coiled-coil domain-containing protein 153;CCDC153;ortholog	protein binding(GO:0005515);protein binding(GO:0005515);protein binding(GO:0005515);protein binding(GO:0005515);protein binding(GO:0005515);protein binding(GO:0005515);protein binding(GO:0005515);protein binding(GO:0005515);protein binding(GO:0005515);protein binding(GO:0005515);protein binding(GO:0005515);protein binding(GO:0005515)
CHIT1	Chitotriosidase-1;CHIT1;ortholog	chitin binding(GO:0008061);hydrolase activity, hydrolyzing O-glycosyl compounds(GO:0004553);endochitinase activity(GO:0008843);chitin binding(GO:0008061);chitinase activity(GO:0004568);hydrolase activity, hydrolyzing O-glycosyl compounds(GO:0004553)	response to bacterium(GO:0009617);immune response(GO:0006955);chitin catabolic process(GO:0006032);chitin catabolic process(GO:0006032);polysaccharide catabolic process(GO:0000272);response to bacterium(GO:0009617);neutrophil degranulation(GO:0043312);carbohydrate metabolic process(GO:0005975);polysaccharide digestion(GO:0044245)	extracellular region(GO:0005576);extracellular region(GO:0005576);lysosome(GO:0005764);extracellular space(GO:0005615);extracellular space(GO:0005615);extracellular region(GO:0005576);tertiary granule lumen(GO:1904724);specific granule lumen(GO:0035580)
CRIP2	Cysteine-rich protein 2;CRIP2;ortholog	zinc ion binding(GO:0008270);metal ion binding(GO:0046872);protein binding(GO:0005515);metal ion binding(GO:0046872);protein binding(GO:0005515)	hemopoiesis(GO:0030097);positive regulation of cell proliferation(GO:0008284)	extracellular matrix(GO:0031012);cell cortex(GO:0005938)
MDGA1	MAM domain-containing glycosylphosphatidylinositol anchor protein 1;MDGA1;ortholog	molecular_function(GO:0003674)	neuron migration(GO:0001764);C-terminal protein lipidation(GO:0006501);spinal cord association neuron differentiation(GO:0021527);brain development(GO:0007420)	plasma membrane(GO:0005886);extracellular space(GO:0005615);extracellular region(GO:0005576);membrane(GO:0016020);anchored component of plasma membrane(GO:0046658);anchored component of plasma membrane(GO:0046658)
ST6GALNAC2	Alpha-N-acetylgalactosaminide alpha-2,6-sialyltransferase 2;ST6GALNAC2;ortholog	alpha-N-acetylgalactosaminide alpha-2,6-sialyltransferase activity(GO:0001665);sialyltransferase activity(GO:0008373);sialyltransferase activity(GO:0008373);sialyltransferase activity(GO:0008373)	oligosaccharide metabolic process(GO:0009311);protein N-linked glycosylation via asparagine(GO:0018279);O-glycan processing(GO:0016266);protein glycosylation(GO:0006486);sialylation(GO:0097503);sialylation(GO:0097503)	Golgi membrane(GO:0000139);integral component of membrane(GO:0016021);Golgi membrane(GO:0000139);Golgi membrane(GO:0000139)
TCN1	Transcobalamin-1;TCN1;ortholog	cobalamin binding(GO:0031419)	cobalamin metabolic process(GO:0009235);neutrophil degranulation(GO:0043312);cobalamin transport(GO:0015889);cobalt ion transport(GO:0006824)	extracellular region(GO:0005576);extracellular region(GO:0005576);specific granule lumen(GO:0035580);extracellular space(GO:0005615);extracellular region(GO:0005576);extracellular region(GO:0005576);extracellular region(GO:0005576);tertiary granule lumen(GO:1904724)
FEZ1	Leucine zipper putative tumor suppressor 1;LZTS1;ortholog	protein binding(GO:0005515);protein binding(GO:0005515);DNA binding transcription factor activity(GO:0003700);DNA binding transcription factor activity(GO:0003700);DNA binding(GO:0003677);protein binding(GO:0005515);protein binding(GO:0005515);microtubule binding(GO:0008017);protein binding(GO:0005515);protein binding(GO:0005515);protein binding(GO:0005515);protein binding(GO:0005515)	transcription, DNA-templated(GO:0006351);transcription, DNA-templated(GO:0006351);regulation of transcription, DNA-templated(GO:0006355);transcription, DNA-templated(GO:0006351);regulation of transcription, DNA-templated(GO:0006355);mitotic cell cycle phase transition(GO:0044772);negative regulation of macroautophagy(GO:0016242);regulation of transcription, DNA-templated(GO:0006355)	cytoplasm(GO:0005737);postsynaptic membrane(GO:0045211);dendritic spine(GO:0043197);postsynaptic density(GO:0014069);cell junction(GO:0030054);postsynaptic density(GO:0014069)
NET1	Neuroepithelial cell-transforming gene 1 protein;NET1;ortholog	Rho guanyl-nucleotide exchange factor activity(GO:0005089);guanyl-nucleotide exchange factor activity(GO:0005085);guanyl-nucleotide exchange factor activity(GO:0005085);guanyl-nucleotide exchange factor activity(GO:0005085);protein binding(GO:0005515);protein binding(GO:0005515);Rho guanyl-nucleotide exchange factor activity(GO:0005089);GTP-Rho binding(GO:0017049);Rho guanyl-nucleotide exchange f…	positive regulation of GTPase activity(GO:0043547);positive regulation of GTPase activity(GO:0043547);regulation of cell growth(GO:0001558);intracellular signal transduction(GO:0035556);positive regulation of GTPase activity(GO:0043547);positive regulation of GTPase activity(GO:0043547);regulation of Rho protein signal transduction(GO:0035023);G-protein coupled receptor signaling pathway(GO:00071…	nucleus(GO:0005634);intracellular(GO:0005622);plasma membrane(GO:0005886);cytosol(GO:0005829);cytosol(GO:0005829);cytosol(GO:0005829)
NET1	Sodium-dependent noradrenaline transporter;SLC6A2;ortholog	protein binding(GO:0005515);protein binding(GO:0005515);norepinephrine:sodium symporter activity(GO:0005334);norepinephrine transmembrane transporter activity(GO:0005333);protein binding(GO:0005515);protein binding(GO:0005515);neurotransmitter:sodium symporter activity(GO:0005328);monoamine transmembrane transporter activity(GO:0008504);beta-tubulin binding(GO:0048487);metal ion binding(GO:004687…	chemical synaptic transmission(GO:0007268);monoamine transport(GO:0015844);transport(GO:0006810);transport(GO:0006810);transport(GO:0006810);response to drug(GO:0042493);neurotransmitter transport(GO:0006836);norepinephrine transport(GO:0015874);neurotransmitter transport(GO:0006836);neurotransmitter transport(GO:0006836);neurotransmitter transport(GO:0006836);neurotransmitter transport(GO:000683…	integral component of plasma membrane(GO:0005887);membrane raft(GO:0045121);plasma membrane(GO:0005886);neuron projection(GO:0043005);cell surface(GO:0009986);membrane(GO:0016020);cell surface(GO:0009986);integral component of membrane(GO:0016021);integral component of plasma membrane(GO:0005887);integral component of plasma membrane(GO:0005887);integral component of membrane(GO:0016021);integral…
EPHB1	Ephrin type-B receptor 1;EPHB1;ortholog	protein binding(GO:0005515);transmembrane-ephrin receptor activity(GO:0005005);protein binding(GO:0005515);protein binding(GO:0005515);protein binding(GO:0005515);protein binding(GO:0005515);protein binding(GO:0005515);protein binding(GO:0005515);protein binding(GO:0005515);protein binding(GO:0005515);protein binding(GO:0005515);protein binding(GO:0005515);protein binding(GO:0005515);protein bind…	establishment of cell polarity(GO:0030010);central nervous system projection neuron axonogenesis(GO:0021952);neurogenesis(GO:0022008);optic nerve morphogenesis(GO:0021631);angiogenesis(GO:0001525);peptidyl-tyrosine phosphorylation(GO:0018108);immunological synapse formation(GO:0001771);peptidyl-tyrosine phosphorylation(GO:0018108);skeletal muscle satellite cell activation(GO:0014719);axon guidanc…	plasma membrane(GO:0005886);plasma membrane(GO:0005886);plasma membrane(GO:0005886);plasma membrane(GO:0005886);plasma membrane(GO:0005886);plasma membrane(GO:0005886);cytosol(GO:0005829);extracellular region(GO:0005576);cytosol(GO:0005829);endoplasmic reticulum(GO:0005783);plasma membrane(GO:0005886);plasma membrane(GO:0005886);plasma membrane(GO:0005886);plasma membrane(GO:0005886);plasma membr…
RORC	Nuclear receptor ROR-gamma;RORC;ortholog	protein binding(GO:0005515);protein binding(GO:0005515);nuclear receptor activity(GO:0004879);steroid hormone receptor activity(GO:0003707);RNA polymerase II proximal promoter sequence-specific DNA binding(GO:0000978);DNA binding transcription factor activity(GO:0003700);DNA binding transcription factor activity(GO:0003700);transcriptional repressor activity, RNA polymerase II proximal promoter s…	negative regulation of thymocyte apoptotic process(GO:0070244);lymph node development(GO:0048535);regulation of transcription involved in cell fate commitment(GO:0060850);T-helper cell differentiation(GO:0042093);negative regulation of transcription from RNA polymerase II promoter(GO:0000122);Peyer's patch development(GO:0048541);T-helper 17 cell differentiation(GO:0072539);circadian regulation o…	nuclear body(GO:0016604);nucleoplasm(GO:0005654);nucleus(GO:0005634);nucleoplasm(GO:0005654);nucleus(GO:0005634)
ZNF595	Zinc finger protein 595;ZNF595;ortholog	metal ion binding(GO:0046872);DNA binding transcription factor activity(GO:0003700);DNA binding transcription factor activity(GO:0003700);DNA binding(GO:0003677);metal ion binding(GO:0046872);nucleic acid binding(GO:0003676)	regulation of transcription, DNA-templated(GO:0006355);transcription, DNA-templated(GO:0006351);regulation of transcription, DNA-templated(GO:0006355);transcription, DNA-templated(GO:0006351);transcription, DNA-templated(GO:0006351);regulation of transcription, DNA-templated(GO:0006355);regulation of transcription, DNA-templated(GO:0006355);regulation of transcription, DNA-templated(GO:0006355);r…	intracellular(GO:0005622);nucleus(GO:0005634)
NET1	Netrin-1;NTN1;ortholog	protein binding(GO:0005515);protein binding(GO:0005515);protein binding(GO:0005515);protein binding(GO:0005515);protein binding(GO:0005515);protein binding(GO:0005515);protein binding(GO:0005515);protein binding(GO:0005515);protein binding(GO:0005515);protein binding(GO:0005515);protein binding(GO:0005515);protein binding(GO:0005515);protein binding(GO:0005515);protein binding(GO:0005515)	nuclear migration(GO:0007097);axon guidance(GO:0007411);Ras protein signal transduction(GO:0007265);substrate-dependent cell migration, cell extension(GO:0006930);apoptotic process(GO:0006915);apoptotic process(GO:0006915);neuron migration(GO:0001764);inner ear morphogenesis(GO:0042472);positive regulation of cell proliferation(GO:0008284);regulation of cell migration(GO:0030334);anterior/posteri…	extracellular region(GO:0005576);extracellular region(GO:0005576);extracellular region(GO:0005576);extracellular region(GO:0005576);extracellular region(GO:0005576);extracellular region(GO:0005576);extracellular region(GO:0005576);extracellular region(GO:0005576);extracellular region(GO:0005576);extracellular region(GO:0005576);extracellular region(GO:0005576);basement membrane(GO:0005604);cytopl…
SLC22A1	Solute carrier family 22 member 1;SLC22A1;ortholog	organic anion transmembrane transporter activity(GO:0008514);norepinephrine transmembrane transporter activity(GO:0005333);organic cation transmembrane transporter activity(GO:0015101);secondary active organic cation transmembrane transporter activity(GO:0008513);dopamine transmembrane transporter activity(GO:0005329);acetylcholine transmembrane transporter activity(GO:0005277);protein binding(GO…	drug transmembrane transport(GO:0006855);neurotransmitter transport(GO:0006836);organic cation transport(GO:0015695);epinephrine transport(GO:0048241);establishment or maintenance of transmembrane electrochemical gradient(GO:0010248);norepinephrine transport(GO:0015874);quaternary ammonium group transport(GO:0015697);dopamine transport(GO:0015872);organic anion transport(GO:0015711);ammonium tran…	integral component of membrane(GO:0016021);basolateral plasma membrane(GO:0016323);membrane(GO:0016020);integral component of plasma membrane(GO:0005887);plasma membrane(GO:0005886);plasma membrane(GO:0005886);plasma membrane(GO:0005886)
CA6	Carbonic anhydrase 6;CA6;ortholog	carbonate dehydratase activity(GO:0004089);carbonate dehydratase activity(GO:0004089);carbonate dehydratase activity(GO:0004089);zinc ion binding(GO:0008270);carbonate dehydratase activity(GO:0004089);protein binding(GO:0005515);zinc ion binding(GO:0008270);protein binding(GO:0005515);protein binding(GO:0005515);protein binding(GO:0005515);zinc ion binding(GO:0008270);protein binding(GO:0005515);…	detection of chemical stimulus involved in sensory perception of bitter taste(GO:0001580);one-carbon metabolic process(GO:0006730);bicarbonate transport(GO:0015701);one-carbon metabolic process(GO:0006730);one-carbon metabolic process(GO:0006730);one-carbon metabolic process(GO:0006730);one-carbon metabolic process(GO:0006730);one-carbon metabolic process(GO:0006730)	extracellular space(GO:0005615);extracellular space(GO:0005615);extracellular region(GO:0005576);extracellular region(GO:0005576);extracellular exosome(GO:0070062)
MFAP3L	Microfibrillar-associated protein 3-like;MFAP3L;ortholog	protein binding(GO:0005515);protein binding(GO:0005515)		integral component of membrane(GO:0016021);integral component of membrane(GO:0016021);integral component of membrane(GO:0016021);plasma membrane(GO:0005886);nucleus(GO:0005634);plasma membrane(GO:0005886);cytoplasm(GO:0005737)
PLA2G7	Platelet-activating factor acetylhydrolase;PLA2G7;ortholog	phospholipid binding(GO:0005543);1-alkyl-2-acetylglycerophosphocholine esterase activity(GO:0003847);calcium-independent phospholipase A2 activity(GO:0047499);hydrolase activity, acting on ester bonds(GO:0016788)	lipid oxidation(GO:0034440);low-density lipoprotein particle remodeling(GO:0034374);lipid catabolic process(GO:0016042);plasma lipoprotein particle oxidation(GO:0034441);positive regulation of monocyte chemotaxis(GO:0090026);positive regulation of inflammatory response(GO:0050729);platelet activating factor metabolic process(GO:0046469)	cytoplasm(GO:0005737);extracellular region(GO:0005576);low-density lipoprotein particle(GO:0034362)
MYBPH	Myosin-binding protein H;MYBPH;ortholog	structural molecule activity conferring elasticity(GO:0097493);actin filament binding(GO:0051015);protein binding(GO:0005515);structural constituent of muscle(GO:0008307);protein binding(GO:0005515);protein binding(GO:0005515);protein binding(GO:0005515);protein binding(GO:0005515);protein binding(GO:0005515);muscle alpha-actinin binding(GO:0051371)	actin filament organization(GO:0007015);regulation of striated muscle contraction(GO:0006942);striated muscle myosin thick filament assembly(GO:0071688);sarcomere organization(GO:0045214);cell adhesion(GO:0007155)	M band(GO:0031430);Z disc(GO:0030018);muscle myosin complex(GO:0005859);myosin filament(GO:0032982)
HDC	Histidine decarboxylase;HDC;ortholog	protein binding(GO:0005515);pyridoxal phosphate binding(GO:0030170);protein binding(GO:0005515);histidine decarboxylase activity(GO:0004398);histidine decarboxylase activity(GO:0004398);pyridoxal phosphate binding(GO:0030170);carboxy-lyase activity(GO:0016831)	histamine biosynthetic process(GO:0001694);histamine biosynthetic process(GO:0001694);histamine biosynthetic process(GO:0001694);histidine catabolic process(GO:0006548);histidine metabolic process(GO:0006547);catecholamine biosynthetic process(GO:0042423);cellular amino acid metabolic process(GO:0006520)	cytosol(GO:0005829)
PDE9A	High affinity cGMP-specific 3',5'-cyclic phosphodiesterase 9A;PDE9A;ortholog	protein binding(GO:0005515);protein binding(GO:0005515);protein binding(GO:0005515);3',5'-cyclic-nucleotide phosphodiesterase activity(GO:0004114);protein binding(GO:0005515);protein binding(GO:0005515);protein binding(GO:0005515);protein binding(GO:0005515);protein binding(GO:0005515);protein binding(GO:0005515);protein binding(GO:0005515);protein binding(GO:0005515);protein binding(GO:0005515);…	cGMP metabolic process(GO:0046068);cGMP-mediated signaling(GO:0019934);positive regulation of cardiac muscle hypertrophy(GO:0010613);signal transduction(GO:0007165);cGMP catabolic process(GO:0046069);cGMP catabolic process(GO:0046069)	cytosol(GO:0005829);cytosol(GO:0005829);Golgi apparatus(GO:0005794);endoplasmic reticulum(GO:0005783);perikaryon(GO:0043204);sarcolemma(GO:0042383);ruffle membrane(GO:0032587);perinuclear region of cytoplasm(GO:0048471)
SLC22A17	Solute carrier family 22 member 17;SLC22A17;ortholog	transmembrane transporter activity(GO:0022857);transmembrane transporter activity(GO:0022857);transmembrane transporter activity(GO:0022857);transmembrane transporter activity(GO:0022857);transmembrane transporter activity(GO:0022857);transmembrane transporter activity(GO:0022857);transmembrane transporter activity(GO:0022857);transmembrane transporter activity(GO:0022857);organic anion transmemb…	organic anion transport(GO:0015711);signal transduction(GO:0007165);cellular iron ion homeostasis(GO:0006879);transmembrane transport(GO:0055085);siderophore transport(GO:0015891);transmembrane transport(GO:0055085)	integral component of organelle membrane(GO:0031301);integral component of plasma membrane(GO:0005887);plasma membrane(GO:0005886);vacuolar membrane(GO:0005774);integral component of membrane(GO:0016021)
ANGPT1	Angiopoietin-1;ANGPT1;ortholog	receptor tyrosine kinase binding(GO:0030971);receptor tyrosine kinase binding(GO:0030971);receptor tyrosine kinase binding(GO:0030971);protein binding(GO:0005515);Ras guanyl-nucleotide exchange factor activity(GO:0005088);protein binding(GO:0005515);receptor tyrosine kinase binding(GO:0030971);receptor tyrosine kinase binding(GO:0030971)	protein localization to cell surface(GO:0034394);in utero embryonic development(GO:0001701);positive regulation of phosphatidylinositol 3-kinase signaling(GO:0014068);MAPK cascade(GO:0000165);negative regulation of cell adhesion(GO:0007162);negative regulation of protein phosphorylation(GO:0001933);positive regulation of peptidyl-serine phosphorylation(GO:0033138);positive regulation of endotheli…	extracellular region(GO:0005576);extracellular region(GO:0005576);extracellular region(GO:0005576);extracellular region(GO:0005576);extracellular region(GO:0005576);extracellular region(GO:0005576);extracellular region(GO:0005576);extracellular region(GO:0005576);extracellular space(GO:0005615);extracellular region(GO:0005576);extracellular region(GO:0005576);extracellular region(GO:0005576);extr…
SLC12A1	Solute carrier family 12 member 1;SLC12A1;ortholog	sodium:potassium:chloride symporter activity(GO:0008511);cation:chloride symporter activity(GO:0015377);transporter activity(GO:0005215);transporter activity(GO:0005215);transporter activity(GO:0005215);transporter activity(GO:0005215)	ion transport(GO:0006811);transmembrane transport(GO:0055085);transmembrane transport(GO:0055085);ion transport(GO:0006811);ion transport(GO:0006811);transport(GO:0006810);transport(GO:0006810);transport(GO:0006810);sodium ion transport(GO:0006814);ion transport(GO:0006811);chloride transmembrane transport(GO:1902476);potassium ion transport(GO:0006813);ion transmembrane transport(GO:0034220);ion…	extracellular exosome(GO:0070062);extracellular exosome(GO:0070062);apical plasma membrane(GO:0016324);plasma membrane(GO:0005886);integral component of membrane(GO:0016021);membrane(GO:0016020);extracellular exosome(GO:0070062);integral component of membrane(GO:0016021);extracellular exosome(GO:0070062);integral component of membrane(GO:0016021);extracellular exosome(GO:0070062);integral compone…
ENHO	Adropin;ENHO;ortholog		positive regulation of Notch signaling pathway(GO:0045747)	extracellular region(GO:0005576);plasma membrane(GO:0005886)
WNT7A	Protein Wnt-7a;WNT7A;ortholog	protein binding(GO:0005515);protein binding(GO:0005515);protein binding(GO:0005515);protein binding(GO:0005515);cytokine activity(GO:0005125);frizzled binding(GO:0005109);receptor binding(GO:0005102);receptor ligand activity(GO:0048018);receptor ligand activity(GO:0048018);receptor ligand activity(GO:0048018)	positive regulation of transcription, DNA-templated(GO:0045893);positive regulation of transcription from RNA polymerase II promoter(GO:0045944);angiogenesis(GO:0001525);embryonic axis specification(GO:0000578);cartilage condensation(GO:0001502);chondrocyte differentiation(GO:0002062);sex differentiation(GO:0007548);skeletal muscle satellite cell maintenance involved in skeletal muscle regenerati…	endocytic vesicle membrane(GO:0030666);endoplasmic reticulum lumen(GO:0005788);extracellular space(GO:0005615);proteinaceous extracellular matrix(GO:0005578);extracellular region(GO:0005576);Golgi lumen(GO:0005796);cell surface(GO:0009986);Golgi lumen(GO:0005796);Golgi lumen(GO:0005796);cell surface(GO:0009986);plasma membrane(GO:0005886);plasma membrane(GO:0005886);plasma membrane(GO:0005886);ex…
TMTC1	Transmembrane and TPR repeat-containing protein 1;TMTC1;ortholog		RNA processing(GO:0006396);RNA processing(GO:0006396)	integral component of membrane(GO:0016021);integral component of membrane(GO:0016021);mitochondrion(GO:0005739);integral component of membrane(GO:0016021);integral component of membrane(GO:0016021)
KLRC1	NKG2-A/NKG2-B type II integral membrane protein;KLRC1;ortholog	protein binding(GO:0005515);protein binding(GO:0005515);protein binding(GO:0005515);protein binding(GO:0005515);transmembrane signaling receptor activity(GO:0004888);MHC class I protein complex binding(GO:0023024);carbohydrate binding(GO:0030246);protein binding(GO:0005515);protein binding(GO:0005515);protein binding(GO:0005515);protein binding(GO:0005515);carbohydrate binding(GO:0030246);carbohy…	cell surface receptor signaling pathway(GO:0007166);regulation of immune response(GO:0050776)	receptor complex(GO:0043235);integral component of plasma membrane(GO:0005887);plasma membrane(GO:0005886);integral component of membrane(GO:0016021);integral component of membrane(GO:0016021)
KIAA0319	Dyslexia-associated protein KIAA0319;KIAA0319;ortholog	protein binding(GO:0005515);protein binding(GO:0005515)	membrane organization(GO:0061024);membrane organization(GO:0061024);neuron migration(GO:0001764);negative regulation of dendrite development(GO:2000171)	integral component of membrane(GO:0016021);plasma membrane(GO:0005886);plasma membrane(GO:0005886);plasma membrane(GO:0005886);plasma membrane(GO:0005886);early endosome(GO:0005769);plasma membrane(GO:0005886);early endosome membrane(GO:0031901);plasma membrane(GO:0005886);plasma membrane(GO:0005886);plasma membrane(GO:0005886);plasma membrane(GO:0005886);plasma membrane(GO:0005886);plasma membra…
CKB	Creatine kinase B-type;CKB;ortholog	ATP binding(GO:0005524);protein binding(GO:0005515);creatine kinase activity(GO:0004111);kinase activity(GO:0016301);kinase activity(GO:0016301);kinase activity(GO:0016301);kinase activity(GO:0016301);kinase activity(GO:0016301);ATP binding(GO:0005524);ATP binding(GO:0005524);ATP binding(GO:0005524);ubiquitin protein ligase binding(GO:0031625);protein binding(GO:0005515);protein binding(GO:000551…	phosphorylation(GO:0016310);cellular chloride ion homeostasis(GO:0030644);substantia nigra development(GO:0021762);creatine metabolic process(GO:0006600);phosphorylation(GO:0016310);cerebellum development(GO:0021549);phosphorylation(GO:0016310);phosphorylation(GO:0016310);phosphorylation(GO:0016310);phosphorylation(GO:0016310)	cytosol(GO:0005829);cytosol(GO:0005829);mitochondrion(GO:0005739);nucleus(GO:0005634);extracellular space(GO:0005615);neuronal cell body(GO:0043025);extracellular exosome(GO:0070062);dendrite(GO:0030425);extracellular exosome(GO:0070062);myelin sheath(GO:0043209);extracellular exosome(GO:0070062);extracellular exosome(GO:0070062);cytosol(GO:0005829)
BOK	Bcl-2-related ovarian killer protein;BOK;ortholog	protein binding(GO:0005515);receptor binding(GO:0005102);protein binding(GO:0005515);protein binding(GO:0005515);protein binding(GO:0005515);protein homodimerization activity(GO:0042803);protein homodimerization activity(GO:0042803);ubiquitin protein ligase binding(GO:0031625);protein heterodimerization activity(GO:0046982);BH domain binding(GO:0051400);protein heterodimerization activity(GO:0046…	oligodendrocyte differentiation(GO:0048709);regulation of cytosolic calcium ion concentration(GO:0051480);neuron apoptotic process(GO:0051402);negative regulation of neuron apoptotic process(GO:0043524);positive regulation of apoptotic process(GO:0043065);activation of cysteine-type endopeptidase activity involved in apoptotic process(GO:0006919);protein oligomerization(GO:0051259);apoptotic proc…	mitochondrion(GO:0005739);mitochondrion(GO:0005739);nucleus(GO:0005634);cytoplasm(GO:0005737);nucleus(GO:0005634);nucleus(GO:0005634);cytoplasm(GO:0005737);nuclear outer membrane(GO:0005640);cytoplasm(GO:0005737);cytoplasm(GO:0005737);mitochondrion(GO:0005739);membrane(GO:0016020);Golgi apparatus(GO:0005794);endoplasmic reticulum membrane(GO:0005789);mitochondrial outer membrane(GO:0005741);endop…
FZD6	Frizzled-6;FZD6;ortholog	G-protein coupled receptor activity(GO:0004930);G-protein coupled receptor activity(GO:0004930);G-protein coupled receptor activity(GO:0004930);G-protein coupled receptor activity(GO:0004930);G-protein coupled receptor activity(GO:0004930);protein binding(GO:0005515);Wnt-protein binding(GO:0017147);protein binding(GO:0005515);Wnt-protein binding(GO:0017147);protein binding(GO:0005515);protein bin…	Wnt signaling pathway(GO:0016055);neural tube closure(GO:0001843);G-protein coupled receptor signaling pathway(GO:0007186);embryonic nail plate morphogenesis(GO:0035880);Wnt signaling pathway(GO:0016055);hair follicle development(GO:0001942);Wnt signaling pathway, calcium modulating pathway(GO:0007223);non-canonical Wnt signaling pathway(GO:0035567);cell proliferation in midbrain(GO:0033278);plat…	cell surface(GO:0009986);cell surface(GO:0009986);integral component of plasma membrane(GO:0005887);plasma membrane(GO:0005886);plasma membrane(GO:0005886);plasma membrane(GO:0005886);integral component of membrane(GO:0016021);integral component of membrane(GO:0016021);apical plasma membrane(GO:0016324);cytoplasmic vesicle membrane(GO:0030659);apicolateral plasma membrane(GO:0016327)
TUB	Tubby protein homolog;TUB;ortholog	protein complex binding(GO:0032403);phosphatidylinositol binding(GO:0035091)	positive regulation of phagocytosis(GO:0050766);phagocytosis, recognition(GO:0006910);photoreceptor cell maintenance(GO:0045494);protein localization to photoreceptor outer segment(GO:1903546);response to hormone(GO:0009725);receptor localization to non-motile cilium(GO:0097500);retina development in camera-type eye(GO:0060041);sensory perception of sound(GO:0007605)	nucleus(GO:0005634);extracellular region(GO:0005576);cytoplasm(GO:0005737);cytosol(GO:0005829);cilium(GO:0005929);plasma membrane(GO:0005886)
TNFRSF25	Tumor necrosis factor receptor superfamily member 25;TNFRSF25;ortholog	receptor activity(GO:0004872);tumor necrosis factor-activated receptor activity(GO:0005031);tumor necrosis factor-activated receptor activity(GO:0005031)	response to lipopolysaccharide(GO:0032496);multicellular organism development(GO:0007275);cell surface receptor signaling pathway(GO:0007166);apoptotic process(GO:0006915);apoptotic process(GO:0006915);inflammatory response(GO:0006954);signal transduction(GO:0007165);signal transduction(GO:0007165);immune response(GO:0006955);regulation of apoptotic process(GO:0042981);regulation of apoptotic pro…	extracellular region(GO:0005576);plasma membrane(GO:0005886);cytosol(GO:0005829);plasma membrane(GO:0005886);integral component of plasma membrane(GO:0005887)
SUSD4	Sushi domain-containing protein 4;SUSD4;ortholog		negative regulation of complement activation, alternative pathway(GO:0045957);innate immune response(GO:0045087);regulation of complement activation(GO:0030449);complement activation, classical pathway(GO:0006958);negative regulation of complement activation, classical pathway(GO:0045959);negative regulation of complement activation, classical pathway(GO:0045959)	integral component of membrane(GO:0016021);integral component of membrane(GO:0016021);extracellular region(GO:0005576);integral component of membrane(GO:0016021);integral component of membrane(GO:0016021)
AOC3	Membrane primary amine oxidase;AOC3;ortholog	quinone binding(GO:0048038);primary amine oxidase activity(GO:0008131);quinone binding(GO:0048038);primary amine oxidase activity(GO:0008131);primary amine oxidase activity(GO:0008131);calcium ion binding(GO:0005509);primary amine oxidase activity(GO:0008131);primary amine oxidase activity(GO:0008131);copper ion binding(GO:0005507);primary amine oxidase activity(GO:0008131);protein binding(GO:000…	xenobiotic metabolic process(GO:0006805);amine metabolic process(GO:0009308);oxidation-reduction process(GO:0055114);negative regulation of primary amine oxidase activity(GO:1902283);amine metabolic process(GO:0009308);inflammatory response(GO:0006954);cell adhesion(GO:0007155);oxidation-reduction process(GO:0055114);amine metabolic process(GO:0009308);response to antibiotic(GO:0046677);amine met…	plasma membrane(GO:0005886);cytoplasm(GO:0005737);Golgi apparatus(GO:0005794);endoplasmic reticulum(GO:0005783);early endosome(GO:0005769);cell surface(GO:0009986);microvillus(GO:0005902);plasma membrane(GO:0005886);cell surface(GO:0009986);integral component of membrane(GO:0016021);cell surface(GO:0009986);cell surface(GO:0009986)
SPON1	Spondin-1;SPON1;ortholog	protein binding(GO:0005515);metal ion binding(GO:0046872);protein binding(GO:0005515)	cell adhesion(GO:0007155);protein O-linked fucosylation(GO:0036066)	extracellular space(GO:0005615);extracellular matrix(GO:0031012);proteinaceous extracellular matrix(GO:0005578);extracellular matrix(GO:0031012);endoplasmic reticulum lumen(GO:0005788);endoplasmic reticulum lumen(GO:0005788);endoplasmic reticulum lumen(GO:0005788)
KY	Kyphoscoliosis peptidase;KY;ortholog	peptidase activity(GO:0008233)	proteolysis(GO:0006508)	Z disc(GO:0030018);cytoskeleton(GO:0005856)
ZSWIM5	Zinc finger SWIM domain-containing protein 5;ZSWIM5;ortholog	zinc ion binding(GO:0008270)		extracellular space(GO:0005615)
ATG9B	Autophagy-related protein 9B;ATG9B;ortholog		protein localization to phagophore assembly site(GO:0034497);autophagy of mitochondrion(GO:0000422);autophagosome assembly(GO:0000045);late nucleophagy(GO:0044805)	phagophore assembly site(GO:0000407);cytoplasmic vesicle(GO:0031410);autophagosome membrane(GO:0000421);integral component of membrane(GO:0016021);autophagosome(GO:0005776)
C3orf57	Serine palmitoyltransferase small subunit B;SPTSSB;ortholog	serine C-palmitoyltransferase activity(GO:0004758);protein binding(GO:0005515);serine C-palmitoyltransferase activity(GO:0004758);protein binding(GO:0005515)	sphingolipid biosynthetic process(GO:0030148);sphingolipid biosynthetic process(GO:0030148);endoplasmic reticulum organization(GO:0007029);regulation of serine C-palmitoyltransferase activity(GO:1904220);ceramide biosynthetic process(GO:0046513)	endoplasmic reticulum membrane(GO:0005789);integral component of membrane(GO:0016021);serine C-palmitoyltransferase complex(GO:0017059)
PPFIA4	Liprin-alpha-4;PPFIA4;ortholog	protein binding(GO:0005515);protein binding(GO:0005515)	glutamate secretion(GO:0014047);neurotransmitter secretion(GO:0007269)	cytosol(GO:0005829);cytosol(GO:0005829);cytosol(GO:0005829);cytosol(GO:0005829);intracellular(GO:0005622);cytosol(GO:0005829);cytosol(GO:0005829);cytosol(GO:0005829);cytosol(GO:0005829);cytosol(GO:0005829);synapse(GO:0045202);cytosol(GO:0005829);cell surface(GO:0009986);cell surface(GO:0009986);cytosol(GO:0005829);presynaptic active zone(GO:0048786);presynaptic active zone(GO:0048786);presynaptic…
CPA3	Carboxypeptidase A4;CPA4;ortholog	metallocarboxypeptidase activity(GO:0004181);metallocarboxypeptidase activity(GO:0004181);protein binding(GO:0005515);zinc ion binding(GO:0008270);metallocarboxypeptidase activity(GO:0004181);metallocarboxypeptidase activity(GO:0004181);metallocarboxypeptidase activity(GO:0004181);zinc ion binding(GO:0008270);zinc ion binding(GO:0008270);protein binding(GO:0005515);zinc ion binding(GO:0008270)	proteolysis(GO:0006508);proteolysis(GO:0006508);proteolysis(GO:0006508);proteolysis(GO:0006508);histone acetylation(GO:0016573)	extracellular space(GO:0005615);cellular_component(GO:0005575)
ZNF132	Zinc finger protein 132;ZNF132;ortholog	metal ion binding(GO:0046872);nucleic acid binding(GO:0003676);metal ion binding(GO:0046872);DNA binding transcription factor activity(GO:0003700);DNA binding transcription factor activity(GO:0003700);DNA binding(GO:0003677)	regulation of transcription, DNA-templated(GO:0006355);regulation of transcription, DNA-templated(GO:0006355);regulation of transcription, DNA-templated(GO:0006355);transcription, DNA-templated(GO:0006351);transcription, DNA-templated(GO:0006351);transcription, DNA-templated(GO:0006351);regulation of transcription, DNA-templated(GO:0006355);regulation of transcription, DNA-templated(GO:0006355);r…	nucleus(GO:0005634);intracellular(GO:0005622)
ZNF662	Zinc finger protein 662;ZNF662;ortholog	DNA binding(GO:0003677);protein binding(GO:0005515);protein binding(GO:0005515);metal ion binding(GO:0046872);protein binding(GO:0005515);nucleic acid binding(GO:0003676);protein binding(GO:0005515)	transcription, DNA-templated(GO:0006351);transcription, DNA-templated(GO:0006351);regulation of transcription, DNA-templated(GO:0006355);regulation of transcription, DNA-templated(GO:0006355);regulation of transcription, DNA-templated(GO:0006355);transcription, DNA-templated(GO:0006351);regulation of transcription, DNA-templated(GO:0006355);regulation of transcription, DNA-templated(GO:0006355);r…	intracellular(GO:0005622);nucleus(GO:0005634)
HOOK1	Protein Hook homolog 1;HOOK1;ortholog	dynein light intermediate chain binding(GO:0051959);identical protein binding(GO:0042802);protein binding(GO:0005515);protein binding(GO:0005515);identical protein binding(GO:0042802);protein binding(GO:0005515);protein binding(GO:0005515);protein binding(GO:0005515);microtubule binding(GO:0008017);protein binding(GO:0005515);protein binding(GO:0005515);protein binding(GO:0005515);protein binding…	early endosome to late endosome transport(GO:0045022);multicellular organism development(GO:0007275);cytoplasmic microtubule organization(GO:0031122);lysosome organization(GO:0007040);endosome organization(GO:0007032);spermatid development(GO:0007286);cytoskeleton-dependent intracellular transport(GO:0030705);protein transport(GO:0015031);endosome to lysosome transport(GO:0008333)	cytosol(GO:0005829);centrosome(GO:0005813);FHF complex(GO:0070695);microtubule(GO:0005874);HOPS complex(GO:0030897)
LRRN3	Leucine-rich repeat neuronal protein 3 (Fragment);LRRN3;ortholog
RPGRIP1	X-linked retinitis pigmentosa GTPase regulator-interacting protein 1;RPGRIP1;ortholog	protein binding(GO:0005515);protein binding(GO:0005515);protein binding(GO:0005515);protein binding(GO:0005515);protein binding(GO:0005515);protein binding(GO:0005515);protein binding(GO:0005515);protein binding(GO:0005515);protein binding(GO:0005515);protein binding(GO:0005515);protein binding(GO:0005515);protein binding(GO:0005515);protein binding(GO:0005515);protein binding(GO:0005515);protein…	eye photoreceptor cell development(GO:0042462);eye photoreceptor cell development(GO:0042462);response to stimulus(GO:0050896);visual perception(GO:0007601);eye photoreceptor cell development(GO:0042462);visual perception(GO:0007601);eye photoreceptor cell development(GO:0042462);neural precursor cell proliferation(GO:0061351);eye photoreceptor cell development(GO:0042462);retina development in c…	photoreceptor connecting cilium(GO:0032391);photoreceptor connecting cilium(GO:0032391);axoneme(GO:0005930);photoreceptor connecting cilium(GO:0032391);axoneme(GO:0005930);photoreceptor connecting cilium(GO:0032391);photoreceptor connecting cilium(GO:0032391);photoreceptor connecting cilium(GO:0032391);photoreceptor connecting cilium(GO:0032391)
TNK1	Non-receptor tyrosine-protein kinase TNK1;TNK1;ortholog	signal transducer activity(GO:0004871);non-membrane spanning protein tyrosine kinase activity(GO:0004715);non-membrane spanning protein tyrosine kinase activity(GO:0004715);protein tyrosine kinase activity(GO:0004713);signal transducer activity(GO:0004871);signal transducer activity(GO:0004871);protein binding(GO:0005515);receptor binding(GO:0005102);protein binding(GO:0005515);protein binding(GO…	protein autophosphorylation(GO:0046777);negative regulation of Ras protein signal transduction(GO:0046580);innate immune response(GO:0045087);regulation of cell proliferation(GO:0042127);peptidyl-tyrosine autophosphorylation(GO:0038083);negative regulation of cell growth(GO:0030308);cell differentiation(GO:0030154);protein phosphorylation(GO:0006468);cell migration(GO:0016477);transmembrane recep…	extrinsic component of cytoplasmic side of plasma membrane(GO:0031234);membrane(GO:0016020);cytosol(GO:0005829);cytoplasm(GO:0005737)
AKAP12	A-kinase anchor protein 12;AKAP12;ortholog	adenylate cyclase binding(GO:0008179);adenylate cyclase binding(GO:0008179);protein binding(GO:0005515);protein kinase A binding(GO:0051018);protein binding(GO:0005515)	regulation of protein kinase C signaling(GO:0090036);G-protein coupled receptor signaling pathway(GO:0007186);protein targeting(GO:0006605);positive regulation of cAMP biosynthetic process(GO:0030819);positive regulation of protein kinase A signaling(GO:0010739)	plasma membrane(GO:0005886);cytoskeleton(GO:0005856);cytosol(GO:0005829);cytoplasm(GO:0005737);cell cortex(GO:0005938);focal adhesion(GO:0005925)
CELSR3	Cadherin EGF LAG seven-pass G-type receptor 3;CELSR3;ortholog	protein binding(GO:0005515);calcium ion binding(GO:0005509);G-protein coupled receptor activity(GO:0004930);G-protein coupled receptor activity(GO:0004930);G-protein coupled receptor activity(GO:0004930);G-protein coupled receptor activity(GO:0004930);G-protein coupled receptor activity(GO:0004930);protein binding(GO:0005515)	regulation of protein phosphorylation(GO:0001932);homophilic cell adhesion via plasma membrane adhesion molecules(GO:0007156);neuron migration(GO:0001764);planar cell polarity pathway involved in axon guidance(GO:1904938);regulation of protein localization(GO:0032880);axonal fasciculation(GO:0007413);G-protein coupled receptor signaling pathway(GO:0007186);dopaminergic neuron axon guidance(GO:003…	plasma membrane(GO:0005886);integral component of membrane(GO:0016021)
CPAMD8	C3 and PZP-like alpha-2-macroglobulin domain-containing protein 8;CPAMD8;ortholog	serine-type endopeptidase inhibitor activity(GO:0004867);endopeptidase inhibitor activity(GO:0004866)	negative regulation of endopeptidase activity(GO:0010951);eye development(GO:0001654);negative regulation of endopeptidase activity(GO:0010951);negative regulation of endopeptidase activity(GO:0010951)	extracellular region(GO:0005576);plasma membrane(GO:0005886);extracellular space(GO:0005615);extracellular region(GO:0005576)
OLFM4	Olfactomedin-4;OLFM4;ortholog	cadherin binding(GO:0045296);protein homodimerization activity(GO:0042803);protein binding(GO:0005515);protein binding(GO:0005515);protein binding(GO:0005515);protein binding(GO:0005515);protein binding(GO:0005515);protein binding(GO:0005515);protein binding(GO:0005515);catalytic activity(GO:0003824);protein binding(GO:0005515);protein binding(GO:0005515);protein binding(GO:0005515)	cell adhesion(GO:0007155);protein homooligomerization(GO:0051260);neutrophil degranulation(GO:0043312);positive regulation of substrate adhesion-dependent cell spreading(GO:1900026)	extracellular exosome(GO:0070062);perinuclear region of cytoplasm(GO:0048471);specific granule(GO:0042581);specific granule lumen(GO:0035580);extracellular region(GO:0005576);plasma membrane(GO:0005886);extracellular region(GO:0005576);mitochondrion(GO:0005739);extracellular space(GO:0005615);extracellular space(GO:0005615);extracellular space(GO:0005615);tertiary granule lumen(GO:1904724);extrac…
HDC	Immunoglobulin heavy constant gamma 3;IGHG3;ortholog	antigen binding(GO:0003823);immunoglobulin receptor binding(GO:0034987);serine-type endopeptidase activity(GO:0004252);serine-type endopeptidase activity(GO:0004252)	B cell receptor signaling pathway(GO:0050853);retina homeostasis(GO:0001895);innate immune response(GO:0045087);phagocytosis, recognition(GO:0006910);proteolysis(GO:0006508);defense response to bacterium(GO:0042742);positive regulation of B cell activation(GO:0050871);complement activation(GO:0006956);phagocytosis, engulfment(GO:0006911);Fc-gamma receptor signaling pathway involved in phagocytosi…	extracellular region(GO:0005576);external side of plasma membrane(GO:0009897);extracellular region(GO:0005576);extracellular region(GO:0005576);extracellular region(GO:0005576);extracellular region(GO:0005576);extracellular region(GO:0005576);extracellular region(GO:0005576);extracellular region(GO:0005576);extracellular region(GO:0005576);extracellular region(GO:0005576);extracellular region(GO:…
THBD	Thrombomodulin;THBD;ortholog	calcium ion binding(GO:0005509);transmembrane signaling receptor activity(GO:0004888);receptor activity(GO:0004872);protein binding(GO:0005515);protein binding(GO:0005515);protein binding(GO:0005515);protein binding(GO:0005515)	female pregnancy(GO:0007565);signal transduction(GO:0007165);negative regulation of platelet activation(GO:0010544);negative regulation of fibrinolysis(GO:0051918);response to X-ray(GO:0010165);blood coagulation(GO:0007596);response to cAMP(GO:0051591);negative regulation of blood coagulation(GO:0030195);leukocyte migration(GO:0050900);response to lipopolysaccharide(GO:0032496)	vacuolar membrane(GO:0005774);cell surface(GO:0009986);extracellular space(GO:0005615);cell surface(GO:0009986);plasma membrane(GO:0005886);integral component of plasma membrane(GO:0005887);plasma membrane(GO:0005886);apicolateral plasma membrane(GO:0016327)
DDX3Y	ATP-dependent RNA helicase DDX3Y;DDX3Y;ortholog	nucleic acid binding(GO:0003676);ATP binding(GO:0005524);ATP-dependent RNA helicase activity(GO:0004004);RNA binding(GO:0003723);DNA binding(GO:0003677);ATP binding(GO:0005524)	RNA secondary structure unwinding(GO:0010501);regulation of gene expression(GO:0010468);chromosome segregation(GO:0007059);translational initiation(GO:0006413);translational initiation(GO:0006413)	cytosol(GO:0005829);nucleolus(GO:0005730);nucleus(GO:0005634);cytosol(GO:0005829);cytoplasmic ribonucleoprotein granule(GO:0036464);membrane(GO:0016020);cytosol(GO:0005829)
LGALS9C	Galectin-9C;LGALS9C;ortholog	protein binding(GO:0005515);protein binding(GO:0005515);protein binding(GO:0005515);protein binding(GO:0005515);protein binding(GO:0005515);carbohydrate binding(GO:0030246);carbohydrate binding(GO:0030246);carbohydrate binding(GO:0030246);carbohydrate binding(GO:0030246);carbohydrate binding(GO:0030246);protein binding(GO:0005515);carbohydrate binding(GO:0030246)		cytosol(GO:0005829);cytosol(GO:0005829);cytosol(GO:0005829);cytosol(GO:0005829);cytosol(GO:0005829)
FAM24B	Protein FAM24B;FAM24B;ortholog			extracellular region(GO:0005576)
HRH4	Histamine H4 receptor;HRH4;ortholog	histamine receptor activity(GO:0004969);histamine receptor activity(GO:0004969);histamine receptor activity(GO:0004969)	inflammatory response(GO:0006954);G-protein coupled receptor signaling pathway(GO:0007186);biological_process(GO:0008150);positive regulation of cytosolic calcium ion concentration(GO:0007204);negative regulation of adenylate cyclase activity(GO:0007194);biological_process(GO:0008150);biological_process(GO:0008150);regulation of MAPK cascade(GO:0043408)	plasma membrane(GO:0005886);plasma membrane(GO:0005886);integral component of membrane(GO:0016021);plasma membrane(GO:0005886);plasma membrane(GO:0005886)
C2orf89	Metalloprotease TIKI1;TRABD2A;ortholog	metalloendopeptidase activity(GO:0004222);metalloendopeptidase activity(GO:0004222);endopeptidase activity(GO:0004175);metal ion binding(GO:0046872);Wnt-protein binding(GO:0017147)	positive regulation of protein oxidation(GO:1904808);head development(GO:0060322);proteolysis(GO:0006508);positive regulation of protein oligomerization(GO:0032461);negative regulation of Wnt signaling pathway(GO:0030178);Wnt signaling pathway(GO:0016055)	integral component of organelle membrane(GO:0031301);integral component of plasma membrane(GO:0005887)
MPZL3	Myelin protein zero-like protein 3;MPZL3;ortholog	protein binding(GO:0005515);protein binding(GO:0005515)	extracellular matrix organization(GO:0030198);cell adhesion(GO:0007155);hair cycle(GO:0042633)	integral component of membrane(GO:0016021);integral component of membrane(GO:0016021)
GPX3	Glutathione peroxidase 3;GPX3;ortholog	glutathione peroxidase activity(GO:0004602);glutathione peroxidase activity(GO:0004602);glutathione peroxidase activity(GO:0004602);glutathione peroxidase activity(GO:0004602);selenium binding(GO:0008430);glutathione peroxidase activity(GO:0004602);transcription factor binding(GO:0008134);selenium binding(GO:0008430);protein binding(GO:0005515);protein binding(GO:0005515);glutathione peroxidase a…	oxidation-reduction process(GO:0055114);cellular oxidant detoxification(GO:0098869);hydrogen peroxide catabolic process(GO:0042744);response to oxidative stress(GO:0006979);protein homotetramerization(GO:0051289);oxidation-reduction process(GO:0055114);cellular response to oxidative stress(GO:0034599);cellular oxidant detoxification(GO:0098869);response to lipid hydroperoxide(GO:0006982);cellular…	extracellular space(GO:0005615);extracellular region(GO:0005576);extracellular exosome(GO:0070062);extracellular exosome(GO:0070062);extracellular exosome(GO:0070062)
MAP7	Ensconsin;MAP7;ortholog	protein binding(GO:0005515);structural molecule activity(GO:0005198);receptor binding(GO:0005102);protein binding(GO:0005515);protein binding(GO:0005515);protein binding(GO:0005515);protein binding(GO:0005515);protein binding(GO:0005515);protein binding(GO:0005515);protein binding(GO:0005515);protein binding(GO:0005515);protein binding(GO:0005515)	establishment or maintenance of cell polarity(GO:0007163);establishment or maintenance of cell polarity(GO:0007163);microtubule cytoskeleton organization(GO:0000226);response to osmotic stress(GO:0006970);protein localization to plasma membrane(GO:0072659);protein localization to plasma membrane(GO:0072659);microtubule cytoskeleton organization(GO:0000226)	basolateral plasma membrane(GO:0016323);microtubule cytoskeleton(GO:0015630);microtubule associated complex(GO:0005875);microtubule(GO:0005874);cytosol(GO:0005829);cytosol(GO:0005829);perinuclear region of cytoplasm(GO:0048471);microtubule cytoskeleton(GO:0015630)
MS4A3	Membrane-spanning 4-domains subfamily A member 3;MS4A3;ortholog	protein binding(GO:0005515);protein binding(GO:0005515)	regulation of cell cycle(GO:0051726);neutrophil degranulation(GO:0043312)	specific granule membrane(GO:0035579);integral component of membrane(GO:0016021);plasma membrane(GO:0005886);perinuclear region of cytoplasm(GO:0048471)
SCNN1D	Amiloride-sensitive sodium channel subunit delta;SCNN1D;ortholog	protein binding(GO:0005515);ligand-gated sodium channel activity(GO:0015280);protein binding(GO:0005515);sodium channel activity(GO:0005272);sodium channel activity(GO:0005272);ligand-gated sodium channel activity(GO:0015280)	sodium ion transport(GO:0006814);sodium ion transmembrane transport(GO:0035725);sensory perception of taste(GO:0050909);sodium ion transport(GO:0006814);ion transmembrane transport(GO:0034220);response to stimulus(GO:0050896);sodium ion transmembrane transport(GO:0035725);sodium ion transmembrane transport(GO:0035725);sodium ion transmembrane transport(GO:0035725);sodium ion transmembrane transpo…	actin cytoskeleton(GO:0015629);plasma membrane(GO:0005886);plasma membrane(GO:0005886);plasma membrane(GO:0005886);membrane(GO:0016020);integral component of membrane(GO:0016021);membrane(GO:0016020);integral component of membrane(GO:0016021);actin cytoskeleton(GO:0015629);plasma membrane(GO:0005886);integral component of membrane(GO:0016021)
KIF5C	Kinesin heavy chain isoform 5C;KIF5C;ortholog	protein binding(GO:0005515);microtubule binding(GO:0008017);ATP binding(GO:0005524);protein binding(GO:0005515);protein binding(GO:0005515);protein binding(GO:0005515);microtubule motor activity(GO:0003777);protein binding(GO:0005515);protein binding(GO:0005515);protein binding(GO:0005515);protein binding(GO:0005515);protein binding(GO:0005515);protein binding(GO:0005515);microtubule motor activi…	organelle organization(GO:0006996);motor neuron axon guidance(GO:0008045);microtubule-based movement(GO:0007018);axon guidance(GO:0007411);microtubule-based movement(GO:0007018);protein localization(GO:0008104);microtubule-based movement(GO:0007018);mRNA transport(GO:0051028);cytoskeleton-dependent intracellular transport(GO:0030705)	ciliary rootlet(GO:0035253);microtubule(GO:0005874);kinesin complex(GO:0005871);cytoplasm(GO:0005737);microtubule(GO:0005874);neuron projection(GO:0043005)
COL5A3	Collagen alpha-3(V) chain;COL5A3;ortholog	heparin binding(GO:0008201);collagen binding(GO:0005518);extracellular matrix structural constituent(GO:0005201);proteoglycan binding(GO:0043394)	skin development(GO:0043588);collagen catabolic process(GO:0030574);collagen fibril organization(GO:0030199);extracellular matrix organization(GO:0030198);cell-matrix adhesion(GO:0007160)	collagen type V trimer(GO:0005588);extracellular region(GO:0005576);extracellular region(GO:0005576);extracellular region(GO:0005576);extracellular region(GO:0005576);extracellular region(GO:0005576);extracellular region(GO:0005576);extracellular region(GO:0005576);extracellular region(GO:0005576);extracellular region(GO:0005576);extracellular region(GO:0005576);extracellular region(GO:0005576);e…
TRPC1	Short transient receptor potential channel 1;TRPC1;ortholog	protein binding(GO:0005515);protein binding(GO:0005515);protein binding(GO:0005515);calcium channel activity(GO:0005262);cation channel activity(GO:0005261);cation channel activity(GO:0005261);protein binding(GO:0005515);protein binding(GO:0005515);protein binding(GO:0005515);protein binding(GO:0005515);protein binding(GO:0005515);protein binding(GO:0005515);protein binding(GO:0005515);protein bi…	calcium ion transmembrane transport(GO:0070588);manganese ion transport(GO:0006828);calcium ion transport(GO:0006816);regulation of cardiac conduction(GO:1903779);calcium ion transmembrane transport(GO:0070588);melanin biosynthetic process(GO:0042438);response to calcium ion(GO:0051592);positive regulation of release of sequestered calcium ion into cytosol(GO:0051281);response to calcium ion(GO:0…	plasma membrane(GO:0005886);plasma membrane(GO:0005886);plasma membrane(GO:0005886);integral component of membrane(GO:0016021);plasma membrane(GO:0005886);receptor complex(GO:0043235);integral component of plasma membrane(GO:0005887)
FAM134B	Reticulophagy receptor FAM134B;FAM134B;ortholog	protein binding(GO:0005515);protein binding(GO:0005515);protein binding(GO:0005515);protein binding(GO:0005515);protein binding(GO:0005515);protein binding(GO:0005515);protein binding(GO:0005515);protein binding(GO:0005515);protein binding(GO:0005515);protein binding(GO:0005515);protein binding(GO:0005515);protein binding(GO:0005515);protein binding(GO:0005515);protein binding(GO:0005515)	negative regulation of neuron apoptotic process(GO:0043524);sensory perception of pain(GO:0019233);reticulophagy(GO:0061709);reticulophagy(GO:0061709)	nuclear body(GO:0016604);cis-Golgi network(GO:0005801);Golgi apparatus(GO:0005794);endoplasmic reticulum(GO:0005783);integral component of endoplasmic reticulum membrane(GO:0030176);integral component of endoplasmic reticulum membrane(GO:0030176)
ISL2	Insulin gene enhancer protein ISL-2;ISL2;ortholog	metal ion binding(GO:0046872);metal ion binding(GO:0046872);sequence-specific DNA binding(GO:0043565);DNA binding(GO:0003677)	spinal cord motor neuron cell fate specification(GO:0021520);regulation of transcription, DNA-templated(GO:0006355);regulation of transcription, DNA-templated(GO:0006355);regulation of transcription, DNA-templated(GO:0006355);visceral motor neuron differentiation(GO:0021524);peripheral nervous system neuron development(GO:0048935);retinal ganglion cell axon guidance(GO:0031290);neuron development…	nucleus(GO:0005634)
TMEM45B	Transmembrane protein 45B;TMEM45B;ortholog			integral component of membrane(GO:0016021)
ACSM3	Acyl-coenzyme A synthetase ACSM3, mitochondrial;ACSM3;ortholog	catalytic activity(GO:0003824);molecular_function(GO:0003674);acyl-CoA ligase activity(GO:0003996);fatty acid ligase activity(GO:0015645);catalytic activity(GO:0003824);ATP binding(GO:0005524);fatty-acyl-CoA synthase activity(GO:0004321);metal ion binding(GO:0046872);catalytic activity(GO:0003824);catalytic activity(GO:0003824);butyrate-CoA ligase activity(GO:0047760)	metabolic process(GO:0008152);metabolic process(GO:0008152);acyl-CoA metabolic process(GO:0006637);metabolic process(GO:0008152);fatty acid biosynthetic process(GO:0006633);cholesterol homeostasis(GO:0042632);regulation of blood pressure(GO:0008217);metabolic process(GO:0008152)	cellular_component(GO:0005575);mitochondrial matrix(GO:0005759)
RAVER2	Ribonucleoprotein PTB-binding 2;RAVER2;ortholog	RNA binding(GO:0003723);RNA binding(GO:0003723);nucleic acid binding(GO:0003676)	mRNA splicing, via spliceosome(GO:0000398);mRNA splicing, via spliceosome(GO:0000398)	nucleus(GO:0005634);cytoplasm(GO:0005737)
SSTR3	Somatostatin receptor type 3;SSTR3;ortholog	protein binding(GO:0005515);G-protein coupled receptor activity(GO:0004930);protein binding(GO:0005515);G-protein coupled receptor activity(GO:0004930);G-protein coupled receptor activity(GO:0004930);protein binding(GO:0005515);G-protein coupled receptor activity(GO:0004930);receptor binding(GO:0005102);somatostatin receptor activity(GO:0004994);G-protein coupled receptor activity(GO:0004930);pro…	neuropeptide signaling pathway(GO:0007218);chemical synaptic transmission(GO:0007268);cell-cell signaling(GO:0007267);G-protein coupled receptor signaling pathway, coupled to cyclic nucleotide second messenger(GO:0007187);G-protein coupled receptor signaling pathway(GO:0007186);spermatogenesis(GO:0007283);somatostatin signaling pathway(GO:0038170);negative regulation of cell proliferation(GO:0008…	plasma membrane(GO:0005886);plasma membrane(GO:0005886);cytoplasm(GO:0005737);plasma membrane(GO:0005886);neuron projection(GO:0043005);integral component of plasma membrane(GO:0005887);plasma membrane(GO:0005886);plasma membrane(GO:0005886);plasma membrane(GO:0005886);non-motile cilium(GO:0097730);ciliary membrane(GO:0060170)
TKTL1	Transketolase-like protein 1;TKTL1;ortholog	transketolase activity(GO:0004802);metal ion binding(GO:0046872)	thiamine metabolic process(GO:0006772);glucose catabolic process(GO:0006007)	cytoplasm(GO:0005737);nucleus(GO:0005634)
ELOVL4	Elongation of very long chain fatty acids protein 4;ELOVL4;ortholog	3-oxo-arachidoyl-CoA synthase activity(GO:0102336);protein binding(GO:0005515);fatty acid elongase activity(GO:0009922);G-protein coupled photoreceptor activity(GO:0008020);protein binding(GO:0005515);very-long-chain 3-ketoacyl-CoA synthase activity(GO:0102756);3-oxo-lignoceronyl-CoA synthase activity(GO:0102338);3-oxo-cerotoyl-CoA synthase activity(GO:0102337)	fatty acid elongation, saturated fatty acid(GO:0019367);sphingolipid biosynthetic process(GO:0030148);fatty acid biosynthetic process(GO:0006633);detection of visible light(GO:0009584);fatty acid elongation, monounsaturated fatty acid(GO:0034625);very long-chain fatty acid biosynthetic process(GO:0042761);very long-chain fatty acid biosynthetic process(GO:0042761);fatty acid elongation, polyunsat…	integral component of endoplasmic reticulum membrane(GO:0030176);endoplasmic reticulum(GO:0005783)
CACNB4	Voltage-dependent L-type calcium channel subunit beta-4;CACNB4;ortholog	protein binding(GO:0005515);calcium channel activity(GO:0005262);protein binding(GO:0005515);voltage-gated calcium channel activity(GO:0005245);high voltage-gated calcium channel activity(GO:0008331);voltage-gated calcium channel activity(GO:0005245);voltage-gated calcium channel activity(GO:0005245);voltage-gated calcium channel activity(GO:0005245)	regulation of voltage-gated calcium channel activity(GO:1901385);calcium ion transmembrane transport(GO:0070588);calcium ion transmembrane transport(GO:0070588);transport(GO:0006810);cardiac conduction(GO:0061337);transport(GO:0006810);transport(GO:0006810);cardiac conduction(GO:0061337);membrane depolarization(GO:0051899);neuromuscular junction development(GO:0007528);chemical synaptic transmiss…	cytosol(GO:0005829);voltage-gated calcium channel complex(GO:0005891);plasma membrane(GO:0005886);cytoplasmic side of plasma membrane(GO:0009898);voltage-gated calcium channel complex(GO:0005891)
TSGA10	Testis-specific gene 10 protein;TSGA10;ortholog	protein binding(GO:0005515);protein binding(GO:0005515);protein binding(GO:0005515);protein binding(GO:0005515);protein binding(GO:0005515);protein binding(GO:0005515);protein binding(GO:0005515);protein binding(GO:0005515);molecular_function(GO:0003674);protein binding(GO:0005515);protein binding(GO:0005515);protein binding(GO:0005515);protein binding(GO:0005515);protein binding(GO:0005515);prot…	spermatogenesis(GO:0007283);cell projection assembly(GO:0030031);spermatogenesis(GO:0007283);spermatogenesis(GO:0007283)	neuron projection(GO:0043005);nuclear membrane(GO:0031965);motile cilium(GO:0031514);cellular_component(GO:0005575);motile cilium(GO:0031514);cytoplasm(GO:0005737)
FAM118A	Protein FAM118A;FAM118A;ortholog	protein binding(GO:0005515);identical protein binding(GO:0042802);protein binding(GO:0005515);protein binding(GO:0005515);protein binding(GO:0005515);protein binding(GO:0005515);protein binding(GO:0005515);protein binding(GO:0005515);protein binding(GO:0005515);protein binding(GO:0005515);protein binding(GO:0005515);protein binding(GO:0005515);protein binding(GO:0005515);protein binding(GO:000551…		integral component of membrane(GO:0016021)
MMP8	Neutrophil collagenase;MMP8;ortholog	metallopeptidase activity(GO:0008237);metalloendopeptidase activity(GO:0004222);metallopeptidase activity(GO:0008237);metalloendopeptidase activity(GO:0004222);metalloendopeptidase activity(GO:0004222);metalloendopeptidase activity(GO:0004222);metalloendopeptidase activity(GO:0004222);serine-type endopeptidase activity(GO:0004252);zinc ion binding(GO:0008270);serine-type endopeptidase activity(GO…	extracellular matrix disassembly(GO:0022617);proteolysis(GO:0006508);endodermal cell differentiation(GO:0035987);collagen catabolic process(GO:0030574);neutrophil degranulation(GO:0043312);proteolysis(GO:0006508);proteolysis(GO:0006508);proteolysis(GO:0006508);proteolysis(GO:0006508)	proteinaceous extracellular matrix(GO:0005578);extracellular region(GO:0005576);extracellular region(GO:0005576);extracellular region(GO:0005576);extracellular region(GO:0005576);extracellular region(GO:0005576);extracellular region(GO:0005576);extracellular region(GO:0005576);extracellular region(GO:0005576);extracellular space(GO:0005615);extracellular space(GO:0005615);extracellular matrix(GO:…
IL7R	Interleukin-7 receptor subunit alpha;IL7R;ortholog	protein binding(GO:0005515);protein binding(GO:0005515);cytokine receptor activity(GO:0004896);protein binding(GO:0005515);interleukin-7 receptor activity(GO:0004917);cytokine receptor activity(GO:0004896);antigen binding(GO:0003823);protein binding(GO:0005515)	positive regulation of STAT cascade(GO:1904894);cell surface receptor signaling pathway(GO:0007166);homeostasis of number of cells(GO:0048872);signal transduction(GO:0007165);lymph node development(GO:0048535);immune response(GO:0006955);immunoglobulin production(GO:0002377);negative regulation of T cell mediated cytotoxicity(GO:0001915);B cell proliferation(GO:0042100);regulation of DNA recombin…	plasma membrane(GO:0005886);extracellular region(GO:0005576);plasma membrane(GO:0005886);external side of plasma membrane(GO:0009897);plasma membrane(GO:0005886);plasma membrane(GO:0005886);plasma membrane(GO:0005886);integral component of membrane(GO:0016021);plasma membrane(GO:0005886);plasma membrane(GO:0005886);plasma membrane(GO:0005886);plasma membrane(GO:0005886);plasma membrane(GO:0005886…
UTS2	Urotensin-2;UTS2;ortholog	hormone activity(GO:0005179);receptor binding(GO:0005102)	regulation of receptor activity(GO:0010469);regulation of blood pressure(GO:0008217);chemical synaptic transmission(GO:0007268);G-protein coupled receptor signaling pathway(GO:0007186);muscle contraction(GO:0006936);regulation of blood vessel diameter(GO:0097746)	extracellular region(GO:0005576);extracellular region(GO:0005576);extracellular region(GO:0005576);extracellular region(GO:0005576);extracellular space(GO:0005615)
SPEG	Striated muscle preferentially expressed protein kinase;SPEG;ortholog	protein serine/threonine kinase activity(GO:0004674);protein serine/threonine kinase activity(GO:0004674);protein serine/threonine kinase activity(GO:0004674);protein serine/threonine kinase activity(GO:0004674);protein serine/threonine kinase activity(GO:0004674);protein serine/threonine kinase activity(GO:0004674);ATP binding(GO:0005524);protein serine/threonine kinase activity(GO:0004674);prot…	protein phosphorylation(GO:0006468);negative regulation of cell proliferation(GO:0008285);protein phosphorylation(GO:0006468);muscle organ development(GO:0007517);protein phosphorylation(GO:0006468);protein phosphorylation(GO:0006468);muscle cell differentiation(GO:0042692);protein phosphorylation(GO:0006468);protein phosphorylation(GO:0006468);protein phosphorylation(GO:0006468)	nucleus(GO:0005634)
FCGBP	IgGFc-binding protein;FCGBP;ortholog	protein binding(GO:0005515);protein binding(GO:0005515)		extracellular exosome(GO:0070062);extracellular exosome(GO:0070062);extracellular exosome(GO:0070062)
WLS	Protein wntless homolog;WLS;ortholog	protein binding(GO:0005515);Wnt-protein binding(GO:0017147);protein binding(GO:0005515);protein binding(GO:0005515);protein binding(GO:0005515);Wnt-protein binding(GO:0017147);protein binding(GO:0005515);Wnt-protein binding(GO:0017147);Wnt-protein binding(GO:0017147);Wnt-protein binding(GO:0017147);mu-type opioid receptor binding(GO:0031852);Wnt-protein binding(GO:0017147);Wnt-protein binding(GO:…	positive regulation of I-kappaB kinase/NF-kappaB signaling(GO:0043123);positive regulation of Wnt protein secretion(GO:0061357);exocrine pancreas development(GO:0031017);intracellular protein transport(GO:0006886);positive regulation of Wnt protein secretion(GO:0061357);mesoderm formation(GO:0001707);Wnt signaling pathway(GO:0016055);Wnt protein secretion(GO:0061355);hindbrain development(GO:0030…	endocytic vesicle membrane(GO:0030666);Golgi membrane(GO:0000139);endocytic vesicle membrane(GO:0030666);endoplasmic reticulum membrane(GO:0005789);Golgi membrane(GO:0000139);endoplasmic reticulum(GO:0005783);Golgi membrane(GO:0000139);early endosome(GO:0005769);Golgi membrane(GO:0000139);plasma membrane(GO:0005886);integral component of membrane(GO:0016021);trans-Golgi network(GO:0005802);Golgi …
RCN3	Reticulocalbin-3;RCN3;ortholog	calcium ion binding(GO:0005509);protein binding(GO:0005515);protein binding(GO:0005515);protein binding(GO:0005515);protein binding(GO:0005515);protein binding(GO:0005515);protein binding(GO:0005515);calcium ion binding(GO:0005509)		endoplasmic reticulum lumen(GO:0005788)
NEURL	E3 ubiquitin-protein ligase NEURL1;NEURL1;ortholog	metal ion binding(GO:0046872);ubiquitin protein ligase activity(GO:0061630);translation factor activity, non-nucleic acid binding(GO:0045183);ubiquitin-protein transferase activity(GO:0004842);ubiquitin-protein transferase activity(GO:0004842);ubiquitin protein ligase activity(GO:0061630)	positive regulation of synapse maturation(GO:0090129);cellular response to amino acid stimulus(GO:0071230);positive regulation of dendritic spine development(GO:0060999);positive regulation of filopodium assembly(GO:0051491);nervous system development(GO:0007399);regulation of translation(GO:0006417);sperm axoneme assembly(GO:0007288);Notch signaling pathway(GO:0007219);protein monoubiquitination…	postsynaptic density(GO:0014069);plasma membrane(GO:0005886);cell junction(GO:0030054);postsynaptic density(GO:0014069);apical dendrite(GO:0097440);dendritic spine(GO:0043197);perinuclear region of cytoplasm(GO:0048471);postsynaptic membrane(GO:0045211);perikaryon(GO:0043204)
CXCR6	C-X-C chemokine receptor type 6;CXCR6;ortholog	coreceptor activity(GO:0015026);G-protein coupled receptor activity(GO:0004930);G-protein coupled receptor activity(GO:0004930);G-protein coupled receptor activity(GO:0004930);G-protein coupled receptor activity(GO:0004930);G-protein coupled receptor activity(GO:0004930);coreceptor activity(GO:0015026);C-X-C chemokine receptor activity(GO:0016494);C-X-C chemokine binding(GO:0019958)	chemotaxis(GO:0006935);chemokine-mediated signaling pathway(GO:0070098);chemokine-mediated signaling pathway(GO:0070098);G-protein coupled receptor signaling pathway(GO:0007186);viral genome replication(GO:0019079);inflammatory response(GO:0006954)	plasma membrane(GO:0005886);plasma membrane(GO:0005886);integral component of plasma membrane(GO:0005887);plasma membrane(GO:0005886);plasma membrane(GO:0005886)
CEACAM6	Carcinoembryonic antigen-related cell adhesion molecule 6;CEACAM6;ortholog	protein binding(GO:0005515);protein binding(GO:0005515);protein binding(GO:0005515);protein binding(GO:0005515)	signal transduction(GO:0007165);positive regulation of cell proliferation(GO:0008284);cell-cell signaling(GO:0007267);leukocyte migration(GO:0050900);neutrophil degranulation(GO:0043312);positive regulation of cell migration(GO:0030335)	anchored component of membrane(GO:0031225);integral component of plasma membrane(GO:0005887);plasma membrane(GO:0005886);plasma membrane(GO:0005886);plasma membrane(GO:0005886);extracellular space(GO:0005615);azurophil granule membrane(GO:0035577)
NHS	Nance-Horan syndrome protein;NHS;ortholog		cell differentiation(GO:0030154);lens development in camera-type eye(GO:0002088)	Golgi apparatus(GO:0005794);bicellular tight junction(GO:0005923);Golgi apparatus(GO:0005794);cell junction(GO:0030054);focal adhesion(GO:0005925);lamellipodium(GO:0030027);nuclear body(GO:0016604);apical plasma membrane(GO:0016324);nuclear body(GO:0016604);Golgi apparatus(GO:0005794);nuclear body(GO:0016604);cell junction(GO:0030054);cell junction(GO:0030054)
NLGN2	Neuroligin-2;NLGN2;ortholog	receptor activity(GO:0004872);carboxylic ester hydrolase activity(GO:0052689);cell adhesion molecule binding(GO:0050839);neurexin family protein binding(GO:0042043);identical protein binding(GO:0042802);neurexin family protein binding(GO:0042043);neurexin family protein binding(GO:0042043);carboxylic ester hydrolase activity(GO:0052689);carboxylic ester hydrolase activity(GO:0052689);carboxylic e…	presynaptic membrane assembly(GO:0097105);positive regulation of synapse assembly(GO:0051965);postsynaptic membrane assembly(GO:0097104);neuromuscular process controlling balance(GO:0050885);neuron cell-cell adhesion(GO:0007158);regulation of respiratory gaseous exchange by neurological system process(GO:0002087);neuron cell-cell adhesion(GO:0007158);sensory perception of pain(GO:0019233);protein…	synapse(GO:0045202);plasma membrane(GO:0005886);plasma membrane(GO:0005886);plasma membrane(GO:0005886);intracellular(GO:0005622);cell surface(GO:0009986);presynaptic membrane(GO:0042734);cell surface(GO:0009986);integral component of plasma membrane(GO:0005887);cell junction(GO:0030054);cell surface(GO:0009986);membrane(GO:0016020);cell surface(GO:0009986);postsynaptic membrane(GO:0045211);integ…
HPCAL4	Hippocalcin-like protein 4;HPCAL4;ortholog	calcium ion binding(GO:0005509);protein domain specific binding(GO:0019904);calcium channel regulator activity(GO:0005246);protein binding(GO:0005515);protein C-terminus binding(GO:0008022);protein binding(GO:0005515);protein binding(GO:0005515);protein binding(GO:0005515);protein binding(GO:0005515);protein binding(GO:0005515);calcium ion binding(GO:0005509);protein binding(GO:0005515);protein b…	signal transduction(GO:0007165);central nervous system development(GO:0007417);regulation of molecular function(GO:0065009);signal transduction(GO:0007165);regulation of molecular function(GO:0065009)	intracellular(GO:0005622)
COL6A1	Collagen alpha-1(VI) chain;COL6A1;ortholog	platelet-derived growth factor binding(GO:0048407)	protein heterotrimerization(GO:0070208);endodermal cell differentiation(GO:0035987);collagen catabolic process(GO:0030574);extracellular matrix organization(GO:0030198);cell adhesion(GO:0007155);osteoblast differentiation(GO:0001649);cellular response to amino acid stimulus(GO:0071230)	endoplasmic reticulum lumen(GO:0005788);endoplasmic reticulum lumen(GO:0005788);endoplasmic reticulum lumen(GO:0005788);lysosomal membrane(GO:0005765);collagen type VI trimer(GO:0005589);proteinaceous extracellular matrix(GO:0005578);extracellular region(GO:0005576);extracellular region(GO:0005576);extracellular region(GO:0005576);extracellular region(GO:0005576);extracellular region(GO:0005576);…
NAP1L2	Nucleosome assembly protein 1-like 2;NAP1L2;ortholog	protein binding(GO:0005515);protein binding(GO:0005515);chromatin binding(GO:0003682);histone binding(GO:0042393)	positive regulation of neuron differentiation(GO:0045666);nucleosome assembly(GO:0006334);positive regulation of histone H3-K9 acetylation(GO:2000617);regulation of stem cell division(GO:2000035);positive regulation of histone H3-K14 acetylation(GO:0071442)	nucleus(GO:0005634)
HKDC1	Putative hexokinase HKDC1;HKDC1;ortholog	ATP binding(GO:0005524);mannokinase activity(GO:0019158);glucose binding(GO:0005536);glucokinase activity(GO:0004340);fructokinase activity(GO:0008865)	carbohydrate phosphorylation(GO:0046835);hexose metabolic process(GO:0019318);glycolytic process(GO:0006096);glycolytic process(GO:0006096);cellular glucose homeostasis(GO:0001678);glucose 6-phosphate metabolic process(GO:0051156)	mitochondrion(GO:0005739);cytosol(GO:0005829)
PTPRS	Receptor-type tyrosine-protein phosphatase S;PTPRS;ortholog	heparin binding(GO:0008201);protein binding(GO:0005515);protein binding(GO:0005515);protein tyrosine phosphatase activity(GO:0004725);phosphoprotein phosphatase activity(GO:0004721);protein tyrosine phosphatase activity(GO:0004725);heparan sulfate proteoglycan binding(GO:0043395);chondroitin sulfate binding(GO:0035374);heparin binding(GO:0008201);protein tyrosine phosphatase activity(GO:0004725)	protein dephosphorylation(GO:0006470);cerebellum development(GO:0021549);negative regulation of axon regeneration(GO:0048681);negative regulation of axon extension(GO:0030517);spinal cord development(GO:0021510);negative regulation of neuron projection development(GO:0010977);cell adhesion(GO:0007155);cerebral cortex development(GO:0021987);negative regulation of collateral sprouting(GO:0048671);…	plasma membrane(GO:0005886);plasma membrane(GO:0005886);plasma membrane(GO:0005886);plasma membrane(GO:0005886);plasma membrane(GO:0005886);cell junction(GO:0030054);integral component of plasma membrane(GO:0005887);integral component of synaptic vesicle membrane(GO:0030285);extracellular exosome(GO:0070062);extracellular exosome(GO:0070062);perikaryon(GO:0043204);axon(GO:0030424);integral compon…
ORM1	Alpha-1-acid glycoprotein 1;ORM1;ortholog	protein binding(GO:0005515);protein binding(GO:0005515)	negative regulation of interleukin-6 production(GO:0032715);regulation of immune system process(GO:0002682);inflammatory response(GO:0006954);platelet degranulation(GO:0002576);acute-phase response(GO:0006953);neutrophil degranulation(GO:0043312);negative regulation of tumor necrosis factor production(GO:0032720);positive regulation of interleukin-1 beta secretion(GO:0050718);positive regulation …	extracellular space(GO:0005615);extracellular region(GO:0005576);extracellular region(GO:0005576);extracellular region(GO:0005576);extracellular region(GO:0005576);extracellular region(GO:0005576);extracellular matrix(GO:0031012);extracellular space(GO:0005615);blood microparticle(GO:0072562);platelet alpha granule lumen(GO:0031093);extracellular exosome(GO:0070062);extracellular exosome(GO:00700…
PDE3B	cGMP-inhibited 3',5'-cyclic phosphodiesterase B;PDE3B;ortholog	cGMP-inhibited cyclic-nucleotide phosphodiesterase activity(GO:0004119);3',5'-cyclic-nucleotide phosphodiesterase activity(GO:0004114);protein binding(GO:0005515);3',5'-cyclic-nucleotide phosphodiesterase activity(GO:0004114);3',5'-cyclic-nucleotide phosphodiesterase activity(GO:0004114);protein binding(GO:0005515);protein binding(GO:0005515);3',5'-cyclic-AMP phosphodiesterase activity(GO:0004115…	cAMP catabolic process(GO:0006198);negative regulation of lipid catabolic process(GO:0050995);negative regulation of cell adhesion(GO:0007162);angiogenesis(GO:0001525);cAMP catabolic process(GO:0006198);negative regulation of angiogenesis(GO:0016525);negative regulation of cAMP-mediated signaling(GO:0043951);G-protein coupled receptor signaling pathway(GO:0007186);negative regulation of cell adhe…	membrane(GO:0016020);membrane(GO:0016020);cytosol(GO:0005829);cytosol(GO:0005829);cytosol(GO:0005829);Golgi apparatus(GO:0005794);endoplasmic reticulum(GO:0005783);guanyl-nucleotide exchange factor complex(GO:0032045);integral component of membrane(GO:0016021)

## Sheet: GO URG genes
Gene Ontology Analysis for Upregulated differentially expressed genes
Gene Symbol	Gene Type	Go Molecular Funcional Complete	GO Biological Process Complete	GO Celular Components Complete
CD22	B-cell receptor CD22;CD22;ortholog	protein binding(GO:0005515);protein binding(GO:0005515);protein binding(GO:0005515);protein binding(GO:0005515);protein binding(GO:0005515);protein binding(GO:0005515);protein binding(GO:0005515);protein binding(GO:0005515);carbohydrate binding(GO:0030246);protein binding(GO:0005515);protein binding(GO:0005515)	cell adhesion(GO:0007155)	plasma membrane(GO:0005886);plasma membrane(GO:0005886);plasma membrane(GO:0005886);plasma membrane(GO:0005886);extracellular exosome(GO:0070062);integral component of membrane(GO:0016021)
ZNF683	Tissue-resident T-cell transcription regulator protein ZNF683;ZNF683;ortholog	core promoter binding(GO:0001047);promoter-specific chromatin binding(GO:1990841);metal ion binding(GO:0046872);DNA binding(GO:0003677);core promoter binding(GO:0001047);transcriptional repressor activity, RNA polymerase II transcription factor binding(GO:0001191)	transcription, DNA-templated(GO:0006351);adaptive immune response(GO:0002250);transcription, DNA-templated(GO:0006351);transcription, DNA-templated(GO:0006351);regulation of transcription, DNA-templated(GO:0006355);regulation of NK T cell differentiation(GO:0051136);positive regulation of gene expression(GO:0010628);regulation of transcription, DNA-templated(GO:0006355);regulation of gene express…	nucleus(GO:0005634)
OASL	2'-5'-oligoadenylate synthase-like protein;OASL;ortholog	RNA binding(GO:0003723);double-stranded RNA binding(GO:0003725);DNA binding(GO:0003677);thyroid hormone receptor binding(GO:0046966);ATP binding(GO:0005524);double-stranded RNA binding(GO:0003725)	defense response to virus(GO:0051607);negative regulation of viral genome replication(GO:0045071);defense response to virus(GO:0051607);type I interferon signaling pathway(GO:0060337);negative regulation of viral genome replication(GO:0045071);response to virus(GO:0009615);interferon-gamma-mediated signaling pathway(GO:0060333);response to virus(GO:0009615)	cytosol(GO:0005829);nucleoplasm(GO:0005654);cytosol(GO:0005829);cytoplasm(GO:0005737);nucleolus(GO:0005730);membrane(GO:0016020);cytosol(GO:0005829)
KREMEN1	Kremen protein 1;KREMEN1;ortholog	protein binding(GO:0005515);protein binding(GO:0005515);protein binding(GO:0005515);protein binding(GO:0005515);protein binding(GO:0005515);protein binding(GO:0005515)	apoptotic process(GO:0006915);apoptotic process(GO:0006915);negative regulation of ossification(GO:0030279);limb development(GO:0060173);Wnt signaling pathway(GO:0016055);cell communication(GO:0007154);negative regulation of canonical Wnt signaling pathway(GO:0090090);regulation of canonical Wnt signaling pathway(GO:0060828)	plasma membrane(GO:0005886);integral component of membrane(GO:0016021);membrane(GO:0016020)
TMEM63C	Calcium permeable stress-gated cation channel 1;TMEM63C;ortholog	calcium activated cation channel activity(GO:0005227)	cation transport(GO:0006812);cation transmembrane transport(GO:0098655);cation transport(GO:0006812)	integral component of membrane(GO:0016021);integral component of membrane(GO:0016021)
SLC38A11	Putative sodium-coupled neutral amino acid transporter 11;SLC38A11;ortholog	amino acid transmembrane transporter activity(GO:0015171)	sodium ion transport(GO:0006814);sodium ion transport(GO:0006814);amino acid transmembrane transport(GO:0003333)	integral component of membrane(GO:0016021);integral component of membrane(GO:0016021);integral component of membrane(GO:0016021)
HLA-DRB5	HLA class II histocompatibility antigen, DR beta 5 chain;HLA-DRB5;ortholog	peptide antigen binding(GO:0042605);peptide antigen binding(GO:0042605)	interferon-gamma-mediated signaling pathway(GO:0060333);antigen processing and presentation of exogenous peptide antigen via MHC class II(GO:0019886);T cell receptor signaling pathway(GO:0050852);T cell costimulation(GO:0031295);antigen processing and presentation of exogenous peptide antigen via MHC class II(GO:0019886)	endocytic vesicle membrane(GO:0030666);transport vesicle membrane(GO:0030658);Golgi membrane(GO:0000139);Golgi membrane(GO:0000139);plasma membrane(GO:0005886);lysosomal membrane(GO:0005765);lysosomal membrane(GO:0005765);lysosomal membrane(GO:0005765);lysosomal membrane(GO:0005765);transport vesicle membrane(GO:0030658);lysosomal membrane(GO:0005765);lysosomal membrane(GO:0005765);lysosomal memb…
TNS1	Tensin-1;TNS1;ortholog	protein binding(GO:0005515);actin binding(GO:0003779);RNA binding(GO:0003723);protein binding(GO:0005515);protein binding(GO:0005515);protein binding(GO:0005515);protein binding(GO:0005515);protein binding(GO:0005515);protein binding(GO:0005515);protein binding(GO:0005515)	intracellular signal transduction(GO:0035556);intracellular signal transduction(GO:0035556);fibroblast migration(GO:0010761);cell-substrate junction assembly(GO:0007044);intracellular signal transduction(GO:0035556);intracellular signal transduction(GO:0035556)	cytoskeleton(GO:0005856);cell surface(GO:0009986);cytoplasm(GO:0005737);cell surface(GO:0009986);focal adhesion(GO:0005925);focal adhesion(GO:0005925);focal adhesion(GO:0005925);focal adhesion(GO:0005925);focal adhesion(GO:0005925);intracellular(GO:0005622);focal adhesion(GO:0005925);focal adhesion(GO:0005925);focal adhesion(GO:0005925)
FBXO7	F-box only protein 7;FBXO7;ortholog	protein binding(GO:0005515);protein binding(GO:0005515);ubiquitin-protein transferase activity(GO:0004842);ubiquitin-protein transferase activity(GO:0004842);ubiquitin-protein transferase activity(GO:0004842);ubiquitin-protein transferase activity(GO:0004842);protein binding(GO:0005515);protein binding(GO:0005515);protein binding(GO:0005515);protein binding(GO:0005515);protein binding(GO:0005515)…	protein ubiquitination(GO:0016567);protein ubiquitination(GO:0016567);regulation of neuron projection development(GO:0010975);protein polyubiquitination(GO:0000209);protein targeting to mitochondrion(GO:0006626);ubiquitin-dependent protein catabolic process(GO:0006511);autophagy of mitochondrion(GO:0000422);protein ubiquitination involved in ubiquitin-dependent protein catabolic process(GO:004278…	cytosol(GO:0005829);cytosol(GO:0005829);cytosol(GO:0005829);ubiquitin ligase complex(GO:0000151);cytosol(GO:0005829);nucleus(GO:0005634);cytosol(GO:0005829);nucleus(GO:0005634);nucleus(GO:0005634);nucleus(GO:0005634);nucleus(GO:0005634);nucleus(GO:0005634);nucleus(GO:0005634);cytoplasm(GO:0005737);cytosol(GO:0005829);cytoplasm(GO:0005737);cytoplasm(GO:0005737);mitochondrion(GO:0005739);cytoplasm(…
NFXL1	NF-X1-type zinc finger protein NFXL1;NFXL1;ortholog	zinc ion binding(GO:0008270);transcriptional repressor activity, RNA polymerase II proximal promoter sequence-specific DNA binding(GO:0001078);RNA polymerase II regulatory region sequence-specific DNA binding(GO:0000977)	transcription from RNA polymerase II promoter(GO:0006366);negative regulation of transcription from RNA polymerase II promoter(GO:0000122);transcription from RNA polymerase II promoter(GO:0006366);negative regulation of transcription from RNA polymerase II promoter(GO:0000122)	membrane(GO:0016020);nucleus(GO:0005634);integral component of membrane(GO:0016021)
GMPR	GMP reductase 1;GMPR;ortholog	GMP reductase activity(GO:0003920);GMP reductase activity(GO:0003920);metal ion binding(GO:0046872)	nucleotide metabolic process(GO:0009117);purine nucleobase metabolic process(GO:0006144);response to cold(GO:0009409);oxidation-reduction process(GO:0055114);purine-containing compound salvage(GO:0043101)	GMP reductase complex(GO:1902560);cytosol(GO:0005829)
CA1	Carbonic anhydrase 1;CA1;ortholog	arylesterase activity(GO:0004064);carbonate dehydratase activity(GO:0004089);carbonate dehydratase activity(GO:0004089);carbonate dehydratase activity(GO:0004089);protein binding(GO:0005515);carbonate dehydratase activity(GO:0004089);protein binding(GO:0005515);carbonate dehydratase activity(GO:0004089);carbonate dehydratase activity(GO:0004089);zinc ion binding(GO:0008270);carbonate dehydratase …	bicarbonate transport(GO:0015701);one-carbon metabolic process(GO:0006730);one-carbon metabolic process(GO:0006730);one-carbon metabolic process(GO:0006730);interleukin-12-mediated signaling pathway(GO:0035722);bicarbonate transport(GO:0015701);bicarbonate transport(GO:0015701);one-carbon metabolic process(GO:0006730);one-carbon metabolic process(GO:0006730);one-carbon metabolic process(GO:000673…	cytosol(GO:0005829);extracellular exosome(GO:0070062);cytosol(GO:0005829);cytosol(GO:0005829);cytosol(GO:0005829);cytosol(GO:0005829);cytoplasm(GO:0005737);cytoplasm(GO:0005737);cytoplasm(GO:0005737);extracellular exosome(GO:0070062);cytoplasm(GO:0005737);cytoplasm(GO:0005737);cytoplasm(GO:0005737);cytoplasm(GO:0005737)
AHI1	Jouberin;AHI1;ortholog	protein binding(GO:0005515);protein binding(GO:0005515);protein binding(GO:0005515);protein binding(GO:0005515);protein binding(GO:0005515);protein binding(GO:0005515);identical protein binding(GO:0042802);protein binding(GO:0005515);protein binding(GO:0005515)	hindbrain development(GO:0030902);central nervous system development(GO:0007417);positive regulation of polarized epithelial cell differentiation(GO:0030862);transmembrane receptor protein tyrosine kinase signaling pathway(GO:0007169);positive regulation of receptor internalization(GO:0002092);vesicle-mediated transport(GO:0016192);retina layer formation(GO:0010842);heart looping(GO:0001947);morp…	centriole(GO:0005814);centrosome(GO:0005813);cytosol(GO:0005829);cilium(GO:0005929);adherens junction(GO:0005912);cytosol(GO:0005829);cell-cell junction(GO:0005911);cytosol(GO:0005829);ciliary basal body(GO:0036064);MKS complex(GO:0036038);cilium(GO:0005929);non-motile cilium(GO:0097730)
HLA-DQB1	HLA class II histocompatibility antigen, DQ beta 1 chain;HLA-DQB1;ortholog	MHC class II receptor activity(GO:0032395);peptide antigen binding(GO:0042605);peptide antigen binding(GO:0042605);metal ion binding(GO:0046872)	interferon-gamma-mediated signaling pathway(GO:0060333);T cell receptor signaling pathway(GO:0050852);immune response(GO:0006955);immune response(GO:0006955);immune response(GO:0006955);T cell costimulation(GO:0031295);humoral immune response mediated by circulating immunoglobulin(GO:0002455);antigen processing and presentation of exogenous peptide antigen via MHC class II(GO:0019886);immunoglobu…	plasma membrane(GO:0005886);plasma membrane(GO:0005886);Golgi membrane(GO:0000139);Golgi membrane(GO:0000139);plasma membrane(GO:0005886);lysosomal membrane(GO:0005765);lysosomal membrane(GO:0005765);lysosomal membrane(GO:0005765);lysosomal membrane(GO:0005765);lysosomal membrane(GO:0005765);lysosomal membrane(GO:0005765);lysosomal membrane(GO:0005765);lysosomal membrane(GO:0005765);plasma membra…
ICOSLG	ICOS ligand;ICOSLG;ortholog	receptor binding(GO:0005102)	adaptive immune response(GO:0002250);defense response(GO:0006952);hyperosmotic response(GO:0006972);defense response(GO:0006952);positive regulation of activated T cell proliferation(GO:0042104);T cell costimulation(GO:0031295);signal transduction(GO:0007165);T cell activation(GO:0042110);B cell activation(GO:0042113)	plasma membrane(GO:0005886);extracellular exosome(GO:0070062);extracellular exosome(GO:0070062);integral component of membrane(GO:0016021);integral component of membrane(GO:0016021)
BATF2	Basic leucine zipper transcriptional factor ATF-like 2;BATF2;ortholog	DNA binding(GO:0003677);protein binding(GO:0005515);DNA binding transcription factor activity(GO:0003700);DNA binding transcription factor activity(GO:0003700);DNA binding transcription factor activity(GO:0003700);DNA binding transcription factor activity(GO:0003700);protein binding(GO:0005515);DNA binding(GO:0003677);protein binding(GO:0005515);protein binding(GO:0005515);protein binding(GO:0005…	regulation of transcription from RNA polymerase II promoter(GO:0006357);regulation of transcription from RNA polymerase II promoter(GO:0006357);transcription, DNA-templated(GO:0006351);transcription, DNA-templated(GO:0006351);transcription, DNA-templated(GO:0006351);regulation of transcription from RNA polymerase II promoter(GO:0006357);myeloid dendritic cell differentiation(GO:0043011);defense r…	nucleus(GO:0005634)
SIAH2	E3 ubiquitin-protein ligase SIAH2;SIAH2;ortholog	protein binding(GO:0005515);transcription corepressor activity(GO:0003714);ubiquitin-protein transferase activity(GO:0004842);ubiquitin-protein transferase activity(GO:0004842);ubiquitin-protein transferase activity(GO:0004842);ubiquitin-protein transferase activity(GO:0004842);ubiquitin-protein transferase activity(GO:0004842);ubiquitin-protein transferase activity(GO:0004842);ubiquitin-protein …	apoptotic process(GO:0006915);cell cycle(GO:0007049);ubiquitin-dependent protein catabolic process(GO:0006511);apoptotic process(GO:0006915);protein polyubiquitination(GO:0000209);cellular protein catabolic process(GO:0044257);small GTPase mediated signal transduction(GO:0007264);negative regulation of cysteine-type endopeptidase activity involved in apoptotic process(GO:0043154);protein ubiquiti…	cytosol(GO:0005829);cytosol(GO:0005829);cytosol(GO:0005829);cytoplasm(GO:0005737);nucleoplasm(GO:0005654);cytosol(GO:0005829);cytosol(GO:0005829);cytosol(GO:0005829);early endosome(GO:0005769);cytosol(GO:0005829);cytosol(GO:0005829);cytosol(GO:0005829);cytosol(GO:0005829);nucleus(GO:0005634);intracellular membrane-bounded organelle(GO:0043231);cytosol(GO:0005829);neuronal cell body(GO:0043025);ne…
OR2W3	Olfactory receptor 2W3;OR2W3;ortholog	G-protein coupled receptor activity(GO:0004930);G-protein coupled receptor activity(GO:0004930);G-protein coupled receptor activity(GO:0004930);olfactory receptor activity(GO:0004984);G-protein coupled receptor activity(GO:0004930);G-protein coupled receptor activity(GO:0004930)	detection of chemical stimulus involved in sensory perception of smell(GO:0050911);sensory perception of smell(GO:0007608);G-protein coupled receptor signaling pathway(GO:0007186);G-protein coupled receptor signaling pathway(GO:0007186)	integral component of membrane(GO:0016021);plasma membrane(GO:0005886)
HBQ1	Hemoglobin subunit theta-1;HBQ1;ortholog	heme binding(GO:0020037);oxygen binding(GO:0019825);protein binding(GO:0005515);protein binding(GO:0005515);oxygen carrier activity(GO:0005344);protein binding(GO:0005515);protein binding(GO:0005515);iron ion binding(GO:0005506)	oxygen transport(GO:0015671)	hemoglobin complex(GO:0005833)
GTSF1	Gametocyte-specific factor 1;GTSF1;ortholog	metal ion binding(GO:0046872)	spermatogenesis(GO:0007283);spermatogenesis(GO:0007283);cell differentiation(GO:0030154)	cytoplasm(GO:0005737)
MFSD2B	Major facilitator superfamily domain-containing protein 2B;MFSD2B;ortholog	sphingolipid transporter activity(GO:0046624)	lipid transport(GO:0006869)	integral component of plasma membrane(GO:0005887);integral component of membrane(GO:0016021);integral component of membrane(GO:0016021)
CSDA	Y-box-binding protein 3;YBX3;ortholog	transcription corepressor activity(GO:0003714);DNA binding transcription factor activity(GO:0003700);mRNA 3'-UTR binding(GO:0003730);RNA binding(GO:0003723);RNA binding(GO:0003723);DNA binding(GO:0003677);protein binding(GO:0005515);Rho GTPase binding(GO:0017048);protein binding(GO:0005515);DNA binding transcription factor activity(GO:0003700);single-stranded DNA binding(GO:0003697);double-strand…	regulation of transcription, DNA-templated(GO:0006355);negative regulation of skeletal muscle tissue development(GO:0048642);positive regulation of cytoplasmic translation(GO:2000767);positive regulation of organ growth(GO:0046622);fertilization(GO:0009566);negative regulation of intrinsic apoptotic signaling pathway in response to osmotic stress(GO:1902219);in utero embryonic development(GO:0001…	perinuclear region of cytoplasm(GO:0048471);bicellular tight junction(GO:0005923);polysome(GO:0005844);nucleus(GO:0005634);cytosol(GO:0005829);cytoplasm(GO:0005737)
TGM2	Protein-glutamine gamma-glutamyltransferase 2;TGM2;ortholog	protein binding(GO:0005515);protein-glutamine gamma-glutamyltransferase activity(GO:0003810);protein binding(GO:0005515);protein-glutamine gamma-glutamyltransferase activity(GO:0003810);protein binding(GO:0005515);protein binding(GO:0005515);protein binding(GO:0005515);protein binding(GO:0005515);protein binding(GO:0005515);protein binding(GO:0005515);protein binding(GO:0005515);protein binding(G…	peptide cross-linking(GO:0018149);positive regulation of cytosolic calcium ion concentration involved in phospholipase C-activating G-protein coupled signaling pathway(GO:0051482);isopeptide cross-linking via N6-(L-isoglutamyl)-L-lysine(GO:0018153);negative regulation of endoplasmic reticulum calcium ion concentration(GO:0032471);salivary gland cavitation(GO:0060662);protein homooligomerization(G…	endoplasmic reticulum(GO:0005783);mitochondrion(GO:0005739);focal adhesion(GO:0005925);extracellular exosome(GO:0070062);cytosol(GO:0005829);extracellular exosome(GO:0070062);extracellular matrix(GO:0031012);intrinsic component of plasma membrane(GO:0031226);intrinsic component of plasma membrane(GO:0031226)
TCL1A	T-cell leukemia/lymphoma protein 1A;TCL1A;ortholog	protein binding(GO:0005515);protein binding(GO:0005515);protein binding(GO:0005515);protein binding(GO:0005515);protein binding(GO:0005515);protein binding(GO:0005515);protein binding(GO:0005515);protein binding(GO:0005515);protein binding(GO:0005515);protein binding(GO:0005515);protein binding(GO:0005515);protein binding(GO:0005515);protein binding(GO:0005515);protein binding(GO:0005515);protein…	positive regulation of protein serine/threonine kinase activity(GO:0071902);cellular response to tumor necrosis factor(GO:0071356);protein homotrimerization(GO:0070207);positive regulation of protein oligomerization(GO:0032461);positive regulation of mitochondrial membrane potential(GO:0010918);negative regulation of apoptotic process(GO:0043066);positive regulation of peptidyl-serine phosphoryla…	nucleus(GO:0005634);protein complex(GO:0043234);endoplasmic reticulum(GO:0005783)
FCER2	Low affinity immunoglobulin epsilon Fc receptor;FCER2;ortholog	metal ion binding(GO:0046872);carbohydrate binding(GO:0030246);integrin binding(GO:0005178);IgE binding(GO:0019863);protein binding(GO:0005515);protein binding(GO:0005515);carbohydrate binding(GO:0030246)	positive regulation of humoral immune response mediated by circulating immunoglobulin(GO:0002925);positive regulation of nitric-oxide synthase biosynthetic process(GO:0051770);Notch signaling pathway(GO:0007219);positive regulation of killing of cells of other organism(GO:0051712);positive regulation of nitric-oxide synthase activity(GO:0051000)	plasma membrane(GO:0005886);plasma membrane(GO:0005886);plasma membrane(GO:0005886);integral component of membrane(GO:0016021);plasma membrane(GO:0005886);extracellular exosome(GO:0070062);integral component of plasma membrane(GO:0005887);extracellular exosome(GO:0070062);external side of plasma membrane(GO:0009897);integral component of membrane(GO:0016021)
GPR153	Probable G-protein coupled receptor 153;GPR153;ortholog	G-protein coupled receptor activity(GO:0004930);G-protein coupled receptor activity(GO:0004930);G-protein coupled receptor activity(GO:0004930);G-protein coupled receptor activity(GO:0004930);G-protein coupled receptor activity(GO:0004930)	G-protein coupled receptor signaling pathway(GO:0007186)	plasma membrane(GO:0005886);integral component of membrane(GO:0016021)
NFIX	Nuclear factor 1 X-type;NFIX;ortholog	DNA binding transcription factor activity(GO:0003700);DNA binding transcription factor activity(GO:0003700);DNA binding transcription factor activity(GO:0003700);DNA binding(GO:0003677);DNA binding transcription factor activity(GO:0003700);DNA binding transcription factor activity(GO:0003700);DNA binding transcription factor activity(GO:0003700);DNA binding(GO:0003677);DNA binding(GO:0003677);DNA…	transcription, DNA-templated(GO:0006351);DNA replication(GO:0006260);transcription, DNA-templated(GO:0006351);negative regulation of transcription from RNA polymerase II promoter(GO:0000122);negative regulation of transcription from RNA polymerase II promoter(GO:0000122);DNA replication(GO:0006260);transcription from RNA polymerase II promoter(GO:0006366);DNA replication(GO:0006260);positive regu…	nucleus(GO:0005634);nucleus(GO:0005634);nucleus(GO:0005634);nucleus(GO:0005634);nucleoplasm(GO:0005654);nucleus(GO:0005634);nucleus(GO:0005634)
IFITM3	Interferon-induced transmembrane protein 3;IFITM3;ortholog	protein binding(GO:0005515);protein binding(GO:0005515)	immune response(GO:0006955);response to virus(GO:0009615);response to interferon-alpha(GO:0035455);type I interferon signaling pathway(GO:0060337);response to virus(GO:0009615);response to interferon-gamma(GO:0034341);negative regulation of viral transcription(GO:0032897);response to virus(GO:0009615);defense response to virus(GO:0051607);negative regulation of viral genome replication(GO:0045071…	extracellular exosome(GO:0070062);lysosomal membrane(GO:0005765);late endosome membrane(GO:0031902);plasma membrane(GO:0005886);integral component of membrane(GO:0016021);plasma membrane(GO:0005886);plasma membrane(GO:0005886);integral component of membrane(GO:0016021);integral component of membrane(GO:0016021)
GSTM4	Glutathione S-transferase Mu 4;GSTM4;ortholog	glutathione transferase activity(GO:0004364);glutathione binding(GO:0043295);glutathione transferase activity(GO:0004364);protein homodimerization activity(GO:0042803);enzyme binding(GO:0019899);glutathione transferase activity(GO:0004364);protein binding(GO:0005515);protein binding(GO:0005515);glutathione transferase activity(GO:0004364)	xenobiotic catabolic process(GO:0042178);nitrobenzene metabolic process(GO:0018916);glutathione metabolic process(GO:0006749);metabolic process(GO:0008152);metabolic process(GO:0008152);glutathione derivative biosynthetic process(GO:1901687)	cytosol(GO:0005829);cytoplasm(GO:0005737)
VWCE	von Willebrand factor C and EGF domain-containing protein;VWCE;ortholog	molecular_function(GO:0003674);calcium ion binding(GO:0005509)	cellular response to virus(GO:0098586)	extracellular region(GO:0005576);cytoplasm(GO:0005737)
MXI1	Max-interacting protein 1;MXI1;ortholog	protein binding(GO:0005515);protein binding(GO:0005515);protein binding(GO:0005515);protein binding(GO:0005515);protein binding(GO:0005515);transcriptional repressor activity, RNA polymerase II transcription regulatory region sequence-specific DNA binding(GO:0001227);protein binding(GO:0005515);RNA polymerase II regulatory region sequence-specific DNA binding(GO:0000977);protein dimerization acti…	negative regulation of transcription from RNA polymerase II promoter(GO:0000122);transcription, DNA-templated(GO:0006351);transcription, DNA-templated(GO:0006351);negative regulation of transcription from RNA polymerase II promoter(GO:0000122);transcription, DNA-templated(GO:0006351);cytoplasmic sequestering of transcription factor(GO:0042994);negative regulation of cell proliferation(GO:0008285)	cytosol(GO:0005829);nucleolus(GO:0005730);nucleus(GO:0005634);nucleus(GO:0005634);nucleus(GO:0005634);RNA polymerase II transcription factor complex(GO:0090575);cytosol(GO:0005829);nucleolus(GO:0005730);nucleolus(GO:0005730);cytosol(GO:0005829)
ASB2	Ankyrin repeat and SOCS box protein 2;ASB2;ortholog	protein binding(GO:0005515);protein binding(GO:0005515);ubiquitin protein ligase activity(GO:0061630);protein binding(GO:0005515);protein binding(GO:0005515);ubiquitin protein ligase activity(GO:0061630)	intracellular signal transduction(GO:0035556);intracellular signal transduction(GO:0035556);protein polyubiquitination(GO:0000209);signal transduction(GO:0007165);intracellular signal transduction(GO:0035556);intracellular signal transduction(GO:0035556);protein ubiquitination(GO:0016567);skeletal muscle cell differentiation(GO:0035914);protein ubiquitination involved in ubiquitin-dependent prote…	cytosol(GO:0005829);cytosol(GO:0005829);cytosol(GO:0005829);ubiquitin ligase complex(GO:0000151);Cul5-RING ubiquitin ligase complex(GO:0031466);cytosol(GO:0005829);cytosol(GO:0005829)
KCNG1	Potassium voltage-gated channel subfamily G member 1;KCNG1;ortholog	voltage-gated potassium channel activity(GO:0005249);voltage-gated potassium channel activity(GO:0005249);potassium channel activity(GO:0005267);delayed rectifier potassium channel activity(GO:0005251);delayed rectifier potassium channel activity(GO:0005251);voltage-gated potassium channel activity(GO:0005249)	potassium ion transmembrane transport(GO:0071805);potassium ion transmembrane transport(GO:0071805);protein homooligomerization(GO:0051260);protein homooligomerization(GO:0051260);regulation of delayed rectifier potassium channel activity(GO:1902259);protein homooligomerization(GO:0051260);potassium ion transport(GO:0006813);potassium ion transmembrane transport(GO:0071805);potassium ion transmem…	plasma membrane(GO:0005886);plasma membrane(GO:0005886);voltage-gated potassium channel complex(GO:0008076);plasma membrane(GO:0005886);voltage-gated potassium channel complex(GO:0008076);voltage-gated potassium channel complex(GO:0008076);voltage-gated potassium channel complex(GO:0008076);voltage-gated potassium channel complex(GO:0008076)
FAM26F	Protein FAM26F;FAM26F;ortholog	cation channel activity(GO:0005261);cation channel activity(GO:0005261)	cation transmembrane transport(GO:0098655);ion transmembrane transport(GO:0034220)	integral component of membrane(GO:0016021);integral component of plasma membrane(GO:0005887)
SCD5	Stearoyl-CoA desaturase 5;SCD5;ortholog	metal ion binding(GO:0046872);oxidoreductase activity(GO:0016491);stearoyl-CoA 9-desaturase activity(GO:0004768);stearoyl-CoA 9-desaturase activity(GO:0004768);stearoyl-CoA 9-desaturase activity(GO:0004768);stearoyl-CoA 9-desaturase activity(GO:0004768);stearoyl-CoA 9-desaturase activity(GO:0004768);stearoyl-CoA 9-desaturase activity(GO:0004768)	oxidation-reduction process(GO:0055114);fatty-acyl-CoA biosynthetic process(GO:0046949);unsaturated fatty acid biosynthetic process(GO:0006636);monounsaturated fatty acid biosynthetic process(GO:1903966)	endoplasmic reticulum membrane(GO:0005789);endoplasmic reticulum membrane(GO:0005789);integral component of membrane(GO:0016021)
CD79A	B-cell antigen receptor complex-associated protein alpha chain;CD79A;ortholog	protein homodimerization activity(GO:0042803);protein binding(GO:0005515);protein binding(GO:0005515);transmembrane signaling receptor activity(GO:0004888)	B cell differentiation(GO:0030183);B cell differentiation(GO:0030183);adaptive immune response(GO:0002250);B cell receptor signaling pathway(GO:0050853);B cell activation(GO:0042113);B cell proliferation(GO:0042100);B cell receptor signaling pathway(GO:0050853);protein homotetramerization(GO:0051289)	plasma membrane(GO:0005886);multivesicular body(GO:0005771);cytoplasm(GO:0005737);plasma membrane(GO:0005886);plasma membrane(GO:0005886);plasma membrane(GO:0005886);plasma membrane(GO:0005886);plasma membrane(GO:0005886);plasma membrane(GO:0005886);plasma membrane(GO:0005886);external side of plasma membrane(GO:0009897);integral component of membrane(GO:0016021);integral component of plasma memb…
HBB	Hemoglobin subunit beta;HBB;ortholog	iron ion binding(GO:0005506);peroxidase activity(GO:0004601);peroxidase activity(GO:0004601);oxygen carrier activity(GO:0005344);peroxidase activity(GO:0004601);haptoglobin binding(GO:0031720);peroxidase activity(GO:0004601);hemoglobin binding(GO:0030492);heme binding(GO:0020037);iron ion binding(GO:0005506);protein binding(GO:0005515);protein binding(GO:0005515);oxygen carrier activity(GO:000534…	oxygen transport(GO:0015671);neutrophil degranulation(GO:0043312);regulation of blood pressure(GO:0008217);blood coagulation(GO:0007596);receptor-mediated endocytosis(GO:0006898);oxygen transport(GO:0015671);hydrogen peroxide catabolic process(GO:0042744);bicarbonate transport(GO:0015701);cellular oxidant detoxification(GO:0098869);oxygen transport(GO:0015671);bicarbonate transport(GO:0015701);ox…	hemoglobin complex(GO:0005833);extracellular region(GO:0005576);hemoglobin complex(GO:0005833);extracellular region(GO:0005576);extracellular region(GO:0005576);extracellular region(GO:0005576);cytosol(GO:0005829);extracellular region(GO:0005576);extracellular region(GO:0005576);extracellular region(GO:0005576);cytosol(GO:0005829);cytosol(GO:0005829);extracellular space(GO:0005615);hemoglobin com…
LAP3	Cytosol aminopeptidase;LAP3;ortholog	metalloexopeptidase activity(GO:0008235);aminopeptidase activity(GO:0004177);manganese ion binding(GO:0030145);metalloexopeptidase activity(GO:0008235);aminopeptidase activity(GO:0004177);manganese ion binding(GO:0030145)	proteolysis(GO:0006508);proteolysis(GO:0006508)	cytosol(GO:0005829);trans-Golgi network(GO:0005802);mitochondrion(GO:0005739);nucleoplasm(GO:0005654);nucleus(GO:0005634);extracellular exosome(GO:0070062);extracellular exosome(GO:0070062);midbody(GO:0030496);focal adhesion(GO:0005925);cytoplasm(GO:0005737);extracellular exosome(GO:0070062);extracellular exosome(GO:0070062)
PDLIM1	PDZ and LIM domain protein 1;PDLIM1;ortholog	transcription coactivator activity(GO:0003713);cadherin binding involved in cell-cell adhesion(GO:0098641);metal ion binding(GO:0046872)	cell-cell adhesion(GO:0098609);response to oxidative stress(GO:0006979);regulation of transcription, DNA-templated(GO:0006355);response to hypoxia(GO:0001666);regulation of transcription, DNA-templated(GO:0006355);regulation of transcription, DNA-templated(GO:0006355)	cytoskeleton(GO:0005856);transcription factor complex(GO:0005667);cell-cell adherens junction(GO:0005913);Z disc(GO:0030018);focal adhesion(GO:0005925)
SLC4A1	Band 3 anion transport protein;SLC4A1;ortholog	protein binding(GO:0005515);inorganic anion exchanger activity(GO:0005452);protein binding(GO:0005515);inorganic anion exchanger activity(GO:0005452);inorganic anion exchanger activity(GO:0005452);inorganic anion exchanger activity(GO:0005452);protein binding(GO:0005515);protein binding(GO:0005515);protein binding(GO:0005515);protein binding(GO:0005515);protein binding(GO:0005515);sodium:bicarbon…	bicarbonate transport(GO:0015701);cellular ion homeostasis(GO:0006873);chloride transport(GO:0006821);anion transport(GO:0006820);sodium ion transmembrane transport(GO:0035725);chloride transmembrane transport(GO:1902476);regulation of intracellular pH(GO:0051453);bicarbonate transport(GO:0015701);bicarbonate transport(GO:0015701);bicarbonate transport(GO:0015701);anion transmembrane transport(GO…	integral component of membrane(GO:0016021);integral component of plasma membrane(GO:0005887);integral component of plasma membrane(GO:0005887);plasma membrane(GO:0005886);plasma membrane(GO:0005886);plasma membrane(GO:0005886);basolateral plasma membrane(GO:0016323);integral component of membrane(GO:0016021);basolateral plasma membrane(GO:0016323);blood microparticle(GO:0072562);Z disc(GO:0030018…
PDGFRB	Platelet-derived growth factor receptor beta;PDGFRB;ortholog	protein binding(GO:0005515);protein binding(GO:0005515);protein binding(GO:0005515);protein binding(GO:0005515);protein binding(GO:0005515);protein binding(GO:0005515);protein binding(GO:0005515);protein binding(GO:0005515);protein binding(GO:0005515);protein binding(GO:0005515);protein binding(GO:0005515);platelet-derived growth factor beta-receptor activity(GO:0005019);protein binding(GO:000551…	positive regulation of smooth muscle cell migration(GO:0014911);positive regulation of phosphatidylinositol 3-kinase signaling(GO:0014068);positive regulation of phospholipase C activity(GO:0010863);G-protein coupled receptor signaling pathway(GO:0007186);response to toxic substance(GO:0009636);signal transduction(GO:0007165);glycosaminoglycan biosynthetic process(GO:0006024);male gonad developme…	plasma membrane(GO:0005886);plasma membrane(GO:0005886);plasma membrane(GO:0005886);cytoplasm(GO:0005737);nucleus(GO:0005634);plasma membrane(GO:0005886);plasma membrane(GO:0005886);plasma membrane(GO:0005886);plasma membrane(GO:0005886);plasma membrane(GO:0005886);plasma membrane(GO:0005886);plasma membrane(GO:0005886);plasma membrane(GO:0005886);plasma membrane(GO:0005886);plasma membrane(GO:00…
PAX5	Paired box protein Pax-5;PAX5;ortholog	DNA binding(GO:0003677);DNA binding(GO:0003677);DNA binding(GO:0003677);DNA binding(GO:0003677);protein binding(GO:0005515);protein binding(GO:0005515);transcriptional activator activity, RNA polymerase II proximal promoter sequence-specific DNA binding(GO:0001077);RNA polymerase II proximal promoter sequence-specific DNA binding(GO:0000978)	spermatogenesis(GO:0007283);transcription, DNA-templated(GO:0006351);positive regulation of transcription from RNA polymerase II promoter(GO:0045944);skeletal muscle cell differentiation(GO:0035914);negative regulation of transcription from RNA polymerase II promoter(GO:0000122);negative regulation of transcription from RNA polymerase II promoter(GO:0000122);multicellular organism development(GO:…	fibrillar center(GO:0001650);intracellular membrane-bounded organelle(GO:0043231);cytosol(GO:0005829);fibrillar center(GO:0001650);nucleoplasm(GO:0005654);nucleoplasm(GO:0005654);nucleoplasm(GO:0005654);nucleoplasm(GO:0005654);fibrillar center(GO:0001650);fibrillar center(GO:0001650);nucleoplasm(GO:0005654);intracellular membrane-bounded organelle(GO:0043231);nucleoplasm(GO:0005654);fibrillar cen…
TMOD1	Tropomodulin-1;TMOD1;ortholog	tropomyosin binding(GO:0005523);actin binding(GO:0003779);actin filament binding(GO:0051015)	pointed-end actin filament capping(GO:0051694);myofibril assembly(GO:0030239);muscle filament sliding(GO:0030049);adult locomotory behavior(GO:0008344);actin filament organization(GO:0007015);muscle contraction(GO:0006936);lens fiber cell development(GO:0070307)	cortical cytoskeleton(GO:0030863);sarcomere(GO:0030017);myofibril(GO:0030016);membrane(GO:0016020);cytosol(GO:0005829);actin filament(GO:0005884);cytosol(GO:0005829);cytosol(GO:0005829);striated muscle thin filament(GO:0005865);cytosol(GO:0005829);striated muscle thin filament(GO:0005865);striated muscle thin filament(GO:0005865);COP9 signalosome(GO:0008180)
RNASE2	Non-secretory ribonuclease;RNASE2;ortholog	ribonuclease activity(GO:0004540);ribonuclease A activity(GO:0004522);endonuclease activity(GO:0004519);nucleic acid binding(GO:0003676)	RNA catabolic process(GO:0006401);chemotaxis(GO:0006935);positive regulation of protein targeting to mitochondrion(GO:1903955);defense response to virus(GO:0051607);neutrophil degranulation(GO:0043312);RNA phosphodiester bond hydrolysis, endonucleolytic(GO:0090502);RNA phosphodiester bond hydrolysis(GO:0090501)	extracellular exosome(GO:0070062);extracellular exosome(GO:0070062);azurophil granule lumen(GO:0035578);extracellular region(GO:0005576)
SIGLEC16	Sialic acid-binding Ig-like lectin 16;SIGLEC16;ortholog	carbohydrate binding(GO:0030246)	innate immune response(GO:0045087);cell adhesion(GO:0007155)	integral component of membrane(GO:0016021);plasma membrane(GO:0005886)
BPGM	Bisphosphoglycerate mutase;BPGM;ortholog	bisphosphoglycerate mutase activity(GO:0004082);bisphosphoglycerate mutase activity(GO:0004082);2,3-bisphosphoglycerate-dependent phosphoglycerate mutase activity(GO:0046538);hydrolase activity(GO:0016787);phosphoglycerate mutase activity(GO:0004619)	glycolytic process(GO:0006096);glycolytic process(GO:0006096);canonical glycolysis(GO:0061621);erythrocyte development(GO:0048821);gluconeogenesis(GO:0006094);carbohydrate metabolic process(GO:0005975);regulation of pentose-phosphate shunt(GO:0043456);glycolytic process(GO:0006096);respiratory gaseous exchange(GO:0007585);glycolytic process(GO:0006096)	cytosol(GO:0005829);cytosol(GO:0005829);extracellular exosome(GO:0070062)
MGAT3	2-acylglycerol O-acyltransferase 3;MOGAT3;ortholog	diacylglycerol O-acyltransferase activity(GO:0004144);2-acylglycerol O-acyltransferase activity(GO:0003846)	triglyceride biosynthetic process(GO:0019432);glycerol metabolic process(GO:0006071);triglyceride biosynthetic process(GO:0019432)	integral component of membrane(GO:0016021);endoplasmic reticulum membrane(GO:0005789)
MYL4	Myosin light chain 4;MYL4;ortholog	calcium ion binding(GO:0005509);calcium ion binding(GO:0005509);actin monomer binding(GO:0003785);myosin II heavy chain binding(GO:0032038);calcium ion binding(GO:0005509);calcium ion binding(GO:0005509);actin filament binding(GO:0051015)	cardiac muscle contraction(GO:0060048);positive regulation of ATPase activity(GO:0032781);muscle filament sliding(GO:0030049);regulation of the force of heart contraction(GO:0002026);cardiac muscle contraction(GO:0060048)	cytosol(GO:0005829);cytosol(GO:0005829);cytosol(GO:0005829);cytosol(GO:0005829);A band(GO:0031672);myosin complex(GO:0016459)
RUNDC2A	Sorting nexin-29;SNX29;ortholog	phosphatidylinositol binding(GO:0035091);phosphatidylinositol binding(GO:0035091)		extracellular exosome(GO:0070062)
CD72	B-cell differentiation antigen CD72;CD72;ortholog	carbohydrate binding(GO:0030246);protein binding(GO:0005515);protein binding(GO:0005515);receptor binding(GO:0005102);transmembrane signaling receptor activity(GO:0004888)	signal transduction(GO:0007165);cell adhesion(GO:0007155)	plasma membrane(GO:0005886);integral component of plasma membrane(GO:0005887);integral component of membrane(GO:0016021);integral component of membrane(GO:0016021)
HEMGN	Hemogen;HEMGN;ortholog	protein binding(GO:0005515);protein binding(GO:0005515);protein binding(GO:0005515);protein binding(GO:0005515)	multicellular organism development(GO:0007275);regulation of osteoblast differentiation(GO:0045667);cell differentiation(GO:0030154)	nucleoplasm(GO:0005654)
TNFRSF13C	Tumor necrosis factor receptor superfamily member 13C;TNFRSF13C;ortholog		adaptive immune response(GO:0002250);B cell homeostasis(GO:0001782);T cell costimulation(GO:0031295);tumor necrosis factor-mediated signaling pathway(GO:0033209);positive regulation of B cell proliferation(GO:0030890);tumor necrosis factor-mediated signaling pathway(GO:0033209);positive regulation of germinal center formation(GO:0002636);B cell costimulation(GO:0031296);positive regulation of int…	plasma membrane(GO:0005886);plasma membrane(GO:0005886);plasma membrane(GO:0005886);plasma membrane(GO:0005886);plasma membrane(GO:0005886);integral component of membrane(GO:0016021);external side of plasma membrane(GO:0009897)
POU2AF1	POU domain class 2-associating factor 1;POU2AF1;ortholog	protein binding(GO:0005515);protein binding(GO:0005515);transcription cofactor activity(GO:0003712);transcription coactivator activity(GO:0003713);RNA polymerase II transcription coactivator activity(GO:0001105);RNA polymerase II core promoter sequence-specific DNA binding(GO:0000979);RNA polymerase II core promoter sequence-specific DNA binding(GO:0000979);RNA polymerase II core promoter sequenc…	positive regulation of transcription from RNA polymerase II promoter(GO:0045944);positive regulation of transcription from RNA polymerase II promoter(GO:0045944);humoral immune response(GO:0006959);transcription from RNA polymerase II promoter(GO:0006366);transcription from RNA polymerase II promoter(GO:0006366)	RNA polymerase II transcription factor complex(GO:0090575);RNA polymerase II transcription factor complex(GO:0090575);RNA polymerase II transcription factor complex(GO:0090575)
C18orf10	Tubulin polyglutamylase complex subunit 2;TPGS2;ortholog			cytoplasm(GO:0005737);microtubule(GO:0005874)
FCRL6	Fc receptor-like protein 6;FCRL6;ortholog	protein phosphatase binding(GO:0019903);protein phosphatase binding(GO:0019903);phosphatase binding(GO:0019902);phosphatase binding(GO:0019902);protein binding(GO:0005515);protein binding(GO:0005515);MHC class II protein binding(GO:0042289)		external side of plasma membrane(GO:0009897);plasma membrane(GO:0005886);plasma membrane(GO:0005886);integral component of membrane(GO:0016021)
OSBP2	Oxysterol-binding protein 2;OSBP2;ortholog	cholesterol binding(GO:0015485);protein binding(GO:0005515);protein binding(GO:0005515)	lipid transport(GO:0006869);lipid transport(GO:0006869);lipid transport(GO:0006869);spermatid development(GO:0007286);lipid transport(GO:0006869);lipid transport(GO:0006869)	apical dendrite(GO:0097440);membrane(GO:0016020)
RUNDC3A	RUN domain-containing protein 3A;RUNDC3A;ortholog	guanylate cyclase activator activity(GO:0030250);protein binding(GO:0005515);protein binding(GO:0005515);protein binding(GO:0005515);protein binding(GO:0005515);protein binding(GO:0005515);protein binding(GO:0005515);protein binding(GO:0005515);protein binding(GO:0005515);protein binding(GO:0005515);protein binding(GO:0005515);protein binding(GO:0005515);protein binding(GO:0005515);protein bindin…	positive regulation of guanylate cyclase activity(GO:0031284);small GTPase mediated signal transduction(GO:0007264)	plasma membrane(GO:0005886);cytosol(GO:0005829)
SERPING1	Plasma protease C1 inhibitor;SERPING1;ortholog	protein binding(GO:0005515);protein binding(GO:0005515);serine-type endopeptidase inhibitor activity(GO:0004867);protein binding(GO:0005515);protein binding(GO:0005515);protein binding(GO:0005515);protein binding(GO:0005515);protein binding(GO:0005515);protein binding(GO:0005515);protein binding(GO:0005515);protein binding(GO:0005515);protein binding(GO:0005515);protein binding(GO:0005515);protei…	negative regulation of endopeptidase activity(GO:0010951);blood circulation(GO:0008015);blood circulation(GO:0008015);blood coagulation, intrinsic pathway(GO:0007597);aging(GO:0007568);platelet degranulation(GO:0002576);complement activation, classical pathway(GO:0006958);negative regulation of complement activation, lectin pathway(GO:0001869);negative regulation of endopeptidase activity(GO:0010…	extracellular exosome(GO:0070062);extracellular region(GO:0005576);platelet alpha granule lumen(GO:0031093);extracellular region(GO:0005576);extracellular region(GO:0005576);extracellular space(GO:0005615);extracellular region(GO:0005576);extracellular region(GO:0005576);extracellular region(GO:0005576);extracellular exosome(GO:0070062);extracellular exosome(GO:0070062);extracellular space(GO:000…
E2F2	Transcription factor E2F2;E2F2;ortholog	DNA binding(GO:0003677);transcriptional activator activity, RNA polymerase II transcription regulatory region sequence-specific DNA binding(GO:0001228);core promoter binding(GO:0001047);RNA polymerase II regulatory region sequence-specific DNA binding(GO:0000977);DNA binding transcription factor activity(GO:0003700);DNA binding transcription factor activity(GO:0003700);sequence-specific DNA bindi…	lens fiber cell apoptotic process(GO:1990086);intrinsic apoptotic signaling pathway by p53 class mediator(GO:0072332);regulation of cell cycle(GO:0051726);transcription initiation from RNA polymerase II promoter(GO:0006367);positive regulation of transcription from RNA polymerase II promoter(GO:0045944);positive regulation of transcription from RNA polymerase II promoter(GO:0045944);cell cycle(GO…	nucleoplasm(GO:0005654);nucleoplasm(GO:0005654);nucleoplasm(GO:0005654);nucleoplasm(GO:0005654);RNA polymerase II transcription factor complex(GO:0090575);nucleoplasm(GO:0005654)
BEND4	BEN domain-containing protein 4;BEND4;ortholog
SMOX	Spermine oxidase;SMOX;ortholog	polyamine oxidase activity(GO:0046592);polyamine oxidase activity(GO:0046592);polyamine oxidase activity(GO:0046592);norspermine:oxygen oxidoreductase activity(GO:0052894);oxidoreductase activity(GO:0016491);spermine:oxygen oxidoreductase (spermidine-forming) activity(GO:0052901);N1-acetylspermine:oxygen oxidoreductase (N1-acetylspermidine-forming) activity(GO:0052895);polyamine oxidase activity(…	spermine catabolic process(GO:0046208);polyamine biosynthetic process(GO:0006596);spermine catabolic process(GO:0046208);polyamine catabolic process(GO:0006598);spermine catabolic process(GO:0046208);oxidation-reduction process(GO:0055114);spermine catabolic process(GO:0046208);oxidation-reduction process(GO:0055114);oxidation-reduction process(GO:0055114);oxidation-reduction process(GO:0055114);…	cytoplasm(GO:0005737);nucleoplasm(GO:0005654);intracellular membrane-bounded organelle(GO:0043231);cytoplasm(GO:0005737);nuclear membrane(GO:0031965);cytosol(GO:0005829);nucleoplasm(GO:0005654);nucleus(GO:0005634);nucleus(GO:0005634);nucleus(GO:0005634);nuclear membrane(GO:0031965);cytoplasm(GO:0005737);intracellular membrane-bounded organelle(GO:0043231)
RSAD2	Radical S-adenosyl methionine domain-containing protein 2;RSAD2;ortholog	protein binding(GO:0005515);protein binding(GO:0005515);protein binding(GO:0005515);protein binding(GO:0005515);protein binding(GO:0005515);catalytic activity(GO:0003824);protein binding(GO:0005515);protein binding(GO:0005515);protein binding(GO:0005515);protein binding(GO:0005515);protein binding(GO:0005515);protein binding(GO:0005515);protein binding(GO:0005515);protein binding(GO:0005515);prot…	positive regulation of T-helper 2 cell cytokine production(GO:2000553);type I interferon signaling pathway(GO:0060337);positive regulation of toll-like receptor 7 signaling pathway(GO:0034157);viral process(GO:0016032);response to virus(GO:0009615);CD4-positive, alpha-beta T cell activation(GO:0035710);defense response to virus(GO:0051607);negative regulation of protein secretion(GO:0050709);posi…	endoplasmic reticulum(GO:0005783);endoplasmic reticulum(GO:0005783);endoplasmic reticulum(GO:0005783);mitochondrial inner membrane(GO:0005743);mitochondrial outer membrane(GO:0005741);mitochondrion(GO:0005739);fibrillar center(GO:0001650);lipid droplet(GO:0005811);Golgi apparatus(GO:0005794);endoplasmic reticulum membrane(GO:0005789);endoplasmic reticulum membrane(GO:0005789)
P2RX5	P2X purinoceptor 5;P2RX5;ortholog	ATP binding(GO:0005524);extracellularly ATP-gated cation channel activity(GO:0004931);extracellularly ATP-gated cation channel activity(GO:0004931);purinergic nucleotide receptor activity(GO:0001614);purinergic nucleotide receptor activity(GO:0001614);extracellularly ATP-gated cation channel activity(GO:0004931);purinergic nucleotide receptor activity(GO:0001614);extracellularly ATP-gated cation …	response to ATP(GO:0033198);excitatory postsynaptic potential(GO:0060079);positive regulation of calcium ion transport into cytosol(GO:0010524);positive regulation of calcium-mediated signaling(GO:0050850);transport(GO:0006810);purinergic nucleotide receptor signaling pathway(GO:0035590);blood coagulation(GO:0007596);transport(GO:0006810);nervous system development(GO:0007399);signal transduction…	cytosol(GO:0005829);integral component of nuclear inner membrane(GO:0005639);integral component of plasma membrane(GO:0005887);integral component of plasma membrane(GO:0005887);integral component of plasma membrane(GO:0005887);plasma membrane(GO:0005886);plasma membrane(GO:0005886);postsynapse(GO:0098794);cytosol(GO:0005829);cytosol(GO:0005829);cytosol(GO:0005829);postsynapse(GO:0098794);integral…
C20orf108	Protein FAM210B;FAM210B;ortholog		cellular response to estradiol stimulus(GO:0071392);positive regulation of erythrocyte differentiation(GO:0045648);erythrocyte maturation(GO:0043249)	intrinsic component of membrane(GO:0031224);integral component of membrane(GO:0016021);mitochondrial outer membrane(GO:0005741)
TESC	Calcineurin B homologous protein 3;TESC;ortholog	protein homodimerization activity(GO:0042803);phosphatase inhibitor activity(GO:0019212);phosphatase inhibitor activity(GO:0019212);protein binding(GO:0005515);protein binding(GO:0005515);magnesium ion binding(GO:0000287);calcium ion binding(GO:0005509);magnesium ion binding(GO:0000287);calcium ion binding(GO:0005509);protein kinase inhibitor activity(GO:0004860);protein binding(GO:0005515);prote…	negative regulation of protein kinase activity(GO:0006469);positive regulation of gene expression(GO:0010628);negative regulation of cell proliferation(GO:0008285);positive regulation of sodium:proton antiporter activity(GO:0032417);protein localization to plasma membrane(GO:0072659);protein localization to plasma membrane(GO:0072659);positive regulation of granulocyte differentiation(GO:0030854)…	ruffle(GO:0001726);ruffle(GO:0001726);nucleus(GO:0005634);cytoplasm(GO:0005737);nucleus(GO:0005634);nucleus(GO:0005634);nucleus(GO:0005634);nucleus(GO:0005634);cytosol(GO:0005829);cytoplasm(GO:0005737);cytoplasm(GO:0005737);ruffle membrane(GO:0032587);plasma membrane(GO:0005886);lamellipodium(GO:0030027);plasma membrane(GO:0005886)
PARM1	Prostate androgen-regulated mucin-like protein 1;PARM1;ortholog		positive regulation of telomerase activity(GO:0051973)	integral component of membrane(GO:0016021);nucleus(GO:0005634);Golgi membrane(GO:0000139);Golgi apparatus(GO:0005794);intracellular membrane-bounded organelle(GO:0043231);late endosome(GO:0005770);early endosome(GO:0005769);integral component of membrane(GO:0016021);cytosol(GO:0005829);endosome membrane(GO:0010008);plasma membrane(GO:0005886)
TNFAIP6	Tumor necrosis factor-inducible gene 6 protein;TNFAIP6;ortholog	protein binding(GO:0005515);protein binding(GO:0005515);protein binding(GO:0005515);protein binding(GO:0005515);protein binding(GO:0005515);protein binding(GO:0005515);protein binding(GO:0005515);protein binding(GO:0005515);protein binding(GO:0005515);protein binding(GO:0005515);protein binding(GO:0005515);protein binding(GO:0005515);protein binding(GO:0005515);protein binding(GO:0005515);protein…	ovulation(GO:0030728);positive regulation of cell migration(GO:0030335);negative regulation of inflammatory response(GO:0050728);cell-cell signaling(GO:0007267);neutrophil degranulation(GO:0043312);signal transduction(GO:0007165);inflammatory response(GO:0006954);cell adhesion(GO:0007155)	ficolin-1-rich granule lumen(GO:1904813);tertiary granule lumen(GO:1904724);extracellular region(GO:0005576);extracellular space(GO:0005615);extracellular region(GO:0005576)
KIF19	Kinesin-like protein KIF19;KIF19;ortholog	ATP binding(GO:0005524);microtubule motor activity(GO:0003777);ATPase activity(GO:0016887);ATP-dependent microtubule motor activity, plus-end-directed(GO:0008574);microtubule binding(GO:0008017);microtubule motor activity(GO:0003777);ATP binding(GO:0005524);microtubule binding(GO:0008017)	microtubule-based movement(GO:0007018);microtubule-based movement(GO:0007018);plus-end specific microtubule depolymerization(GO:0070462);axonemal microtubule depolymerization(GO:0060404)	microtubule(GO:0005874);kinesin complex(GO:0005871);axoneme(GO:0005930);axoneme(GO:0005930);cilium(GO:0005929);microtubule(GO:0005874)
C9orf140	Suppressor APC domain-containing protein 2;SAPCD2;ortholog	protein binding(GO:0005515);protein binding(GO:0005515);protein binding(GO:0005515);protein binding(GO:0005515)	negative regulation of protein localization to cell cortex(GO:1904777);establishment of mitotic spindle orientation(GO:0000132);establishment of mitotic spindle orientation(GO:0000132);symmetric cell division(GO:0098725);positive regulation of cell proliferation(GO:0008284);regulation of establishment of planar polarity(GO:0090175);positive regulation of cell proliferation(GO:0008284)	nucleus(GO:0005634);apical junction complex(GO:0043296);apical plasma membrane(GO:0016324);nucleolus(GO:0005730);bicellular tight junction(GO:0005923);cytosol(GO:0005829);apical cortex(GO:0045179)
SHISA4	Protein shisa-4;SHISA4;ortholog			integral component of membrane(GO:0016021)
ARHGEF12	Rho guanine nucleotide exchange factor 12;ARHGEF12;ortholog	protein binding(GO:0005515);protein binding(GO:0005515);GTPase activator activity(GO:0005096);guanyl-nucleotide exchange factor activity(GO:0005085);G-protein coupled receptor binding(GO:0001664);protein binding(GO:0005515);guanyl-nucleotide exchange factor activity(GO:0005085);Rho guanyl-nucleotide exchange factor activity(GO:0005089);Rho guanyl-nucleotide exchange factor activity(GO:0005089);gu…	positive regulation of GTPase activity(GO:0043547);positive regulation of apoptotic process(GO:0043065);intracellular signal transduction(GO:0035556);positive regulation of GTPase activity(GO:0043547);intracellular signal transduction(GO:0035556);positive regulation of GTPase activity(GO:0043547);G-protein coupled receptor signaling pathway(GO:0007186);positive regulation of GTPase activity(GO:00…	cytosol(GO:0005829);cytosol(GO:0005829);cytosol(GO:0005829);cytoplasm(GO:0005737);cytosol(GO:0005829);cytosol(GO:0005829);cytosol(GO:0005829);cytoplasm(GO:0005737);cytosol(GO:0005829);extracellular exosome(GO:0070062);membrane(GO:0016020)
C5orf4	Fatty acid hydroxylase domain-containing protein 2;FAXDC2;ortholog	iron ion binding(GO:0005506);oxidoreductase activity(GO:0016491)	oxidation-reduction process(GO:0055114);lipid biosynthetic process(GO:0008610);lipid metabolic process(GO:0006629)	integral component of membrane(GO:0016021);integral component of membrane(GO:0016021);endoplasmic reticulum membrane(GO:0005789);integral component of membrane(GO:0016021);integral component of membrane(GO:0016021);integral component of membrane(GO:0016021)
EPSTI1	Epithelial-stromal interaction protein 1;EPSTI1;ortholog
LCN10	Epididymal-specific lipocalin-10;LCN10;ortholog			extracellular region(GO:0005576)
PDGFD	Platelet-derived growth factor D;PDGFD;ortholog	growth factor activity(GO:0008083);platelet-derived growth factor receptor binding(GO:0005161);platelet-derived growth factor receptor binding(GO:0005161)	cellular response to platelet-derived growth factor stimulus(GO:0036120);positive regulation of cell migration(GO:0030335);positive regulation of protein autophosphorylation(GO:0031954);positive regulation of phosphatidylinositol 3-kinase signaling(GO:0014068);regulation of receptor activity(GO:0010469);positive regulation of cell proliferation(GO:0008284);multicellular organism development(GO:00…	extracellular space(GO:0005615);extracellular region(GO:0005576);extracellular region(GO:0005576);Golgi membrane(GO:0000139);Golgi membrane(GO:0000139);endoplasmic reticulum lumen(GO:0005788);extracellular exosome(GO:0070062)
JAKMIP1	Janus kinase and microtubule-interacting protein 1;JAKMIP1;ortholog	GABA receptor binding(GO:0050811);kinase binding(GO:0019900);kinase binding(GO:0019900);kinase binding(GO:0019900);kinesin binding(GO:0019894);microtubule binding(GO:0008017);microtubule binding(GO:0008017);microtubule binding(GO:0008017);protein binding(GO:0005515);protein binding(GO:0005515);RNA binding(GO:0003723)	cognition(GO:0050890);protein transport(GO:0015031)	intracellular ribonucleoprotein complex(GO:0030529);extrinsic component of membrane(GO:0019898);microtubule(GO:0005874);cytoplasm(GO:0005737)
SLC6A8	Sodium- and chloride-dependent creatine transporter 1;SLC6A8;ortholog	creatine:sodium symporter activity(GO:0005309);creatine:sodium symporter activity(GO:0005309);creatine transmembrane transporter activity(GO:0005308);molecular_function(GO:0003674);neurotransmitter:sodium symporter activity(GO:0005328);neurotransmitter:sodium symporter activity(GO:0005328);neurotransmitter:sodium symporter activity(GO:0005328);neurotransmitter:sodium symporter activity(GO:0005328)	transport(GO:0006810);creatine metabolic process(GO:0006600);transport(GO:0006810);neurotransmitter transport(GO:0006836);sodium ion transport(GO:0006814);sodium ion transport(GO:0006814);transport(GO:0006810);neurotransmitter transport(GO:0006836);creatine transport(GO:0015881);creatine transport(GO:0015881);muscle contraction(GO:0006936);creatine transmembrane transport(GO:1902598);neurotransmi…	integral component of membrane(GO:0016021);integral component of membrane(GO:0016021);integral component of plasma membrane(GO:0005887);plasma membrane(GO:0005886);integral component of membrane(GO:0016021);integral component of membrane(GO:0016021)
ADORA3	Adenosine receptor A3;ADORA3;ortholog	G-protein coupled receptor activity(GO:0004930);G-protein coupled receptor activity(GO:0004930);G-protein coupled adenosine receptor activity(GO:0001609);G-protein coupled receptor activity(GO:0004930);G-protein coupled adenosine receptor activity(GO:0001609);G-protein coupled receptor activity(GO:0004930);G-protein coupled receptor activity(GO:0004930);G-protein coupled adenosine receptor activi…	adenosine receptor signaling pathway(GO:0001973);regulation of heart contraction(GO:0008016);inflammatory response(GO:0006954);signal transduction(GO:0007165);activation of adenylate cyclase activity(GO:0007190);G-protein coupled receptor signaling pathway(GO:0007186);signal transduction(GO:0007165);response to wounding(GO:0009611);negative regulation of cell proliferation(GO:0008285);G-protein c…	plasma membrane(GO:0005886);plasma membrane(GO:0005886);integral component of plasma membrane(GO:0005887);plasma membrane(GO:0005886);plasma membrane(GO:0005886);integral component of membrane(GO:0016021)
KLRC2	NKG2-C type II integral membrane protein;KLRC2;ortholog	carbohydrate binding(GO:0030246);carbohydrate binding(GO:0030246);carbohydrate binding(GO:0030246);transmembrane signaling receptor activity(GO:0004888);protein antigen binding(GO:1990405);protein binding(GO:0005515);carbohydrate binding(GO:0030246);MHC class I protein complex binding(GO:0023024);protein binding(GO:0005515)	innate immune response(GO:0045087);signal transduction(GO:0007165);cellular defense response(GO:0006968);cellular defense response(GO:0006968);natural killer cell mediated immunity(GO:0002228)	plasma membrane(GO:0005886);plasma membrane(GO:0005886);plasma membrane(GO:0005886);plasma membrane(GO:0005886);plasma membrane(GO:0005886);plasma membrane(GO:0005886);integral component of plasma membrane(GO:0005887);plasma membrane(GO:0005886);plasma membrane(GO:0005886);plasma membrane(GO:0005886);plasma membrane(GO:0005886);integral component of membrane(GO:0016021);integral component of memb…
ME3	NADP-dependent malic enzyme, mitochondrial;ME3;ortholog	malate dehydrogenase (decarboxylating) (NAD+) activity(GO:0004471);malate dehydrogenase (decarboxylating) (NAD+) activity(GO:0004471);malic enzyme activity(GO:0004470);malate dehydrogenase (decarboxylating) (NADP+) activity(GO:0004473);malate dehydrogenase (decarboxylating) (NAD+) activity(GO:0004471);metal ion binding(GO:0046872);oxaloacetate decarboxylase activity(GO:0008948);NAD binding(GO:005…	malate metabolic process(GO:0006108);pyruvate metabolic process(GO:0006090);oxygen metabolic process(GO:0072592);oxidation-reduction process(GO:0055114);aerobic respiration(GO:0009060);oxidation-reduction process(GO:0055114);oxidation-reduction process(GO:0055114);oxidation-reduction process(GO:0055114)	mitochondrial matrix(GO:0005759);mitochondrion(GO:0005739)
DERL3	Derlin-3;DERL3;ortholog	protein binding(GO:0005515);protein binding(GO:0005515);protein binding(GO:0005515);protein binding(GO:0005515);protein binding(GO:0005515);protein binding(GO:0005515)	endoplasmic reticulum unfolded protein response(GO:0030968);ubiquitin-dependent ERAD pathway(GO:0030433);negative regulation of retrograde protein transport, ER to cytosol(GO:1904153);ubiquitin-dependent ERAD pathway(GO:0030433);ubiquitin-dependent ERAD pathway(GO:0030433);protein N-linked glycosylation via asparagine(GO:0018279)	integral component of endoplasmic reticulum membrane(GO:0030176);signal recognition particle receptor complex(GO:0005785);endoplasmic reticulum membrane(GO:0005789);signal recognition particle(GO:0048500)
FCGR1B	High affinity immunoglobulin gamma Fc receptor IB;FCGR1B;ortholog	immunoglobulin receptor activity(GO:0019763);IgG binding(GO:0019864)	interferon-gamma-mediated signaling pathway(GO:0060333);Fc receptor signaling pathway(GO:0038093);immune response(GO:0006955);receptor-mediated endocytosis(GO:0006898);antigen processing and presentation of exogenous peptide antigen via MHC class I, TAP-dependent(GO:0002479);adaptive immune response(GO:0002250)	clathrin-coated endocytic vesicle membrane(GO:0030669);integral component of membrane(GO:0016021);plasma membrane(GO:0005886);plasma membrane(GO:0005886);plasma membrane(GO:0005886);early endosome membrane(GO:0031901);early endosome membrane(GO:0031901);clathrin-coated endocytic vesicle membrane(GO:0030669);integral component of membrane(GO:0016021);integral component of membrane(GO:0016021)
SOCS1	Suppressor of cytokine signaling 1;SOCS1;ortholog	protein kinase binding(GO:0019901);kinase inhibitor activity(GO:0019210);protein binding(GO:0005515);protein binding(GO:0005515);protein binding(GO:0005515);protein binding(GO:0005515);protein binding(GO:0005515);protein binding(GO:0005515);protein binding(GO:0005515);protein binding(GO:0005515);protein binding(GO:0005515);protein kinase inhibitor activity(GO:0004860);insulin-like growth factor r…	JAK-STAT cascade(GO:0007259);negative regulation of protein kinase activity(GO:0006469);regulation of protein phosphorylation(GO:0001932);negative regulation of JAK-STAT cascade(GO:0046426);regulation of activation of Janus kinase activity(GO:0010533);negative regulation of tyrosine phosphorylation of STAT protein(GO:0042532);interleukin-7-mediated signaling pathway(GO:0038111);regulation of inte…	cytosol(GO:0005829);cytoplasm(GO:0005737);nucleoplasm(GO:0005654);cytosol(GO:0005829);cytosol(GO:0005829);cytosol(GO:0005829);cytoplasmic ribonucleoprotein granule(GO:0036464);cytoplasmic vesicle(GO:0031410)
KLC3	Kinesin light chain 3;KLC3;ortholog	protein binding(GO:0005515);kinesin binding(GO:0019894);protein binding(GO:0005515);protein binding(GO:0005515);protein binding(GO:0005515);protein binding(GO:0005515);protein binding(GO:0005515);protein binding(GO:0005515);protein binding(GO:0005515);microtubule motor activity(GO:0003777);protein binding(GO:0005515);protein binding(GO:0005515);microtubule binding(GO:0008017);microtubule motor ac…	axo-dendritic transport(GO:0008088)	cytoplasm(GO:0005737);motile cilium(GO:0031514);kinesin complex(GO:0005871);microtubule(GO:0005874);kinesin complex(GO:0005871);kinesin complex(GO:0005871);motile cilium(GO:0031514);neuron projection(GO:0043005);ciliary rootlet(GO:0035253)
CORO2B	Coronin-2B;CORO2B;ortholog	actin filament binding(GO:0051015);protein binding(GO:0005515);protein binding(GO:0005515);actin binding(GO:0003779)	actin cytoskeleton organization(GO:0030036);actin cytoskeleton organization(GO:0030036)	membrane(GO:0016020);actin cytoskeleton(GO:0015629);actin cytoskeleton(GO:0015629);cytoplasm(GO:0005737)
HBA2,HBA1	Hemoglobin subunit alpha;HBA1;ortholog	protein binding(GO:0005515);protein binding(GO:0005515);protein binding(GO:0005515);iron ion binding(GO:0005506);oxygen carrier activity(GO:0005344);protein binding(GO:0005515);protein binding(GO:0005515);protein binding(GO:0005515);protein binding(GO:0005515);protein binding(GO:0005515);protein binding(GO:0005515);protein binding(GO:0005515);protein binding(GO:0005515);protein binding(GO:0005515…	positive regulation of cell death(GO:0010942);receptor-mediated endocytosis(GO:0006898);bicarbonate transport(GO:0015701);bicarbonate transport(GO:0015701);oxygen transport(GO:0015671);protein heterooligomerization(GO:0051291);hydrogen peroxide catabolic process(GO:0042744);response to hydrogen peroxide(GO:0042542);cellular oxidant detoxification(GO:0098869);oxygen transport(GO:0015671)	cytosol(GO:0005829);extracellular space(GO:0005615);extracellular region(GO:0005576);extracellular region(GO:0005576);extracellular region(GO:0005576);extracellular region(GO:0005576);extracellular region(GO:0005576);endocytic vesicle lumen(GO:0071682);cytosolic small ribosomal subunit(GO:0022627);cytosol(GO:0005829);membrane(GO:0016020);hemoglobin complex(GO:0005833);hemoglobin complex(GO:000583…
SMTNL1	Smoothelin-like protein 1;SMTNL1;ortholog	disordered domain specific binding(GO:0097718);calmodulin binding(GO:0005516);CH domain binding(GO:0051401);calmodulin binding(GO:0005516);protein self-association(GO:0043621);tropomyosin binding(GO:0005523);protein phosphatase 1 binding(GO:0008157)	negative regulation of blood vessel diameter(GO:0097756);positive regulation of vasoconstriction(GO:0045907);negative regulation of transcription, DNA-templated(GO:0045892);peptidyl-serine phosphorylation(GO:0018105);response to activity(GO:0014823);negative regulation of transcription, DNA-templated(GO:0045892);negative regulation of transcription, DNA-templated(GO:0045892);response to drug(GO:0…	I band(GO:0031674);M band(GO:0031430);nucleus(GO:0005634);nucleus(GO:0005634);contractile fiber(GO:0043292);cytoplasm(GO:0005737);I band(GO:0031674);M band(GO:0031430)
KIAA1671	Uncharacterized protein KIAA1671;KIAA1671;ortholog
ANKRD9	Ankyrin repeat domain-containing protein 9;ANKRD9;ortholog		post-translational protein modification(GO:0043687)	cytosol(GO:0005829);cytosol(GO:0005829);cytosol(GO:0005829);cytosol(GO:0005829);cytosol(GO:0005829)
RBM38	RNA-binding protein 38;RBM38;ortholog	RNA binding(GO:0003723);RNA binding(GO:0003723);RNA binding(GO:0003723);mRNA binding(GO:0003729);RNA binding(GO:0003723);mRNA 3'-UTR binding(GO:0003730);mRNA binding(GO:0003729)	regulation of myotube differentiation(GO:0010830);RNA splicing(GO:0008380);cell cycle(GO:0007049);mRNA processing(GO:0006397);regulation of RNA splicing(GO:0043484);cell differentiation(GO:0030154);DNA damage response, signal transduction by p53 class mediator resulting in transcription of p21 class mediator(GO:0006978);DNA damage response, signal transduction by p53 class mediator resulting in c…	nucleus(GO:0005634);cytosol(GO:0005829);cytosol(GO:0005829);cytosol(GO:0005829);nucleus(GO:0005634);nucleus(GO:0005634)
SDC3	Syndecan-3;SDC3;ortholog	protein binding(GO:0005515);protein binding(GO:0005515);identical protein binding(GO:0042802);protein binding(GO:0005515);protein binding(GO:0005515)	leukocyte migration(GO:0050900);glycosaminoglycan catabolic process(GO:0006027);glycosaminoglycan biosynthetic process(GO:0006024);glycosaminoglycan metabolic process(GO:0030203);cell migration(GO:0016477);retinoid metabolic process(GO:0001523)	Golgi lumen(GO:0005796);Golgi lumen(GO:0005796);Golgi lumen(GO:0005796);Golgi lumen(GO:0005796);Golgi lumen(GO:0005796);Golgi lumen(GO:0005796);Golgi lumen(GO:0005796);Golgi lumen(GO:0005796);Golgi lumen(GO:0005796);Golgi lumen(GO:0005796);Golgi lumen(GO:0005796);Golgi lumen(GO:0005796);Golgi lumen(GO:0005796);Golgi lumen(GO:0005796);Golgi lumen(GO:0005796);Golgi lumen(GO:0005796);Golgi lumen(GO:…
HIVEP3	Transcription factor HIVEP3;HIVEP3;ortholog	metal ion binding(GO:0046872);transcription regulatory region DNA binding(GO:0044212);sequence-specific DNA binding(GO:0043565);DNA binding transcription factor activity(GO:0003700);DNA binding transcription factor activity(GO:0003700)	multicellular organism development(GO:0007275);signal transduction(GO:0007165);transcription from RNA polymerase II promoter(GO:0006366);transcription from RNA polymerase II promoter(GO:0006366);positive regulation of transcription, DNA-templated(GO:0045893);skeletal muscle cell differentiation(GO:0035914);positive regulation of transcription, DNA-templated(GO:0045893);positive regulation of tran…	cytoplasm(GO:0005737);nucleus(GO:0005634)
FAM111B	Protein FAM111B;FAM111B;ortholog	protein binding(GO:0005515);protein binding(GO:0005515)
MYO1D	Unconventional myosin-Id;MYO1D;ortholog	ATP binding(GO:0005524);calmodulin binding(GO:0005516);ATP binding(GO:0005524);motor activity(GO:0003774);microfilament motor activity(GO:0000146);protein domain specific binding(GO:0019904);ATP binding(GO:0005524);motor activity(GO:0003774);ATP binding(GO:0005524);motor activity(GO:0003774);actin-dependent ATPase activity(GO:0030898);actin filament binding(GO:0051015);calcium-dependent protein b…	early endosome to recycling endosome transport(GO:0061502);cellular localization(GO:0051641);forebrain development(GO:0030900);negative regulation of phosphatase activity(GO:0010923)	neuronal cell body(GO:0043025);neuronal cell body(GO:0043025);neuron projection(GO:0043005);endosome(GO:0005768);smooth endoplasmic reticulum(GO:0005790);brush border(GO:0005903);cytoplasmic vesicle(GO:0031410);brush border(GO:0005903);cytosol(GO:0005829);basolateral plasma membrane(GO:0016323);axolemma(GO:0030673);axon(GO:0030424);myosin complex(GO:0016459);extracellular exosome(GO:0070062);myel…
KLHL14	Kelch-like protein 14;KLHL14;ortholog	ubiquitin-protein transferase activity(GO:0004842);ubiquitin-protein transferase activity(GO:0004842)	protein ubiquitination(GO:0016567)	endoplasmic reticulum membrane(GO:0005789);endoplasmic reticulum(GO:0005783);neuron projection(GO:0043005);Cul3-RING ubiquitin ligase complex(GO:0031463);cytosol(GO:0005829);aggresome(GO:0016235);actin cytoskeleton(GO:0015629);neuronal cell body(GO:0043025)
AFF3	AF4/FMR2 family member 3;AFF3;ortholog	double-stranded DNA binding(GO:0003690)	regulation of transcription, DNA-templated(GO:0006355);transcription, DNA-templated(GO:0006351);regulation of transcription, DNA-templated(GO:0006355);transcription, DNA-templated(GO:0006351);transcription, DNA-templated(GO:0006351);embryonic hindlimb morphogenesis(GO:0035116);response to tumor necrosis factor(GO:0034612);regulation of transcription, DNA-templated(GO:0006355)	nuclear body(GO:0016604);cytosol(GO:0005829);nucleoplasm(GO:0005654);nucleus(GO:0005634)
GRB10	Growth factor receptor-bound protein 10;GRB10;ortholog	identical protein binding(GO:0042802);insulin receptor binding(GO:0005158);SH3/SH2 adaptor activity(GO:0005070);insulin receptor binding(GO:0005158);protein binding(GO:0005515);insulin receptor binding(GO:0005158);protein binding(GO:0005515);protein binding(GO:0005515);protein binding(GO:0005515);protein binding(GO:0005515);protein binding(GO:0005515);protein binding(GO:0005515);protein binding(G…	axon guidance(GO:0007411);positive regulation of vascular endothelial growth factor receptor signaling pathway(GO:0030949);positive regulation of phosphorylation(GO:0042327);positive regulation of signal transduction(GO:0009967);negative regulation of Wnt signaling pathway(GO:0030178);positive regulation of signal transduction(GO:0009967);negative regulation of glucose import(GO:0046325);response…	cytosol(GO:0005829);cytosol(GO:0005829);cytosol(GO:0005829);cytoplasm(GO:0005737);protein complex(GO:0043234);plasma membrane(GO:0005886)
AHSP	Alpha-hemoglobin-stabilizing protein;AHSP;ortholog	protein binding(GO:0005515);protein binding(GO:0005515);protein binding(GO:0005515);protein binding(GO:0005515);protein binding(GO:0005515);protein binding(GO:0005515);hemoglobin binding(GO:0030492);protein binding(GO:0005515);unfolded protein binding(GO:0051082);hemoglobin binding(GO:0030492);protein binding(GO:0005515);protein binding(GO:0005515);protein binding(GO:0005515);protein binding(GO:0…	hemopoiesis(GO:0030097);erythrocyte differentiation(GO:0030218);hemoglobin metabolic process(GO:0020027);protein folding(GO:0006457);protein folding(GO:0006457);protein folding(GO:0006457);protein stabilization(GO:0050821);protein stabilization(GO:0050821);protein folding(GO:0006457);erythrocyte differentiation(GO:0030218);protein folding(GO:0006457);protein folding(GO:0006457)	hemoglobin complex(GO:0005833)
C19orf77	Small integral membrane protein 24;SMIM24;ortholog	molecular_function(GO:0003674)	biological_process(GO:0008150);biological_process(GO:0008150);biological_process(GO:0008150)	extracellular exosome(GO:0070062);integral component of membrane(GO:0016021)
TXNDC5	Thioredoxin domain-containing protein 5;TXNDC5;ortholog	protein binding(GO:0005515);protein binding(GO:0005515);protein binding(GO:0005515);protein disulfide isomerase activity(GO:0003756);protein binding(GO:0005515)	protein folding(GO:0006457);protein folding(GO:0006457);protein folding(GO:0006457);apoptotic cell clearance(GO:0043277);negative regulation of apoptotic process(GO:0043066);response to endoplasmic reticulum stress(GO:0034976);neutrophil degranulation(GO:0043312);cell redox homeostasis(GO:0045454);cell redox homeostasis(GO:0045454);cell redox homeostasis(GO:0045454)	lysosomal lumen(GO:0043202);azurophil granule lumen(GO:0035578);endoplasmic reticulum lumen(GO:0005788);endoplasmic reticulum(GO:0005783);extracellular region(GO:0005576);extracellular exosome(GO:0070062);extracellular exosome(GO:0070062)
PLEKHG1	Pleckstrin homology domain-containing family G member 1;PLEKHG1;ortholog	Rho guanyl-nucleotide exchange factor activity(GO:0005089);Rho guanyl-nucleotide exchange factor activity(GO:0005089)	regulation of molecular function(GO:0065009);regulation of Rho protein signal transduction(GO:0035023);regulation of molecular function(GO:0065009);regulation of Rho protein signal transduction(GO:0035023);regulation of molecular function(GO:0065009)	nucleoplasm(GO:0005654);nucleus(GO:0005634)
ANK1	Ankyrin-1;ANK1;ortholog	protein binding(GO:0005515);cytoskeletal adaptor activity(GO:0008093);protein binding(GO:0005515);structural molecule activity(GO:0005198);protein binding(GO:0005515);protein binding(GO:0005515);protein binding(GO:0005515);structural constituent of cytoskeleton(GO:0005200);protein binding(GO:0005515);protein binding(GO:0005515);protein binding(GO:0005515);protein binding(GO:0005515);protein bindi…	exocytosis(GO:0006887);protein localization to plasma membrane(GO:0072659);exocytosis(GO:0006887);maintenance of epithelial cell apical/basal polarity(GO:0045199);ER to Golgi vesicle-mediated transport(GO:0006888);ER to Golgi vesicle-mediated transport(GO:0006888);positive regulation of organelle organization(GO:0010638);signal transduction(GO:0007165);cytoskeleton organization(GO:0007010);signal…	nucleus(GO:0005634);M band(GO:0031430);cytosol(GO:0005829);cytosol(GO:0005829);cytosol(GO:0005829);cytosol(GO:0005829);cytosol(GO:0005829);cytosol(GO:0005829);plasma membrane(GO:0005886);axolemma(GO:0030673);cytosol(GO:0005829);cytosol(GO:0005829);spectrin-associated cytoskeleton(GO:0014731);Z disc(GO:0030018);sarcoplasmic reticulum(GO:0016529);basolateral plasma membrane(GO:0016323);postsynaptic…
SLC25A39	Solute carrier family 25 member 39;SLC25A39;ortholog	transmembrane transporter activity(GO:0022857);transmembrane transporter activity(GO:0022857);transmembrane transporter activity(GO:0022857);transmembrane transporter activity(GO:0022857);transmembrane transporter activity(GO:0022857)	heme biosynthetic process(GO:0006783);transmembrane transport(GO:0055085);mitochondrial transport(GO:0006839);transmembrane transport(GO:0055085)	integral component of membrane(GO:0016021);integral component of membrane(GO:0016021);integral component of membrane(GO:0016021);integral component of membrane(GO:0016021);mitochondrial inner membrane(GO:0005743);integral component of membrane(GO:0016021);integral component of membrane(GO:0016021);integral component of membrane(GO:0016021);integral component of membrane(GO:0016021);integral compo…
RGS9	Regulator of G-protein signaling 9;RGS9;ortholog	signal transducer activity(GO:0004871);signal transducer activity(GO:0004871);signal transducer activity(GO:0004871);GTPase activator activity(GO:0005096);GTPase activator activity(GO:0005096);GTPase activator activity(GO:0005096);signal transducer activity(GO:0004871);GTPase activator activity(GO:0005096);signal transducer activity(GO:0004871);GTPase activator activity(GO:0005096);GTPase activat…	nervous system development(GO:0007399);dopamine receptor signaling pathway(GO:0007212);protein folding(GO:0006457);protein folding(GO:0006457);protein folding(GO:0006457);positive regulation of GTPase activity(GO:0043547);regulation of G-protein coupled receptor protein signaling pathway(GO:0008277);negative regulation of signal transduction(GO:0009968);intracellular signal transduction(GO:003555…	heterotrimeric G-protein complex(GO:0005834);photoreceptor disc membrane(GO:0097381);photoreceptor disc membrane(GO:0097381);plasma membrane(GO:0005886);heterotrimeric G-protein complex(GO:0005834);photoreceptor inner segment(GO:0001917);cytoplasm(GO:0005737);nucleus(GO:0005634);heterotrimeric G-protein complex(GO:0005834);heterotrimeric G-protein complex(GO:0005834)
XK	Membrane transport protein XK;XK;ortholog	protein binding(GO:0005515);protein binding(GO:0005515);transporter activity(GO:0005215)	amino acid transport(GO:0006865);skeletal muscle fiber development(GO:0048741);transport(GO:0006810);transport(GO:0006810);transport(GO:0006810);regulation of cell size(GO:0008361);cellular calcium ion homeostasis(GO:0006874);myelination(GO:0042552);regulation of axon diameter(GO:0031133);cellular magnesium ion homeostasis(GO:0010961)	integral component of membrane(GO:0016021);plasma membrane(GO:0005886)
SNCA	Alpha-synuclein;SNCA;ortholog	identical protein binding(GO:0042802);protein binding(GO:0005515);magnesium ion binding(GO:0000287);protein binding(GO:0005515);copper ion binding(GO:0005507);protein binding(GO:0005515);copper ion binding(GO:0005507);protein binding(GO:0005515);calcium ion binding(GO:0005509);calcium ion binding(GO:0005509);protein binding(GO:0005515);protein binding(GO:0005515);protein binding(GO:0005515);prote…	regulation of dopamine secretion(GO:0014059);supramolecular fiber organization(GO:0097435);positive regulation of protein serine/threonine kinase activity(GO:0071902);regulation of presynapse assembly(GO:1905606);cellular response to epinephrine stimulus(GO:0071872);fatty acid metabolic process(GO:0006631);negative regulation of chaperone-mediated autophagy(GO:1904715);positive regulation of neur…	nucleus(GO:0005634);cytosol(GO:0005829);extracellular region(GO:0005576);nucleus(GO:0005634);extracellular region(GO:0005576);nucleus(GO:0005634);extracellular region(GO:0005576);nucleus(GO:0005634);extracellular space(GO:0005615);cytoplasm(GO:0005737);cytosol(GO:0005829);cytoplasm(GO:0005737);nuclear outer membrane(GO:0005640);cytoplasm(GO:0005737);cytoplasm(GO:0005737);cytoplasm(GO:0005737);cyt…
CD274	Programmed cell death 1 ligand 1;CD274;ortholog	protein binding(GO:0005515);protein binding(GO:0005515);protein binding(GO:0005515);protein binding(GO:0005515);protein binding(GO:0005515);protein binding(GO:0005515);protein binding(GO:0005515);protein binding(GO:0005515)	signal transduction(GO:0007165);T cell costimulation(GO:0031295);positive regulation of cell migration(GO:0030335);immune response(GO:0006955);cell surface receptor signaling pathway(GO:0007166);T cell costimulation(GO:0031295);response to cytokine(GO:0034097);negative regulation of interleukin-10 production(GO:0032693);negative regulation of interferon-gamma production(GO:0032689);negative regul…	extracellular exosome(GO:0070062);plasma membrane(GO:0005886);integral component of membrane(GO:0016021);plasma membrane(GO:0005886);endomembrane system(GO:0012505);plasma membrane(GO:0005886);external side of plasma membrane(GO:0009897);plasma membrane(GO:0005886)
MYBL2	Myb-related protein B;MYBL2;ortholog	transcriptional activator activity, RNA polymerase II proximal promoter sequence-specific DNA binding(GO:0001077);DNA binding transcription factor activity(GO:0003700);transcription factor activity, RNA polymerase II transcription factor recruiting(GO:0001135);RNA polymerase II proximal promoter sequence-specific DNA binding(GO:0000978);protein binding(GO:0005515);protein binding(GO:0005515);DNA …	transcription from RNA polymerase II promoter(GO:0006366);transcription from RNA polymerase II promoter(GO:0006366);regulation of transcription from RNA polymerase II promoter(GO:0006357);regulation of transcription from RNA polymerase II promoter(GO:0006357);cell differentiation(GO:0030154);mitotic spindle assembly(GO:0090307);regulation of cell cycle(GO:0051726);positive regulation of neuron ap…	nucleoplasm(GO:0005654);nucleus(GO:0005634);nucleoplasm(GO:0005654);nucleoplasm(GO:0005654);nucleoplasm(GO:0005654);Myb complex(GO:0031523);nucleoplasm(GO:0005654)
CACNA1E	Voltage-dependent R-type calcium channel subunit alpha-1E;CACNA1E;ortholog	voltage-gated calcium channel activity(GO:0005245);voltage-gated calcium channel activity(GO:0005245);voltage-gated calcium channel activity(GO:0005245);voltage-gated calcium channel activity(GO:0005245);voltage-gated calcium channel activity(GO:0005245);calcium channel activity(GO:0005262);voltage-gated calcium channel activity(GO:0005245);high voltage-gated calcium channel activity(GO:0008331);…	calcium ion transmembrane transport(GO:0070588);calcium ion transmembrane transport(GO:0070588);chemical synaptic transmission(GO:0007268);regulation of ion transmembrane transport(GO:0034765);transport(GO:0006810);transport(GO:0006810);transport(GO:0006810);regulation of ion transmembrane transport(GO:0034765);calcium ion transmembrane transport(GO:0070588);membrane depolarization(GO:0051899);re…	plasma membrane(GO:0005886);voltage-gated calcium channel complex(GO:0005891);plasma membrane(GO:0005886);voltage-gated calcium channel complex(GO:0005891);plasma membrane(GO:0005886);voltage-gated calcium channel complex(GO:0005891);voltage-gated calcium channel complex(GO:0005891)
SETBP1	SET-binding protein;SETBP1;ortholog	protein binding(GO:0005515);protein binding(GO:0005515);protein binding(GO:0005515);DNA binding(GO:0003677);protein binding(GO:0005515);protein binding(GO:0005515);protein binding(GO:0005515);protein binding(GO:0005515);protein binding(GO:0005515);protein binding(GO:0005515);protein binding(GO:0005515);protein binding(GO:0005515);protein binding(GO:0005515);protein binding(GO:0005515);protein bin…		nucleus(GO:0005634);nuclear body(GO:0016604);cytosol(GO:0005829)
KLF10	Krueppel-like factor 10;KLF10;ortholog	core promoter sequence-specific DNA binding(GO:0001046);RNA polymerase II proximal promoter sequence-specific DNA binding(GO:0000978);transcriptional activator activity, RNA polymerase II proximal promoter sequence-specific DNA binding(GO:0001077);DNA binding transcription factor activity(GO:0003700);DNA binding transcription factor activity(GO:0003700);DNA binding transcription factor activity(G…	negative regulation of transcription from RNA polymerase II promoter(GO:0000122);negative regulation of transcription from RNA polymerase II promoter(GO:0000122);transcription from RNA polymerase II promoter(GO:0006366);regulation of circadian rhythm(GO:0042752);negative regulation of cell proliferation(GO:0008285);skeletal system development(GO:0001501);cell proliferation(GO:0008283);somatic ste…	nucleus(GO:0005634)
LGALS12	Galectin-12;LGALS12;ortholog	lactose binding(GO:0030395)	regulation of fat cell differentiation(GO:0045598);intrinsic apoptotic signaling pathway(GO:0097193);regulation of lipid catabolic process(GO:0050994)	mitochondrion(GO:0005739);nucleus(GO:0005634)
PTPRK	Receptor-type tyrosine-protein phosphatase kappa;PTPRK;ortholog	protein binding(GO:0005515);protein binding(GO:0005515);protein binding(GO:0005515);protein tyrosine phosphatase activity(GO:0004725);transmembrane receptor protein tyrosine phosphatase activity(GO:0005001);protein tyrosine phosphatase activity(GO:0004725);protein tyrosine phosphatase activity(GO:0004725);protein binding(GO:0005515);protein tyrosine phosphatase activity(GO:0004725);protein tyrosi…	peptidyl-tyrosine dephosphorylation(GO:0035335);peptidyl-tyrosine dephosphorylation(GO:0035335);signal transduction(GO:0007165);cellular response to UV(GO:0034644);negative regulation of cell migration(GO:0030336);cell adhesion(GO:0007155);protein dephosphorylation(GO:0006470);cell migration(GO:0016477);cellular response to reactive oxygen species(GO:0034614);negative regulation of cell prolifera…	photoreceptor outer segment(GO:0001750);cell surface(GO:0009986);plasma membrane(GO:0005886);integral component of plasma membrane(GO:0005887);cell surface(GO:0009986);plasma membrane(GO:0005886);adherens junction(GO:0005912);cell-cell junction(GO:0005911);axon(GO:0030424);plasma membrane(GO:0005886);cell junction(GO:0030054);integral component of membrane(GO:0016021);dendrite(GO:0030425);intrace…
PRICKLE1	Prickle-like protein 1;PRICKLE1;ortholog	zinc ion binding(GO:0008270);protein binding(GO:0005515);zinc ion binding(GO:0008270);protein binding(GO:0005515);protein binding(GO:0005515);protein binding(GO:0005515);protein binding(GO:0005515);protein binding(GO:0005515);zinc ion binding(GO:0008270);zinc ion binding(GO:0008270);zinc ion binding(GO:0008270);protein binding(GO:0005515);protein binding(GO:0005515);protein binding(GO:0005515);pr…	protein import into nucleus(GO:0006606);protein import into nucleus(GO:0006606);neural tube closure(GO:0001843);protein import into nucleus(GO:0006606);positive regulation of proteasomal ubiquitin-dependent protein catabolic process(GO:0032436);Wnt signaling pathway, planar cell polarity pathway(GO:0060071);positive regulation of protein ubiquitination(GO:0031398);negative regulation of cardiac m…	nucleus(GO:0005634);nucleus(GO:0005634);nucleus(GO:0005634);cytosol(GO:0005829);cytosol(GO:0005829);cytosol(GO:0005829);cytosol(GO:0005829);nuclear membrane(GO:0031965);nuclear membrane(GO:0031965)
LHFPL2	Lipoma HMGIC fusion partner-like 2 protein;LHFPL2;ortholog	molecular_function(GO:0003674)	biological_process(GO:0008150);biological_process(GO:0008150);biological_process(GO:0008150);single fertilization(GO:0007338);positive regulation of fertilization(GO:1905516);platelet degranulation(GO:0002576);development of primary male sexual characteristics(GO:0046546);development of primary female sexual characteristics(GO:0046545)	cellular_component(GO:0005575);platelet alpha granule membrane(GO:0031092);integral component of membrane(GO:0016021);plasma membrane(GO:0005886)
HS3ST1	Heparan sulfate glucosamine 3-O-sulfotransferase 1;HS3ST1;ortholog	sulfotransferase activity(GO:0008146);sulfotransferase activity(GO:0008146);[heparan sulfate]-glucosamine 3-sulfotransferase 1 activity(GO:0008467)	glycosaminoglycan biosynthetic process(GO:0006024)	Golgi lumen(GO:0005796);integral component of membrane(GO:0016021)
VNN1	Pantetheinase;VNN1;ortholog	pantetheine hydrolase activity(GO:0017159);pantetheine hydrolase activity(GO:0017159);pantetheine hydrolase activity(GO:0017159)	C-terminal protein lipidation(GO:0006501);chronic inflammatory response(GO:0002544);acute inflammatory response(GO:0002526);inflammatory response(GO:0006954);pantothenate metabolic process(GO:0015939);movement of cell or subcellular component(GO:0006928);pantothenate metabolic process(GO:0015939);negative regulation of oxidative stress-induced intrinsic apoptotic signaling pathway(GO:1902176);res…	plasma membrane(GO:0005886);extracellular exosome(GO:0070062);plasma membrane(GO:0005886);extracellular region(GO:0005576);azurophil granule membrane(GO:0035577);plasma membrane(GO:0005886);anchored component of membrane(GO:0031225);integral component of membrane(GO:0016021)
ALAS2	5-aminolevulinate synthase, erythroid-specific, mitochondrial;ALAS2;ortholog	protein binding(GO:0005515);protein binding(GO:0005515);protein binding(GO:0005515);protein binding(GO:0005515);protein binding(GO:0005515);protein binding(GO:0005515);5-aminolevulinate synthase activity(GO:0003870);protein binding(GO:0005515);5-aminolevulinate synthase activity(GO:0003870);coenzyme binding(GO:0050662);pyridoxal phosphate binding(GO:0030170);glycine binding(GO:0016594);protein bi…	hemoglobin biosynthetic process(GO:0042541);biosynthetic process(GO:0009058);porphyrin-containing compound metabolic process(GO:0006778);oxygen homeostasis(GO:0032364);heme biosynthetic process(GO:0006783);erythrocyte differentiation(GO:0030218);protoporphyrinogen IX biosynthetic process(GO:0006782);response to hypoxia(GO:0001666);erythrocyte differentiation(GO:0030218);heme biosynthetic process(…	mitochondrion(GO:0005739);mitochondrial inner membrane(GO:0005743);mitochondrial matrix(GO:0005759);mitochondrial matrix(GO:0005759)
EPB42	Erythrocyte membrane protein band 4.2;EPB42;ortholog	structural constituent of cytoskeleton(GO:0005200);protein-glutamine gamma-glutamyltransferase activity(GO:0003810);protein-glutamine gamma-glutamyltransferase activity(GO:0003810);protein binding(GO:0005515);protein binding(GO:0005515);protein binding(GO:0005515);protein-glutamine gamma-glutamyltransferase activity(GO:0003810);protein binding(GO:0005515);protein-glutamine gamma-glutamyltransfera…	peptide cross-linking(GO:0018149);cytoskeleton organization(GO:0007010);cell morphogenesis(GO:0000902);cell morphogenesis(GO:0000902);cell morphogenesis(GO:0000902);spleen development(GO:0048536);erythrocyte maturation(GO:0043249);peptide cross-linking(GO:0018149);peptide cross-linking(GO:0018149);hemoglobin metabolic process(GO:0020027);regulation of cell shape(GO:0008360);regulation of cell sha…	cortical cytoskeleton(GO:0030863);plasma membrane(GO:0005886);cytoskeleton(GO:0005856)
KLF1	Krueppel-like factor 1;KLF1;ortholog	DNA binding transcription factor activity(GO:0003700);protein binding(GO:0005515);protein binding(GO:0005515);DNA binding transcription factor activity(GO:0003700);DNA binding transcription factor activity(GO:0003700);DNA binding transcription factor activity(GO:0003700);proximal promoter sequence-specific DNA binding(GO:0000987);protein binding(GO:0005515);metal ion binding(GO:0046872);transcrip…	positive regulation of transcription, DNA-templated(GO:0045893);maternal process involved in female pregnancy(GO:0060135);positive regulation of transcription, DNA-templated(GO:0045893);positive regulation of transcription, DNA-templated(GO:0045893);positive regulation of transcription, DNA-templated(GO:0045893);transcription, DNA-templated(GO:0006351);positive regulation of transcription, DNA-te…	nuclear chromatin(GO:0000790);nucleus(GO:0005634);nucleus(GO:0005634)
CERCAM	Probable inactive glycosyltransferase 25 family member 3;CERCAM;ortholog		movement of cell or subcellular component(GO:0006928);leukocyte cell-cell adhesion(GO:0007159);cell adhesion(GO:0007155)	plasma membrane(GO:0005886);endoplasmic reticulum lumen(GO:0005788)
TAL1	T-cell acute lymphocytic leukemia protein 1;TAL1;ortholog	protein binding(GO:0005515);RNA polymerase II distal enhancer sequence-specific DNA binding(GO:0000980);RNA polymerase II core promoter sequence-specific DNA binding(GO:0000979);RNA polymerase II regulatory region sequence-specific DNA binding(GO:0000977);protein binding(GO:0005515);protein binding(GO:0005515);chromatin binding(GO:0003682);protein binding(GO:0005515);RNA polymerase II transcripti…	positive regulation of transcription, DNA-templated(GO:0045893);regulation of cell proliferation(GO:0042127);negative regulation of transcription from RNA polymerase II promoter(GO:0000122);regulation of transcription from RNA polymerase II promoter(GO:0006357);positive regulation of transcription, DNA-templated(GO:0045893);megakaryocyte development(GO:0035855);negative regulation of transcriptio…	Lsd1/2 complex(GO:0033193);nuclear chromatin(GO:0000790);histone deacetylase complex(GO:0000118);transcription factor complex(GO:0005667);nucleus(GO:0005634);nucleoplasm(GO:0005654);nucleoplasm(GO:0005654)
IL9R	Interleukin-9 receptor;IL9R;ortholog	interleukin-9 receptor activity(GO:0004919)	signal transduction(GO:0007165);cell proliferation(GO:0008283);interleukin-9-mediated signaling pathway(GO:0038113);positive regulation of protein targeting to mitochondrion(GO:1903955)	extracellular space(GO:0005615);integral component of plasma membrane(GO:0005887);plasma membrane(GO:0005886)
CPNE5	Copine-5;CPNE5;ortholog	molecular_function(GO:0003674)	positive regulation of dendrite extension(GO:1903861)	neuron projection(GO:0043005);perikaryon(GO:0043204);extracellular exosome(GO:0070062);extracellular exosome(GO:0070062)
SLC1A5	Neutral amino acid transporter B(0);SLC1A5;ortholog	receptor activity(GO:0004872);amino acid transmembrane transporter activity(GO:0015171);virus receptor activity(GO:0001618);amino acid transmembrane transporter activity(GO:0015171);protein binding(GO:0005515);protein binding(GO:0005515);protein binding(GO:0005515);protein binding(GO:0005515);L-glutamine transmembrane transporter activity(GO:0015186);neutral amino acid transmembrane transporter a…	glutamine secretion(GO:0010585);glutamine transport(GO:0006868);amino acid transport(GO:0006865);neutral amino acid transport(GO:0015804);L-serine transport(GO:0015825);L-glutamine import across plasma membrane(GO:1903803);viral entry into host cell(GO:0046718)	melanosome(GO:0042470);plasma membrane(GO:0005886);membrane(GO:0016020);integral component of plasma membrane(GO:0005887);plasma membrane(GO:0005886);plasma membrane(GO:0005886);plasma membrane(GO:0005886);plasma membrane(GO:0005886);extracellular exosome(GO:0070062);integral component of membrane(GO:0016021);integral component of membrane(GO:0016021);integral component of membrane(GO:0016021)
GBP5	Guanylate-binding protein 5;GBP5;ortholog	identical protein binding(GO:0042802);GTP binding(GO:0005525);GTPase activity(GO:0003924);GTP binding(GO:0005525);protein binding(GO:0005515);GTPase activity(GO:0003924);protein binding(GO:0005515);identical protein binding(GO:0042802)	interleukin-1 beta secretion(GO:0050702);positive regulation of innate immune response(GO:0045089);inflammatory response(GO:0006954);interleukin-18 secretion(GO:0072616);cellular response to interferon-gamma(GO:0071346);protein homotetramerization(GO:0051289);positive regulation of cytokine production involved in inflammatory response(GO:1900017);positive regulation of NLRP3 inflammasome complex …	Golgi membrane(GO:0000139);cytoplasmic vesicle(GO:0031410);membrane(GO:0016020)
HBM	Hemoglobin subunit mu;HBM;ortholog	iron ion binding(GO:0005506);oxygen carrier activity(GO:0005344);oxygen binding(GO:0019825);heme binding(GO:0020037)	oxygen transport(GO:0015671)	hemoglobin complex(GO:0005833);extracellular exosome(GO:0070062)
HBD	Hemoglobin subunit delta;HBD;ortholog	oxygen binding(GO:0019825);protein binding(GO:0005515);protein binding(GO:0005515);iron ion binding(GO:0005506);oxygen carrier activity(GO:0005344);iron ion binding(GO:0005506);protein binding(GO:0005515);protein binding(GO:0005515);heme binding(GO:0020037);iron ion binding(GO:0005506);oxygen carrier activity(GO:0005344);oxygen carrier activity(GO:0005344);heme binding(GO:0020037);oxygen binding(…	oxygen transport(GO:0015671);oxygen transport(GO:0015671);oxygen transport(GO:0015671);blood coagulation(GO:0007596)	hemoglobin complex(GO:0005833);blood microparticle(GO:0072562);hemoglobin complex(GO:0005833);cytosol(GO:0005829);integral component of membrane(GO:0016021);hemoglobin complex(GO:0005833)
VPREB3	Pre-B lymphocyte protein 3;VPREB3;ortholog		leukocyte migration(GO:0050900);immunoglobulin production(GO:0002377);immune response(GO:0006955)	extracellular space(GO:0005615);extracellular region(GO:0005576);endoplasmic reticulum(GO:0005783)
ANKRD22	Ankyrin repeat domain-containing protein 22;ANKRD22;ortholog
PLEK2	Pleckstrin-2;PLEK2;ortholog	phosphatidylinositol-3,4-bisphosphate binding(GO:0043325);phosphatidylinositol-3,5-bisphosphate binding(GO:0080025)	intracellular signal transduction(GO:0035556);actin cytoskeleton organization(GO:0030036);intracellular signal transduction(GO:0035556);intracellular signal transduction(GO:0035556);intracellular signal transduction(GO:0035556);positive regulation of cell projection organization(GO:0031346);intracellular signal transduction(GO:0035556);intracellular signal transduction(GO:0035556);intracellular s…	cytoplasm(GO:0005737);lamellipodium membrane(GO:0031258);cytoskeleton(GO:0005856);intracellular(GO:0005622)
CR2	Complement receptor type 2;CR2;ortholog	protein binding(GO:0005515);protein homodimerization activity(GO:0042803);protein binding(GO:0005515);transmembrane signaling receptor activity(GO:0004888);complement receptor activity(GO:0004875);virus receptor activity(GO:0001618);DNA binding(GO:0003677);complement binding(GO:0001848)	regulation of complement activation(GO:0030449);B cell differentiation(GO:0030183);complement activation, classical pathway(GO:0006958);B cell proliferation(GO:0042100);immune response(GO:0006955);complement receptor mediated signaling pathway(GO:0002430);viral entry into host cell(GO:0046718);innate immune response(GO:0045087)	extracellular exosome(GO:0070062);receptor complex(GO:0043235);integral component of membrane(GO:0016021);plasma membrane(GO:0005886);plasma membrane(GO:0005886);integral component of membrane(GO:0016021)
EBF1	Transcription factor COE1;EBF1;ortholog	metal ion binding(GO:0046872);C2H2 zinc finger domain binding(GO:0070742);protein binding(GO:0005515);protein binding(GO:0005515);DNA binding(GO:0003677);protein binding(GO:0005515);protein binding(GO:0005515);protein binding(GO:0005515);protein binding(GO:0005515);DNA binding(GO:0003677);DNA binding(GO:0003677);metal ion binding(GO:0046872);metal ion binding(GO:0046872)	regulation of transcription, DNA-templated(GO:0006355);regulation of transcription, DNA-templated(GO:0006355);regulation of transcription, DNA-templated(GO:0006355);transcription, DNA-templated(GO:0006351);transcription, DNA-templated(GO:0006351);transcription, DNA-templated(GO:0006351);transcription, DNA-templated(GO:0006351);regulation of transcription, DNA-templated(GO:0006355);regulation of t…	nucleus(GO:0005634);nucleus(GO:0005634);nucleus(GO:0005634)
BCL2L1	Bcl-2-like protein 1;BCL2L1;ortholog	protein binding(GO:0005515);protein binding(GO:0005515);protein binding(GO:0005515);protein binding(GO:0005515);protein binding(GO:0005515);protein binding(GO:0005515);protein binding(GO:0005515);protein binding(GO:0005515);protein binding(GO:0005515);protein binding(GO:0005515);protein binding(GO:0005515);protein binding(GO:0005515);protein binding(GO:0005515);protein binding(GO:0005515);protein…	cytokinesis(GO:0000910);regulation of mitochondrial membrane permeability(GO:0046902);negative regulation of apoptotic process(GO:0043066);response to cycloheximide(GO:0046898);negative regulation of extrinsic apoptotic signaling pathway in absence of ligand(GO:2001240);ovarian follicle development(GO:0001541);endocytosis(GO:0006897);endocytosis(GO:0006897);cytokinesis(GO:0000910);cytokinesis(GO:…	mitochondrion(GO:0005739);cytoplasm(GO:0005737);mitochondrial inner membrane(GO:0005743);mitochondrial outer membrane(GO:0005741);mitochondrial outer membrane(GO:0005741);mitochondrial outer membrane(GO:0005741);Bcl-2 family protein complex(GO:0097136);mitochondrial outer membrane(GO:0005741);mitochondrial outer membrane(GO:0005741);centrosome(GO:0005813);nuclear membrane(GO:0031965);endoplasmic …
FAM129C	Niban-like protein 2;FAM129C;ortholog
DHCR24	Delta(24)-sterol reductase;DHCR24;ortholog	peptide antigen binding(GO:0042605);enzyme binding(GO:0019899);flavin adenine dinucleotide binding(GO:0050660);delta24-sterol reductase activity(GO:0050614);oxidoreductase activity, acting on CH-OH group of donors(GO:0016614);flavin adenine dinucleotide binding(GO:0050660);delta24(24-1) sterol reductase activity(GO:0000246);oxidoreductase activity, acting on the CH-CH group of donors, NAD or NADP…	male genitalia development(GO:0030539);skin development(GO:0043588);tissue development(GO:0009888);negative regulation of cysteine-type endopeptidase activity involved in apoptotic process(GO:0043154);negative regulation of apoptotic process(GO:0043066);response to hormone(GO:0009725);amyloid precursor protein catabolic process(GO:0042987);negative regulation of cell proliferation(GO:0008285);cho…	endoplasmic reticulum membrane(GO:0005789);endoplasmic reticulum membrane(GO:0005789);endoplasmic reticulum membrane(GO:0005789);Golgi membrane(GO:0000139);endoplasmic reticulum(GO:0005783);nucleus(GO:0005634);cytoskeleton(GO:0005856);cytosol(GO:0005829);membrane(GO:0016020);integral component of membrane(GO:0016021)
HBG1	Hemoglobin subunit gamma-1;HBG1;ortholog	iron ion binding(GO:0005506);oxygen carrier activity(GO:0005344);oxygen carrier activity(GO:0005344);heme binding(GO:0020037);oxygen binding(GO:0019825);iron ion binding(GO:0005506);oxygen binding(GO:0019825);heme binding(GO:0020037)	oxygen transport(GO:0015671);oxygen transport(GO:0015671);blood coagulation(GO:0007596)	cytosol(GO:0005829);hemoglobin complex(GO:0005833);hemoglobin complex(GO:0005833)
STAP1	Signal-transducing adaptor protein 1;STAP1;ortholog	protein binding(GO:0005515);protein binding(GO:0005515);protein binding(GO:0005515);protein binding(GO:0005515);protein binding(GO:0005515);protein binding(GO:0005515);protein kinase binding(GO:0019901);protein binding(GO:0005515);phospholipid binding(GO:0005543);protein binding(GO:0005515);protein binding(GO:0005515);protein binding(GO:0005515);protein binding(GO:0005515);protein binding(GO:0005…	positive regulation of gene expression(GO:0010628);transmembrane receptor protein tyrosine kinase signaling pathway(GO:0007169);positive regulation of phagocytosis, engulfment(GO:0060100);negative regulation of macrophage chemotaxis(GO:0010760);positive regulation of non-membrane spanning protein tyrosine kinase activity(GO:1903997);positive regulation of B cell receptor signaling pathway(GO:0050…	protein complex(GO:0043234);intracellular membrane-bounded organelle(GO:0043231);mitochondrion(GO:0005739);nucleus(GO:0005634);cytoplasm(GO:0005737);nucleoplasm(GO:0005654)
ZNF608	Zinc finger protein 608;ZNF608;ortholog	nucleic acid binding(GO:0003676);nucleic acid binding(GO:0003676);nucleic acid binding(GO:0003676);metal ion binding(GO:0046872)	negative regulation of transcription from RNA polymerase II promoter(GO:0000122);negative regulation of transcription from RNA polymerase II promoter(GO:0000122);transcription, DNA-templated(GO:0006351);transcription, DNA-templated(GO:0006351);transcription, DNA-templated(GO:0006351)
GATA1	Erythroid transcription factor;GATA1;ortholog	DNA binding(GO:0003677);DNA binding(GO:0003677);DNA binding(GO:0003677);DNA binding(GO:0003677);p53 binding(GO:0002039);transcriptional activator activity, RNA polymerase II transcription regulatory region sequence-specific DNA binding(GO:0001228);enhancer sequence-specific DNA binding(GO:0001158);transcription regulatory region sequence-specific DNA binding(GO:0000976);RNA polymerase II transcri…	negative regulation of transcription regulatory region DNA binding(GO:2000678);negative regulation of cell proliferation(GO:0008285);regulation of glycoprotein biosynthetic process(GO:0010559);negative regulation of extrinsic apoptotic signaling pathway in absence of ligand(GO:2001240);male gonad development(GO:0008584);blood coagulation(GO:0007596);in utero embryonic development(GO:0001701);cell…	nucleoplasm(GO:0005654);nucleus(GO:0005634);nucleus(GO:0005634);nucleus(GO:0005634);nucleoplasm(GO:0005654);nucleoplasm(GO:0005654);nucleoplasm(GO:0005654);nucleoplasm(GO:0005654);nucleoplasm(GO:0005654);nucleoplasm(GO:0005654);nucleoplasm(GO:0005654);nucleoplasm(GO:0005654);transcription factor complex(GO:0005667);nucleoplasm(GO:0005654);transcriptional repressor complex(GO:0017053);nucleus(GO:0…
ASCL2	Achaete-scute homolog 2;ASCL2;ortholog	transcriptional repressor activity, RNA polymerase II proximal promoter sequence-specific DNA binding(GO:0001078);DNA binding transcription factor activity(GO:0003700);RNA polymerase II proximal promoter sequence-specific DNA binding(GO:0000978);DNA binding transcription factor activity(GO:0003700);E-box binding(GO:0070888);protein dimerization activity(GO:0046983)	response to hypoxia(GO:0001666);transcription, DNA-templated(GO:0006351);regulation of transcription, DNA-templated(GO:0006355);transcription, DNA-templated(GO:0006351);negative regulation of transcription from RNA polymerase II promoter(GO:0000122);placenta development(GO:0001890);negative regulation of transcription from RNA polymerase II promoter(GO:0000122);negative regulation of transcriptio…	nucleus(GO:0005634);RNA polymerase II transcription factor complex(GO:0090575);cytoplasm(GO:0005737);nucleus(GO:0005634)
SLC14A1	Urea transporter 1;SLC14A1;ortholog	urea transmembrane transporter activity(GO:0015204);urea transmembrane transporter activity(GO:0015204);urea transmembrane transporter activity(GO:0015204);urea channel activity(GO:0015265);urea transmembrane transporter activity(GO:0015204);water transmembrane transporter activity(GO:0005372);urea transmembrane transporter activity(GO:0015204);urea transmembrane transporter activity(GO:0015204);…	water transport(GO:0006833);transmembrane transport(GO:0055085);urea transport(GO:0015840);urea transmembrane transport(GO:0071918);urea transmembrane transport(GO:0071918);urea transmembrane transport(GO:0071918);urea transmembrane transport(GO:0071918);urea transmembrane transport(GO:0071918);urea transmembrane transport(GO:0071918);urea transmembrane transport(GO:0071918);urea transmembrane tr…	integral component of membrane(GO:0016021);nucleolus(GO:0005730);integral component of membrane(GO:0016021);nucleolus(GO:0005730);intracellular membrane-bounded organelle(GO:0043231);plasma membrane(GO:0005886);basolateral plasma membrane(GO:0016323);integral component of plasma membrane(GO:0005887);integral component of membrane(GO:0016021);integral component of membrane(GO:0016021);plasma membr…
FCGR1A	High affinity immunoglobulin gamma Fc receptor I;FCGR1A;ortholog	IgG binding(GO:0019864);protein binding(GO:0005515);protein binding(GO:0005515);signal transducer activity, downstream of receptor(GO:0005057)	antigen processing and presentation of exogenous peptide antigen via MHC class I, TAP-dependent(GO:0002479);immune response(GO:0006955);phagocytosis, engulfment(GO:0006911);receptor-mediated endocytosis(GO:0006898);signal transduction(GO:0007165);interferon-gamma-mediated signaling pathway(GO:0060333);regulation of immune response(GO:0050776);Fc-gamma receptor signaling pathway involved in phagoc…	plasma membrane(GO:0005886);plasma membrane(GO:0005886);plasma membrane(GO:0005886);plasma membrane(GO:0005886);plasma membrane(GO:0005886);plasma membrane(GO:0005886);plasma membrane(GO:0005886);plasma membrane(GO:0005886);plasma membrane(GO:0005886);plasma membrane(GO:0005886);early endosome membrane(GO:0031901);plasma membrane(GO:0005886);plasma membrane(GO:0005886);plasma membrane(GO:0005886)…
RUNDC2C	Putative protein SNX29P2;SNX29P2;ortholog
PRSS23	Serine protease 23;PRSS23;ortholog	serine-type endopeptidase activity(GO:0004252)	post-translational protein modification(GO:0043687);proteolysis(GO:0006508);cellular protein metabolic process(GO:0044267)	extracellular exosome(GO:0070062);nucleus(GO:0005634);extracellular exosome(GO:0070062);endoplasmic reticulum lumen(GO:0005788)
DUSP8	Dual specificity protein phosphatase 8;DUSP8;ortholog	protein tyrosine phosphatase activity(GO:0004725);MAP kinase tyrosine/serine/threonine phosphatase activity(GO:0017017);phosphatase activity(GO:0016791);phosphatase activity(GO:0016791)	dephosphorylation(GO:0016311);inactivation of MAPK activity(GO:0000188);peptidyl-tyrosine dephosphorylation(GO:0035335)	nucleus(GO:0005634);cytoplasm(GO:0005737)
DCAF12	DDB1- and CUL4-associated factor 12;DCAF12;ortholog	protein binding(GO:0005515);protein binding(GO:0005515)	protein ubiquitination(GO:0016567)	Cul4-RING E3 ubiquitin ligase complex(GO:0080008);centrosome(GO:0005813);cytoplasm(GO:0005737)
HBZ	Hemoglobin subunit zeta;HBZ;ortholog	protein binding(GO:0005515);protein binding(GO:0005515);iron ion binding(GO:0005506);oxygen carrier activity(GO:0005344);protein binding(GO:0005515);protein binding(GO:0005515);protein binding(GO:0005515);protein binding(GO:0005515);protein binding(GO:0005515);protein binding(GO:0005515);protein binding(GO:0005515);protein binding(GO:0005515);protein binding(GO:0005515);protein binding(GO:0005515…	erythrocyte maturation(GO:0043249);oxygen transport(GO:0015671);negative regulation of transcription from RNA polymerase II promoter(GO:0000122);negative regulation of transcription from RNA polymerase II promoter(GO:0000122)	extracellular exosome(GO:0070062);hemoglobin complex(GO:0005833)
ABCB4	Phosphatidylcholine translocator ABCB4;ABCB4;ortholog	phosphatidylcholine-translocating ATPase activity(GO:0090554);protein binding(GO:0005515);protein binding(GO:0005515);phosphatidylcholine-translocating ATPase activity(GO:0090554);ATP binding(GO:0005524);phosphatidylcholine-translocating ATPase activity(GO:0090554);phosphatidylcholine transporter activity(GO:0008525);phosphatidylcholine transporter activity(GO:0008525);phospholipid transporter ac…	circadian rhythm(GO:0007623);response to quercetin(GO:1905235);response to antineoplastic agent(GO:0097327);carbohydrate export(GO:0033231);placenta development(GO:0001890);lactation(GO:0007595);transport(GO:0006810);response to vitamin A(GO:0033189);response to hypoxia(GO:0001666);transport(GO:0006810);transport(GO:0006810);lipid metabolic process(GO:0006629);brain development(GO:0007420);bile a…	integral component of plasma membrane(GO:0005887);plasma membrane(GO:0005886);cytoplasm(GO:0005737);nucleoplasm(GO:0005654);plasma membrane(GO:0005886);cytosol(GO:0005829);plasma membrane(GO:0005886);plasma membrane(GO:0005886);plasma membrane(GO:0005886);focal adhesion(GO:0005925);clathrin-coated vesicle(GO:0030136);actin cytoskeleton(GO:0015629);apical plasma membrane(GO:0016324);apical plasma …
MXRA7	Matrix-remodeling-associated protein 7;MXRA7;ortholog			extracellular matrix(GO:0031012);integral component of membrane(GO:0016021)
MARCH3	E3 ubiquitin-protein ligase MARCH3;MARCH3;ortholog	transferase activity(GO:0016740);zinc ion binding(GO:0008270)	endocytosis(GO:0006897);endocytosis(GO:0006897);endocytosis(GO:0006897);protein ubiquitination(GO:0016567)	early endosome membrane(GO:0031901);cytoplasmic vesicle membrane(GO:0030659);lysosome(GO:0005764);integral component of membrane(GO:0016021);endosome(GO:0005768)
SELENBP1	Selenium-binding protein 1;SELENBP1;ortholog	protein binding(GO:0005515);protein binding(GO:0005515);protein binding(GO:0005515);selenium binding(GO:0008430);selenium binding(GO:0008430);protein binding(GO:0005515);selenium binding(GO:0008430);selenium binding(GO:0008430);selenium binding(GO:0008430);selenium binding(GO:0008430)	protein transport(GO:0015031)	nucleolus(GO:0005730);extracellular space(GO:0005615);fibrillar center(GO:0001650);extracellular exosome(GO:0070062);membrane(GO:0016020);cytosol(GO:0005829);extracellular exosome(GO:0070062);extracellular exosome(GO:0070062)
CASP5	Caspase-5;CASP5;ortholog	cysteine-type peptidase activity(GO:0008234);cysteine-type endopeptidase activity(GO:0004197);cysteine-type endopeptidase activity(GO:0004197);cysteine-type endopeptidase activity involved in apoptotic process(GO:0097153)	cellular response to mechanical stimulus(GO:0071260);regulation of inflammatory response(GO:0050727);regulation of apoptotic process(GO:0042981);regulation of apoptotic process(GO:0042981);substantia nigra development(GO:0021762);proteolysis(GO:0006508);apoptotic process(GO:0006915);apoptotic process(GO:0006915);proteolysis(GO:0006508)	NLRP1 inflammasome complex(GO:0072558)
CDKN2B	Cyclin-dependent kinase 4 inhibitor B;CDKN2B;ortholog	protein kinase binding(GO:0019901);protein binding(GO:0005515);protein binding(GO:0005515);protein binding(GO:0005515);protein binding(GO:0005515);protein binding(GO:0005515);protein kinase binding(GO:0019901);protein binding(GO:0005515);protein binding(GO:0005515);protein binding(GO:0005515);cyclin-dependent protein serine/threonine kinase inhibitor activity(GO:0004861);protein binding(GO:000551…	negative regulation of epithelial cell proliferation(GO:0050680);negative regulation of phosphorylation(GO:0042326);G2/M transition of mitotic cell cycle(GO:0000086);cell cycle arrest(GO:0007050);spleen development(GO:0048536);cellular response to nutrient(GO:0031670);regulation of cyclin-dependent protein serine/threonine kinase activity(GO:0000079);cellular response to extracellular stimulus(GO…	nucleus(GO:0005634);cytoplasm(GO:0005737);cytoplasm(GO:0005737);nucleus(GO:0005634);cytosol(GO:0005829);cytosol(GO:0005829);cytosol(GO:0005829)
C1QA	Complement C1q subcomponent subunit A;C1QA;ortholog	serine-type endopeptidase activity(GO:0004252);serine-type endopeptidase activity(GO:0004252);protein binding(GO:0005515);protein binding(GO:0005515);protein binding(GO:0005515);protein binding(GO:0005515);protein binding(GO:0005515);protein binding(GO:0005515);protein binding(GO:0005515);protein binding(GO:0005515);protein binding(GO:0005515);protein binding(GO:0005515)	cell-cell signaling(GO:0007267);complement activation, classical pathway(GO:0006958);complement activation(GO:0006956);proteolysis(GO:0006508);regulation of complement activation(GO:0030449);response to iron ion(GO:0010039);innate immune response(GO:0045087)	collagen trimer(GO:0005581);extracellular region(GO:0005576);extracellular region(GO:0005576);extracellular region(GO:0005576);extracellular exosome(GO:0070062);extracellular region(GO:0005576);extracellular region(GO:0005576);complement component C1 complex(GO:0005602);extracellular region(GO:0005576);collagen trimer(GO:0005581);extracellular region(GO:0005576)
UBB	Polyubiquitin-B;UBB;ortholog	protein binding(GO:0005515);protein binding(GO:0005515);protein binding(GO:0005515);protein binding(GO:0005515);protein binding(GO:0005515);protein binding(GO:0005515);protein binding(GO:0005515);protein binding(GO:0005515);protein binding(GO:0005515);protein binding(GO:0005515);protein binding(GO:0005515);protein binding(GO:0005515);protein binding(GO:0005515);protein binding(GO:0005515);protein…	regulation of type I interferon production(GO:0032479);positive regulation of protein ubiquitination(GO:0031398);protein polyubiquitination(GO:0000209);SCF-dependent proteasomal ubiquitin-dependent protein catabolic process(GO:0031146);anaphase-promoting complex-dependent catabolic process(GO:0031145);DNA damage response, signal transduction by p53 class mediator resulting in cell cycle arrest(GO…	nucleoplasm(GO:0005654);nucleoplasm(GO:0005654);nucleoplasm(GO:0005654);nucleoplasm(GO:0005654);nucleoplasm(GO:0005654);nucleoplasm(GO:0005654);nucleus(GO:0005634);extracellular space(GO:0005615);nucleoplasm(GO:0005654);nucleoplasm(GO:0005654);nucleoplasm(GO:0005654);nucleoplasm(GO:0005654);nucleoplasm(GO:0005654);nucleoplasm(GO:0005654);nucleoplasm(GO:0005654);nucleoplasm(GO:0005654);nucleoplasm…
BCL7A	B-cell CLL/lymphoma 7 protein family member A;BCL7A;ortholog	protein binding(GO:0005515);protein binding(GO:0005515);molecular_function(GO:0003674)	negative regulation of transcription, DNA-templated(GO:0045892);negative regulation of transcription, DNA-templated(GO:0045892);negative regulation of transcription, DNA-templated(GO:0045892)	cellular_component(GO:0005575)
GLRX5	Glutaredoxin-related protein 5, mitochondrial;GLRX5;ortholog	2 iron, 2 sulfur cluster binding(GO:0051537);metal ion binding(GO:0046872);protein disulfide oxidoreductase activity(GO:0015035);electron transfer activity(GO:0009055);electron transfer activity(GO:0009055);protein binding(GO:0005515);protein binding(GO:0005515);protein binding(GO:0005515);protein binding(GO:0005515)	cell redox homeostasis(GO:0045454);protein lipoylation(GO:0009249);cell redox homeostasis(GO:0045454);cell redox homeostasis(GO:0045454);electron transport chain(GO:0022900);small molecule metabolic process(GO:0044281);hemopoiesis(GO:0030097)	mitochondrion(GO:0005739);nucleus(GO:0005634);mitochondrion(GO:0005739);mitochondrion(GO:0005739);neuronal cell body(GO:0043025);mitochondrial matrix(GO:0005759);dendrite(GO:0030425);mitochondrial matrix(GO:0005759)
TNFRSF17	Tumor necrosis factor receptor superfamily member 17;TNFRSF17;ortholog	receptor activity(GO:0004872)	signal transduction(GO:0007165);multicellular organism development(GO:0007275);lymphocyte homeostasis(GO:0002260);adaptive immune response(GO:0002250);tumor necrosis factor-mediated signaling pathway(GO:0033209);cell proliferation(GO:0008283)	integral component of membrane(GO:0016021);plasma membrane(GO:0005886);integral component of membrane(GO:0016021);endomembrane system(GO:0012505)
SCN3A	Sodium channel protein type 3 subunit alpha;SCN3A;ortholog	voltage-gated sodium channel activity(GO:0005248);ion channel activity(GO:0005216);voltage-gated sodium channel activity(GO:0005248);voltage-gated ion channel activity(GO:0005244);voltage-gated sodium channel activity(GO:0005248);voltage-gated ion channel activity(GO:0005244);ion channel activity(GO:0005216);voltage-gated sodium channel activity(GO:0005248);voltage-gated sodium channel activity(G…	sodium ion transmembrane transport(GO:0035725);regulation of ion transmembrane transport(GO:0034765);ion transmembrane transport(GO:0034220);neuronal action potential(GO:0019228);ion transmembrane transport(GO:0034220);sodium ion transport(GO:0006814);sodium ion transport(GO:0006814);regulation of ion transmembrane transport(GO:0034765);membrane depolarization during action potential(GO:0086010);…	cytoplasm(GO:0005737);integral component of membrane(GO:0016021);voltage-gated sodium channel complex(GO:0001518);voltage-gated sodium channel complex(GO:0001518);plasma membrane(GO:0005886);voltage-gated sodium channel complex(GO:0001518);voltage-gated sodium channel complex(GO:0001518);integral component of membrane(GO:0016021)
MSC	Musculin;MSC;ortholog	RNA polymerase II distal enhancer sequence-specific DNA binding(GO:0000980);transcriptional repressor activity, RNA polymerase II distal enhancer sequence-specific binding(GO:0001206);protein dimerization activity(GO:0046983);DNA binding transcription factor activity(GO:0003700);transcription corepressor activity(GO:0003714);DNA binding transcription factor activity(GO:0003700)	negative regulation of transcription from RNA polymerase II promoter(GO:0000122);transcription from RNA polymerase II promoter(GO:0006366);transcription from RNA polymerase II promoter(GO:0006366);negative regulation of transcription from RNA polymerase II promoter(GO:0000122);branchiomeric skeletal muscle development(GO:0014707);cellular response to leukemia inhibitory factor(GO:1990830);diaphra…	nucleoplasm(GO:0005654);nucleus(GO:0005634)
HBE1	Hemoglobin subunit epsilon;HBE1;ortholog	protein binding(GO:0005515);protein binding(GO:0005515);protein binding(GO:0005515);iron ion binding(GO:0005506);oxygen carrier activity(GO:0005344);oxygen carrier activity(GO:0005344);protein binding(GO:0005515);hemoglobin alpha binding(GO:0031721);heme binding(GO:0020037);oxygen binding(GO:0019825);heme binding(GO:0020037);oxygen binding(GO:0019825);iron ion binding(GO:0005506)	oxygen transport(GO:0015671);response to organic cyclic compound(GO:0014070);protein heterooligomerization(GO:0051291);blood coagulation(GO:0007596);oxygen transport(GO:0015671)	cytosol(GO:0005829);hemoglobin complex(GO:0005833);blood microparticle(GO:0072562);hemoglobin complex(GO:0005833)
FECH	Ferrochelatase, mitochondrial;FECH;ortholog	ferrochelatase activity(GO:0004325);protein binding(GO:0005515);ferrochelatase activity(GO:0004325);protein binding(GO:0005515);ferrochelatase activity(GO:0004325);ferrochelatase activity(GO:0004325);protein binding(GO:0005515);ferrochelatase activity(GO:0004325);ferrochelatase activity(GO:0004325);protein binding(GO:0005515);ferrochelatase activity(GO:0004325);2 iron, 2 sulfur cluster binding(GO…	protoporphyrinogen IX metabolic process(GO:0046501);response to lead ion(GO:0010288);response to light stimulus(GO:0009416);response to ethanol(GO:0045471);response to drug(GO:0042493);heme biosynthetic process(GO:0006783);response to insecticide(GO:0017085);heme biosynthetic process(GO:0006783);generation of precursor metabolites and energy(GO:0006091);response to platinum ion(GO:0070541);respon…	mitochondrion(GO:0005739);mitochondrial matrix(GO:0005759);mitochondrial inner membrane(GO:0005743)
IL28RA	Interferon lambda receptor 1;IFNLR1;ortholog	protein binding(GO:0005515);cytokine receptor activity(GO:0004896);cytokine receptor activity(GO:0004896);protein binding(GO:0005515);protein binding(GO:0005515);protein binding(GO:0005515)	response to type III interferon(GO:0034342);cytokine-mediated signaling pathway(GO:0019221);negative regulation of cell proliferation(GO:0008285);mucosal immune response(GO:0002385);regulation of defense response to virus by host(GO:0050691);defense response to virus(GO:0051607);defense response to virus(GO:0051607)	integral component of membrane(GO:0016021);plasma membrane(GO:0005886);interleukin-28 receptor complex(GO:0032002);integral component of membrane(GO:0016021)
FDXR	NADPH:adrenodoxin oxidoreductase, mitochondrial;FDXR;ortholog	NADPH binding(GO:0070402);protein binding(GO:0005515);NADPH-adrenodoxin reductase activity(GO:0015039);ferredoxin-NADP+ reductase activity(GO:0004324);NADPH-adrenodoxin reductase activity(GO:0015039);NADPH-adrenodoxin reductase activity(GO:0015039);NADPH-adrenodoxin reductase activity(GO:0015039);protein binding(GO:0005515);NADPH-adrenodoxin reductase activity(GO:0015039);NADPH-adrenodoxin reduct…	ubiquinone biosynthetic process(GO:0006744);C21-steroid hormone biosynthetic process(GO:0006700);steroid biosynthetic process(GO:0006694);generation of precursor metabolites and energy(GO:0006091);oxidation-reduction process(GO:0055114);cholesterol metabolic process(GO:0008203);sterol metabolic process(GO:0016125);oxidation-reduction process(GO:0055114);oxidation-reduction process(GO:0055114);oxi…	mitochondrial matrix(GO:0005759);mitochondrion(GO:0005739);mitochondrial matrix(GO:0005759);mitochondrial matrix(GO:0005759);mitochondrial matrix(GO:0005759);mitochondrion(GO:0005739);mitochondrial matrix(GO:0005759);mitochondrial matrix(GO:0005759);mitochondrial matrix(GO:0005759);mitochondrial matrix(GO:0005759);mitochondrion(GO:0005739);mitochondrial inner membrane(GO:0005743);mitochondrion(GO…
TMCC2	Transmembrane and coiled-coil domains protein 2;TMCC2;ortholog	protein binding(GO:0005515);protein binding(GO:0005515);protein binding(GO:0005515);protein binding(GO:0005515);protein binding(GO:0005515);protein binding(GO:0005515);protein binding(GO:0005515);protein binding(GO:0005515);protein binding(GO:0005515);protein binding(GO:0005515);protein binding(GO:0005515);protein binding(GO:0005515);protein binding(GO:0005515);protein binding(GO:0005515);protein…	amyloid precursor protein metabolic process(GO:0042982)	integral component of membrane(GO:0016021);endoplasmic reticulum(GO:0005783);integral component of membrane(GO:0016021);integral component of membrane(GO:0016021);integral component of membrane(GO:0016021)
BLVRB	Flavin reductase (NADPH);BLVRB;ortholog	biliverdin reductase activity(GO:0004074);biliverdin reductase activity(GO:0004074);riboflavin reductase (NADPH) activity(GO:0042602)	oxidation-reduction process(GO:0055114);heme catabolic process(GO:0042167);heme catabolic process(GO:0042167)	plasma membrane(GO:0005886);cytosol(GO:0005829);cytosol(GO:0005829);cytosol(GO:0005829);nucleoplasm(GO:0005654);extracellular exosome(GO:0070062);terminal bouton(GO:0043195);extracellular exosome(GO:0070062)
C8orf80	Nuclear GTPase SLIP-GC;NUGGC;ortholog	GTP binding(GO:0005525);GTPase activity(GO:0003924)	cellular response to lipopolysaccharide(GO:0071222);negative regulation of apoptotic process(GO:0043066);regulation of DNA stability(GO:0097752)	nuclear speck(GO:0016607);nuclear replisome(GO:0043601)
FAM46C	Protein FAM46C;FAM46C;ortholog	nucleotidyltransferase activity(GO:0016779);protein binding(GO:0005515);protein binding(GO:0005515)
HBG1	Long-chain-fatty-acid--CoA ligase ACSBG1;ACSBG1;ortholog	catalytic activity(GO:0003824);decanoate--CoA ligase activity(GO:0102391);very long-chain fatty acid-CoA ligase activity(GO:0031957);ATP binding(GO:0005524);long-chain fatty acid-CoA ligase activity(GO:0004467);very long-chain fatty acid-CoA ligase activity(GO:0031957);catalytic activity(GO:0003824);catalytic activity(GO:0003824);catalytic activity(GO:0003824)	long-chain fatty acid metabolic process(GO:0001676);very long-chain fatty acid metabolic process(GO:0000038);metabolic process(GO:0008152);long-chain fatty-acyl-CoA biosynthetic process(GO:0035338);metabolic process(GO:0008152);response to glucocorticoid(GO:0051384);myelination(GO:0042552);metabolic process(GO:0008152);metabolic process(GO:0008152)	cytosol(GO:0005829);endoplasmic reticulum(GO:0005783);cytoplasm(GO:0005737);cytoplasmic vesicle(GO:0031410)
GSTM1	Glutathione S-transferase Mu 1;GSTM1;ortholog	glutathione binding(GO:0043295);glutathione transferase activity(GO:0004364);protein homodimerization activity(GO:0042803);enzyme binding(GO:0019899);glutathione transferase activity(GO:0004364);glutathione transferase activity(GO:0004364);glutathione transferase activity(GO:0004364);glutathione transferase activity(GO:0004364);glutathione transferase activity(GO:0004364)	glutathione metabolic process(GO:0006749);xenobiotic catabolic process(GO:0042178);nitrobenzene metabolic process(GO:0018916);glutathione derivative biosynthetic process(GO:1901687);cellular detoxification of nitrogen compound(GO:0070458);metabolic process(GO:0008152);metabolic process(GO:0008152);metabolic process(GO:0008152);metabolic process(GO:0008152)	cytosol(GO:0005829);cytoplasm(GO:0005737)
FKBP1B	Peptidyl-prolyl cis-trans isomerase FKBP1B;FKBP1B;ortholog	protein binding(GO:0005515);protein binding(GO:0005515);protein binding(GO:0005515);protein binding(GO:0005515);protein binding(GO:0005515);protein binding(GO:0005515);protein binding(GO:0005515);protein binding(GO:0005515);protein binding(GO:0005515);peptidyl-prolyl cis-trans isomerase activity(GO:0003755);protein binding(GO:0005515);peptidyl-prolyl cis-trans isomerase activity(GO:0003755);recep…	regulation of cytosolic calcium ion concentration(GO:0051480);regulation of cytosolic calcium ion concentration(GO:0051480);negative regulation of heart rate(GO:0010459);positive regulation of sequestering of calcium ion(GO:0051284);response to hydrogen peroxide(GO:0042542);response to glucose(GO:0009749);smooth muscle contraction(GO:0006939);'de novo' protein folding(GO:0006458);protein peptidyl…	cytoplasm(GO:0005737);Z disc(GO:0030018);membrane(GO:0016020);cytosol(GO:0005829);sarcoplasmic reticulum membrane(GO:0033017);calcium channel complex(GO:0034704);sarcoplasmic reticulum membrane(GO:0033017)
ECHDC3	Enoyl-CoA hydratase domain-containing protein 3, mitochondrial;ECHDC3;ortholog	catalytic activity(GO:0003824);catalytic activity(GO:0003824);catalytic activity(GO:0003824)	metabolic process(GO:0008152);metabolic process(GO:0008152);metabolic process(GO:0008152)	mitochondrion(GO:0005739)
C9orf172	Uncharacterized protein C9orf172;C9orf172;ortholog
MSR1	Macrophage scavenger receptor types I and II;MSR1;ortholog	amyloid-beta binding(GO:0001540);protein binding(GO:0005515);protein binding(GO:0005515);protein binding(GO:0005515);protein binding(GO:0005515);protein binding(GO:0005515);scavenger receptor activity(GO:0005044);protein binding(GO:0005515);protein binding(GO:0005515);protein binding(GO:0005515);protein binding(GO:0005515);protein binding(GO:0005515);protein binding(GO:0005515);protein binding(GO…	receptor-mediated endocytosis(GO:0006898);amyloid-beta clearance(GO:0097242);amyloid-beta clearance(GO:0097242);lipoprotein transport(GO:0042953);plasma lipoprotein particle clearance(GO:0034381);cholesterol transport(GO:0030301);positive regulation of macrophage derived foam cell differentiation(GO:0010744);receptor-mediated endocytosis(GO:0006898);positive regulation of cholesterol storage(GO:0…	endocytic vesicle membrane(GO:0030666);integral component of membrane(GO:0016021);integral component of plasma membrane(GO:0005887);plasma membrane(GO:0005886);plasma membrane(GO:0005886);collagen trimer(GO:0005581);membrane(GO:0016020);membrane(GO:0016020);membrane(GO:0016020);low-density lipoprotein particle(GO:0034362);integral component of membrane(GO:0016021);membrane(GO:0016020)
JUP	Junction plakoglobin;JUP;ortholog	protein binding(GO:0005515);protein binding(GO:0005515);alpha-catenin binding(GO:0045294);structural molecule activity(GO:0005198);signal transducer activity(GO:0004871);protein binding(GO:0005515);protein binding(GO:0005515);protein binding(GO:0005515);transcription coactivator activity(GO:0003713);protein binding(GO:0005515);signal transducer activity(GO:0004871);signal transducer activity(GO:0…	cell-cell adhesion(GO:0098609);adherens junction organization(GO:0034332);cell-cell adhesion(GO:0098609);desmosome assembly(GO:0002159);keratinization(GO:0031424);desmosome assembly(GO:0002159);cell migration(GO:0016477);signal transduction(GO:0007165);cytoskeletal anchoring at plasma membrane(GO:0007016);adherens junction assembly(GO:0034333);bundle of His cell-Purkinje myocyte adhesion involved…	plasma membrane(GO:0005886);plasma membrane(GO:0005886);plasma membrane(GO:0005886);extracellular region(GO:0005576);extracellular region(GO:0005576);cornified envelope(GO:0001533);cytosol(GO:0005829);plasma membrane(GO:0005886);cytoplasm(GO:0005737);nucleus(GO:0005634);plasma membrane(GO:0005886);cytoskeleton(GO:0005856);plasma membrane(GO:0005886);plasma membrane(GO:0005886);intermediate filame…
B3GAT1	Galactosylgalactosylxylosylprotein 3-beta-glucuronosyltransferase 1;B3GAT1;ortholog	galactosylgalactosylxylosylprotein 3-beta-glucuronosyltransferase activity(GO:0015018);galactosylgalactosylxylosylprotein 3-beta-glucuronosyltransferase activity(GO:0015018);UDP-galactose:beta-N-acetylglucosamine beta-1,3-galactosyltransferase activity(GO:0008499);galactosylgalactosylxylosylprotein 3-beta-glucuronosyltransferase activity(GO:0015018);metal ion binding(GO:0046872)	chondroitin sulfate proteoglycan biosynthetic process(GO:0050650);chondroitin sulfate metabolic process(GO:0030204);glycosaminoglycan metabolic process(GO:0030203);protein glycosylation(GO:0006486);carbohydrate metabolic process(GO:0005975)	endoplasmic reticulum membrane(GO:0005789);Golgi membrane(GO:0000139);extracellular region(GO:0005576);Golgi membrane(GO:0000139);Golgi membrane(GO:0000139);intracellular membrane-bounded organelle(GO:0043231);integral component of membrane(GO:0016021)
TRIM58	E3 ubiquitin-protein ligase TRIM58;TRIM58;ortholog	ubiquitin protein ligase activity(GO:0061630);ubiquitin protein ligase activity(GO:0061630);dynein intermediate chain binding(GO:0045505);zinc ion binding(GO:0008270);molecular_function(GO:0003674);dynein heavy chain binding(GO:0045504)	biological_process(GO:0008150);biological_process(GO:0008150);biological_process(GO:0008150);protein polyubiquitination(GO:0000209);protein ubiquitination involved in ubiquitin-dependent protein catabolic process(GO:0042787);protein autoubiquitination(GO:0051865);regulation of nuclear migration along microtubule(GO:1902838);positive regulation of erythrocyte enucleation(GO:0061931)	intracellular(GO:0005622)
MGAT3	Beta-1,4-mannosyl-glycoprotein 4-beta-N-acetylglucosaminyltransferase;MGAT3;ortholog	beta-1,4-mannosylglycoprotein 4-beta-N-acetylglucosaminyltransferase activity(GO:0003830)	protein N-linked glycosylation(GO:0006487)	integral component of membrane(GO:0016021);integral component of membrane(GO:0016021);Golgi membrane(GO:0000139)
DENND5B	DENN domain-containing protein 5B;DENND5B;ortholog	Rab guanyl-nucleotide exchange factor activity(GO:0017112);calcium channel activity(GO:0005262);Rab guanyl-nucleotide exchange factor activity(GO:0017112)	calcium ion transmembrane transport(GO:0070588);regulation of molecular function(GO:0065009);regulation of molecular function(GO:0065009);detection of mechanical stimulus(GO:0050982)	integral component of membrane(GO:0016021);integral component of membrane(GO:0016021);membrane(GO:0016020);cytosol(GO:0005829)
FOLR2	Folate receptor beta;FOLR2;ortholog	folic acid transmembrane transporter activity(GO:0008517);folic acid transmembrane transporter activity(GO:0008517);folic acid binding(GO:0005542);drug binding(GO:0008144);folic acid binding(GO:0005542);folic acid binding(GO:0005542);folic acid binding(GO:0005542);folic acid binding(GO:0005542);folic acid binding(GO:0005542);folic acid binding(GO:0005542);folic acid transmembrane transporter acti…	C-terminal protein lipidation(GO:0006501);folic acid transport(GO:0015884);cellular response to folic acid(GO:0071231);inflammatory response(GO:0006954);receptor-mediated endocytosis(GO:0006898);positive regulation of cell proliferation(GO:0008284);regulation of thymidylate synthase biosynthetic process(GO:0050758);folic acid metabolic process(GO:0046655);folic acid transport(GO:0015884);folic ac…	membrane(GO:0016020);cell surface(GO:0009986);cell surface(GO:0009986);plasma membrane(GO:0005886);extracellular region(GO:0005576);plasma membrane(GO:0005886);plasma membrane(GO:0005886);anchored component of external side of plasma membrane(GO:0031362)
GNAO1	Guanine nucleotide-binding protein G(o) subunit alpha;GNAO1;ortholog	signal transducer activity(GO:0004871);signal transducer activity(GO:0004871);GTPase activity(GO:0003924);GTPase activity(GO:0003924);signal transducer activity(GO:0004871);signal transducer activity(GO:0004871);GTPase activity(GO:0003924);GTPase activity(GO:0003924);GTPase activity(GO:0003924);mu-type opioid receptor binding(GO:0031852);GTPase activating protein binding(GO:0032794);GTPase activi…	response to cytokine(GO:0034097);dopamine receptor signaling pathway(GO:0007212);protein folding(GO:0006457);neuron projection development(GO:0031175);adenylate cyclase-modulating G-protein coupled receptor signaling pathway(GO:0007188);muscle contraction(GO:0006936);forebrain development(GO:0030900);protein folding(GO:0006457);protein folding(GO:0006457);Wnt signaling pathway, calcium modulating…	plasma membrane(GO:0005886);plasma membrane(GO:0005886);plasma membrane(GO:0005886);plasma membrane(GO:0005886);plasma membrane(GO:0005886);plasma membrane(GO:0005886);heterotrimeric G-protein complex(GO:0005834);plasma membrane(GO:0005886);plasma membrane(GO:0005886);plasma membrane(GO:0005886);plasma membrane(GO:0005886);cell body(GO:0044297);plasma membrane(GO:0005886);myelin sheath(GO:0043209…
LAMC1	Laminin subunit gamma-1;LAMC1;ortholog	extracellular matrix structural constituent(GO:0005201)	substrate adhesion-dependent cell spreading(GO:0034446);positive regulation of epithelial cell proliferation(GO:0050679);hemidesmosome assembly(GO:0031581);cellular protein metabolic process(GO:0044267);extracellular matrix organization(GO:0030198);post-translational protein modification(GO:0043687);extracellular matrix disassembly(GO:0022617);cell migration(GO:0016477);protein complex assembly(G…	extracellular space(GO:0005615);extracellular region(GO:0005576);extracellular region(GO:0005576);laminin-1 complex(GO:0005606);extracellular region(GO:0005576);laminin-1 complex(GO:0005606);extracellular region(GO:0005576);extracellular region(GO:0005576);extracellular region(GO:0005576);basement membrane(GO:0005604);basement membrane(GO:0005604);basement membrane(GO:0005604);laminin-11 complex(…
SLC2A1	Solute carrier family 2, facilitated glucose transporter member 1;SLC2A1;ortholog	protein binding(GO:0005515);glucose transmembrane transporter activity(GO:0005355);glucose transmembrane transporter activity(GO:0005355);glucose transmembrane transporter activity(GO:0005355);glucose transmembrane transporter activity(GO:0005355);glucose transmembrane transporter activity(GO:0005355);glucose transmembrane transporter activity(GO:0005355);protein self-association(GO:0043621);prot…	dehydroascorbic acid transport(GO:0070837);glucose transmembrane transport(GO:1904659);dehydroascorbic acid transport(GO:0070837);response to Thyroglobulin triiodothyronine(GO:1904016);cellular hyperosmotic response(GO:0071474);regulation of insulin secretion(GO:0050796);female pregnancy(GO:0007565);xenobiotic transport(GO:0042908);cellular response to mechanical stimulus(GO:0071260);protein comp…	integral component of membrane(GO:0016021);integral component of plasma membrane(GO:0005887);female pronucleus(GO:0001939);Golgi membrane(GO:0000139);plasma membrane(GO:0005886);plasma membrane(GO:0005886);plasma membrane(GO:0005886);cytosol(GO:0005829);plasma membrane(GO:0005886);plasma membrane(GO:0005886);plasma membrane(GO:0005886);plasma membrane(GO:0005886);intercalated disc(GO:0014704);int…
FGFBP2	Fibroblast growth factor-binding protein 2;FGFBP2;ortholog	growth factor binding(GO:0019838)		extracellular space(GO:0005615)
KRT1	Keratin, type II cytoskeletal 1;KRT1;ortholog	structural constituent of epidermis(GO:0030280);protein binding(GO:0005515);protein binding(GO:0005515);protein binding(GO:0005515);carbohydrate binding(GO:0030246);protein binding(GO:0005515);protein binding(GO:0005515);protein binding(GO:0005515);receptor activity(GO:0004872);protein binding(GO:0005515);protein binding(GO:0005515);protein binding(GO:0005515);protein binding(GO:0005515);protein …	fibrinolysis(GO:0042730);keratinization(GO:0031424);peptide cross-linking(GO:0018149);response to oxidative stress(GO:0006979);retina homeostasis(GO:0001895);complement activation, lectin pathway(GO:0001867);establishment of skin barrier(GO:0061436);negative regulation of inflammatory response(GO:0050728);neutrophil degranulation(GO:0043312);regulation of angiogenesis(GO:0045765);cornification(GO…	cytosol(GO:0005829);extracellular space(GO:0005615);extracellular region(GO:0005576);cornified envelope(GO:0001533);cytosol(GO:0005829);cytosol(GO:0005829);cytosol(GO:0005829);nucleus(GO:0005634);extracellular space(GO:0005615);cytosol(GO:0005829);cytosol(GO:0005829);cytosol(GO:0005829);cytosol(GO:0005829);cytosol(GO:0005829);cytosol(GO:0005829);cytosol(GO:0005829);cytosol(GO:0005829);extracellul…
STRADB	STE20-related kinase adapter protein beta;STRADB;ortholog	ATP binding(GO:0005524);protein binding(GO:0005515);protein binding(GO:0005515);protein binding(GO:0005515);protein binding(GO:0005515);protein binding(GO:0005515);protein binding(GO:0005515);protein binding(GO:0005515);protein binding(GO:0005515);ATP binding(GO:0005524);protein kinase activity(GO:0004672)	cell morphogenesis(GO:0000902);negative regulation of extrinsic apoptotic signaling pathway in absence of ligand(GO:2001240);cell morphogenesis(GO:0000902);cell morphogenesis(GO:0000902);regulation of apoptotic process(GO:0042981);cell cycle arrest(GO:0007050);protein export from nucleus(GO:0006611);protein phosphorylation(GO:0006468);activation of protein kinase activity(GO:0032147);stress-activ…	integral component of membrane(GO:0016021);aggresome(GO:0016235);cytosol(GO:0005829);cytosol(GO:0005829);nucleus(GO:0005634);cytosol(GO:0005829);cytoplasm(GO:0005737)
KLRC3	NKG2-E type II integral membrane protein;KLRC3;ortholog	transmembrane signaling receptor activity(GO:0004888);carbohydrate binding(GO:0030246)	cellular defense response(GO:0006968);signal transduction(GO:0007165);cellular defense response(GO:0006968)	integral component of membrane(GO:0016021)
CD177	CD177 antigen;CD177;ortholog	protein binding(GO:0005515);integrin binding(GO:0005178);protease binding(GO:0002020);protein binding(GO:0005515);integrin binding(GO:0005178);protein binding(GO:0005515);protein binding(GO:0005515);calcium-dependent protein binding(GO:0048306);protease binding(GO:0002020)	blood coagulation(GO:0007596);protein localization to cell surface(GO:0034394);leukocyte cell-cell adhesion(GO:0007159);protein localization to cell surface(GO:0034394);cell adhesion(GO:0007155);positive regulation of superoxide anion generation(GO:0032930);regulation of endocytosis(GO:0030100);cell-cell junction maintenance(GO:0045217);positive regulation of neutrophil degranulation(GO:0043315);…	plasma membrane(GO:0005886);plasma membrane(GO:0005886);plasma membrane(GO:0005886);plasma membrane(GO:0005886);plasma membrane(GO:0005886);plasma membrane(GO:0005886);plasma membrane(GO:0005886);plasma membrane(GO:0005886);plasma membrane(GO:0005886);plasma membrane(GO:0005886);plasma membrane(GO:0005886);plasma membrane(GO:0005886);specific granule membrane(GO:0035579);anchored component of mem…
TCN2	Transcobalamin-2;TCN2;ortholog	cobalamin binding(GO:0031419);cobalamin binding(GO:0031419);protein binding(GO:0005515);protein binding(GO:0005515);cobalamin binding(GO:0031419);cobalamin binding(GO:0031419);metal ion binding(GO:0046872);cobalamin binding(GO:0031419)	cobalamin transport(GO:0015889);cobalamin metabolic process(GO:0009235);cobalamin transport(GO:0015889);cobalt ion transport(GO:0006824);cobalamin transport(GO:0015889)	endosome(GO:0005768);extracellular region(GO:0005576);endosome(GO:0005768);extracellular region(GO:0005576);endosome(GO:0005768);extracellular region(GO:0005576);extracellular space(GO:0005615);extracellular region(GO:0005576);lysosomal lumen(GO:0043202);lysosomal lumen(GO:0043202);extracellular exosome(GO:0070062)
EPB49	Dematin;DMTN;ortholog	protein binding(GO:0005515);receptor binding(GO:0005102);actin binding(GO:0003779);protein binding(GO:0005515);protein binding(GO:0005515);protein binding(GO:0005515);actin binding(GO:0003779);protein self-association(GO:0043621);protein binding(GO:0005515);spectrin binding(GO:0030507);protein binding(GO:0005515);protein binding(GO:0005515);actin binding(GO:0003779);protein binding(GO:0005515);pr…	negative regulation of focal adhesion assembly(GO:0051895);actin cytoskeleton organization(GO:0030036);protein complex assembly(GO:0006461);actin filament capping(GO:0051693);negative regulation of cell-substrate adhesion(GO:0010812);positive regulation of fibroblast migration(GO:0010763);regulation of cell shape(GO:0008360);negative regulation of peptidyl-threonine phosphorylation(GO:0010801);re…	actin filament(GO:0005884);cytosol(GO:0005829);cytosol(GO:0005829);cytosol(GO:0005829);spectrin-associated cytoskeleton(GO:0014731);postsynaptic density(GO:0014069);plasma membrane(GO:0005886);postsynaptic density(GO:0014069);endomembrane system(GO:0012505);platelet dense tubular network membrane(GO:0031095);cortical cytoskeleton(GO:0030863);actin cytoskeleton(GO:0015629);cell projection membrane…
IRF4	Interferon regulatory factor 4;IRF4;ortholog	DNA binding transcription factor activity(GO:0003700);transcriptional activator activity, RNA polymerase II proximal promoter sequence-specific DNA binding(GO:0001077);RNA polymerase II proximal promoter sequence-specific DNA binding(GO:0000978);DNA binding transcription factor activity(GO:0003700);DNA binding transcription factor activity(GO:0003700);DNA binding(GO:0003677);sequence-specific DNA…	histone H4 acetylation(GO:0043967);histone H3 acetylation(GO:0043966);positive regulation of DNA binding(GO:0043388);peptidyl-lysine methylation(GO:0018022);transcription from RNA polymerase II promoter(GO:0006366);transcription from RNA polymerase II promoter(GO:0006366);negative regulation of toll-like receptor signaling pathway(GO:0034122);myeloid dendritic cell differentiation(GO:0043011);def…	cytosol(GO:0005829);cytosol(GO:0005829);nuclear nucleosome(GO:0000788);cytosol(GO:0005829);nucleoplasm(GO:0005654);nucleus(GO:0005634);nucleus(GO:0005634);membrane(GO:0016020)
FAM65C	Protein FAM65C;FAM65C;ortholog
IGF2BP2	Insulin-like growth factor 2 mRNA-binding protein 2;IGF2BP2;ortholog	RNA binding(GO:0003723);mRNA binding(GO:0003729);RNA binding(GO:0003723);mRNA 5'-UTR binding(GO:0048027);protein binding(GO:0005515);protein binding(GO:0005515);mRNA 3'-UTR binding(GO:0003730);protein binding(GO:0005515);protein binding(GO:0005515);translation regulator activity(GO:0045182)	anatomical structure morphogenesis(GO:0009653);regulation of cytokine biosynthetic process(GO:0042035);negative regulation of translation(GO:0017148);mRNA transport(GO:0051028);regulation of mRNA stability(GO:0043488)	cytoskeleton(GO:0005856);cytosol(GO:0005829);cytosol(GO:0005829);cytoplasm(GO:0005737);nucleus(GO:0005634)
HBG2	Hemoglobin subunit gamma-2;HBG2;ortholog	heme binding(GO:0020037);oxygen binding(GO:0019825);iron ion binding(GO:0005506);oxygen carrier activity(GO:0005344)	oxygen transport(GO:0015671);blood coagulation(GO:0007596)	blood microparticle(GO:0072562);hemoglobin complex(GO:0005833);cytosol(GO:0005829)
PLVAP	Plasmalemma vesicle-associated protein;PLVAP;ortholog	protein binding(GO:0005515);protein homodimerization activity(GO:0042803);protein binding(GO:0005515)	positive regulation of cellular extravasation(GO:0002693);MAPK cascade(GO:0000165);tumor necrosis factor-mediated signaling pathway(GO:0033209)	caveola(GO:0005901);integral component of membrane(GO:0016021);cell surface(GO:0009986);cell surface(GO:0009986);cell surface(GO:0009986);cell surface(GO:0009986);caveola(GO:0005901);extracellular exosome(GO:0070062);perinuclear region of cytoplasm(GO:0048471);integral component of membrane(GO:0016021)
IFIT1B	Interferon-induced protein with tetratricopeptide repeats 1B;IFIT1B;ortholog	protein binding(GO:0005515);protein binding(GO:0005515)	defense response to virus(GO:0051607)
GZMH	Granzyme H;GZMH;ortholog	serine-type endopeptidase activity(GO:0004252);serine-type endopeptidase activity(GO:0004252);serine-type endopeptidase activity(GO:0004252);serine-type endopeptidase activity(GO:0004252)	apoptotic process(GO:0006915);proteolysis(GO:0006508);cytolysis(GO:0019835);apoptotic process(GO:0006915);apoptotic process(GO:0006915);apoptotic process(GO:0006915);proteolysis(GO:0006508)	secretory granule(GO:0030141);membrane(GO:0016020)
DOCK4	Dedicator of cytokinesis protein 4;DOCK4;ortholog	GTPase activator activity(GO:0005096);GTPase activator activity(GO:0005096);GTPase activator activity(GO:0005096);GTPase activator activity(GO:0005096);GTPase activator activity(GO:0005096);GTPase activator activity(GO:0005096);GTPase activator activity(GO:0005096);GTPase activator activity(GO:0005096);GTPase activator activity(GO:0005096);GTPase activator activity(GO:0005096);GTPase activator ac…	positive regulation of GTPase activity(GO:0043547);positive regulation of GTPase activity(GO:0043547);positive regulation of GTPase activity(GO:0043547);small GTPase mediated signal transduction(GO:0007264);positive regulation of GTPase activity(GO:0043547);positive regulation of GTPase activity(GO:0043547);positive regulation of GTPase activity(GO:0043547);positive regulation of GTPase activity(…	cytosol(GO:0005829);Golgi apparatus(GO:0005794);nucleolus(GO:0005730);nucleolus(GO:0005730);membrane(GO:0016020);plasma membrane(GO:0005886);Golgi apparatus(GO:0005794);cytosol(GO:0005829);cytosol(GO:0005829);intracellular(GO:0005622);intracellular(GO:0005622);stereocilium bundle(GO:0032421);stereocilium(GO:0032420);intracellular(GO:0005622);intracellular(GO:0005622);intracellular(GO:0005622);int…
CDKN1A	Cyclin-dependent kinase inhibitor 1;CDKN1A;ortholog	metal ion binding(GO:0046872);protein complex binding(GO:0032403);ubiquitin protein ligase binding(GO:0031625);protein binding(GO:0005515);cyclin binding(GO:0030332);protein kinase binding(GO:0019901);protein binding(GO:0005515);protein binding(GO:0005515);protein binding(GO:0005515);protein binding(GO:0005515);protein binding(GO:0005515);protein binding(GO:0005515);protein binding(GO:0005515);pr…	animal organ regeneration(GO:0031100);response to X-ray(GO:0010165);positive regulation of B cell proliferation(GO:0030890);response to toxic substance(GO:0009636);negative regulation of cell proliferation(GO:0008285);negative regulation of cell growth(GO:0030308);G1/S transition of mitotic cell cycle(GO:0000082);negative regulation of gene expression(GO:0010629);negative regulation of cell proli…	cytosol(GO:0005829);cytosol(GO:0005829);cyclin-dependent protein kinase holoenzyme complex(GO:0000307);cytosol(GO:0005829);nucleoplasm(GO:0005654);nucleoplasm(GO:0005654);nucleoplasm(GO:0005654);nucleus(GO:0005634);nucleoplasm(GO:0005654);nucleoplasm(GO:0005654);nucleoplasm(GO:0005654);nucleoplasm(GO:0005654);nucleoplasm(GO:0005654);nucleoplasm(GO:0005654);nucleoplasm(GO:0005654);nucleoplasm(GO:0…

## Sheet: DRG - Biological Process
Analysis Type:	PANTHER Overrepresentation Test (Released 20171205)
Annotation Version and Release Date:	GO Ontology database Released 2017-12-27
Analyzed List:	upload_1 (Homo sapiens)
Reference List:	Homo sapiens (all genes in database)
Test Type:	FISHER
GO biological process complete	Homo sapiens - REFLIST (21042)	upload_1 (270)	upload_1 (expected)	upload_1 (over/under)	upload_1 (fold Enrichment)	upload_1 (raw P-value)	upload_1 (FDR)
ameboidal-type cell migration (GO:0001667)	143	9	1.83	+	4.90	1.43E-04	1.73E-02
anatomical structure development (GO:0048856)	5151	104	66.09	+	1.57	3.71E-07	1.31E-04
anatomical structure formation involved in morphogenesis (GO:0048646)	840	33	10.78	+	3.06	2.20E-08	1.14E-05
anatomical structure morphogenesis (GO:0009653)	2021	58	25.93	+	2.24	9.86E-09	5.89E-06
angiogenesis (GO:0001525)	297	17	3.81	+	4.46	5.95E-07	1.85E-04
animal organ development (GO:0048513)	2988	67	38.34	+	1.75	4.37E-06	1.04E-03
animal organ morphogenesis (GO:0009887)	881	25	11.30	+	2.21	3.31E-04	3.28E-02
antimicrobial humoral response (GO:0019730)	99	8	1.27	+	6.30	6.61E-05	9.87E-03
axon development (GO:0061564)	380	16	4.88	+	3.28	4.97E-05	8.04E-03
axon guidance (GO:0007411)	226	12	2.90	+	4.14	5.54E-05	8.68E-03
axonogenesis (GO:0007409)	349	15	4.48	+	3.35	6.85E-05	1.00E-02
biological adhesion (GO:0022610)	878	33	11.27	+	2.93	6.01E-08	2.59E-05
biological regulation (GO:0065007)	12072	186	154.90	+	1.20	1.48E-04	1.75E-02
blood vessel development (GO:0001568)	466	20	5.98	+	3.34	4.33E-06	1.05E-03
blood vessel morphogenesis (GO:0048514)	386	18	4.95	+	3.63	4.46E-06	1.03E-03
brain development (GO:0007420)	697	21	8.94	+	2.35	4.39E-04	4.03E-02
cardiovascular system development (GO:0072358)	500	21	6.42	+	3.27	3.43E-06	8.72E-04
cell activation (GO:0001775)	1019	40	13.08	+	3.06	6.00E-10	6.22E-07
cell activation involved in immune response (GO:0002263)	610	29	7.83	+	3.71	3.16E-09	2.23E-06
cell adhesion (GO:0007155)	873	33	11.20	+	2.95	5.28E-08	2.34E-05
cell chemotaxis (GO:0060326)	184	11	2.36	+	4.66	4.11E-05	6.79E-03
cell communication (GO:0007154)	5447	99	69.89	+	1.42	1.14E-04	1.43E-02
cell development (GO:0048468)	1508	38	19.35	+	1.96	7.84E-05	1.10E-02
cell differentiation (GO:0030154)	3525	71	45.23	+	1.57	7.91E-05	1.10E-02
cell migration (GO:0016477)	872	40	11.19	+	3.57	6.78E-12	2.63E-08
cell morphogenesis (GO:0000902)	640	21	8.21	+	2.56	1.14E-04	1.44E-02
cell morphogenesis involved in differentiation (GO:0000904)	508	17	6.52	+	2.61	4.11E-04	3.87E-02
cell morphogenesis involved in neuron differentiation (GO:0048667)	408	15	5.24	+	2.87	3.50E-04	3.40E-02
cell motility (GO:0048870)	969	43	12.43	+	3.46	2.82E-12	1.46E-08
cell part morphogenesis (GO:0032990)	484	17	6.21	+	2.74	2.40E-04	2.55E-02
cell projection morphogenesis (GO:0048858)	463	17	5.94	+	2.86	1.45E-04	1.73E-02
cell surface receptor signaling pathway (GO:0007166)	2278	54	29.23	+	1.85	1.20E-05	2.54E-03
cellular component morphogenesis (GO:0032989)	735	23	9.43	+	2.44	1.60E-04	1.85E-02
cellular developmental process (GO:0048869)	3598	72	46.17	+	1.56	8.91E-05	1.18E-02
cellular macromolecule catabolic process (GO:0044265)	854	1	10.96	-	.09	4.26E-04	3.93E-02
cellular process (GO:0009987)	15086	223	193.58	+	1.15	4.11E-05	6.86E-03
cellular response to stimulus (GO:0051716)	6423	110	82.42	+	1.33	4.14E-04	3.88E-02
central nervous system development (GO:0007417)	899	27	11.54	+	2.34	5.80E-05	9.00E-03
chemokine-mediated signaling pathway (GO:0070098)	74	6	.95	+	6.32	5.37E-04	4.60E-02
chemotaxis (GO:0006935)	499	27	6.40	+	4.22	8.23E-10	7.10E-07
circulatory system development (GO:0072359)	808	26	10.37	+	2.51	2.38E-05	4.24E-03
connective tissue development (GO:0061448)	202	10	2.59	+	3.86	3.91E-04	3.75E-02
defense response (GO:0006952)	1255	38	16.10	+	2.36	1.18E-06	3.32E-04
developmental process (GO:0032502)	5511	109	70.71	+	1.54	4.62E-07	1.56E-04
disruption by host of symbiont cells (GO:0051852)	10	4	.13	+	31.17	2.28E-05	4.17E-03
disruption of cells of other organism (GO:0044364)	50	6	.64	+	9.35	7.47E-05	1.07E-02
disruption of cells of other organism involved in symbiotic interaction (GO:0051818)	15	4	.19	+	20.78	8.41E-05	1.13E-02
embryo development (GO:0009790)	924	25	11.86	+	2.11	5.22E-04	4.55E-02
endothelial cell chemotaxis (GO:0035767)	9	3	.12	+	25.98	4.06E-04	3.85E-02
endothelial cell differentiation (GO:0045446)	73	6	.94	+	6.41	5.02E-04	4.45E-02
endothelial cell migration (GO:0043542)	59	7	.76	+	9.25	1.99E-05	3.69E-03
epithelial cell migration (GO:0010631)	78	8	1.00	+	7.99	1.35E-05	2.76E-03
epithelium migration (GO:0090132)	81	8	1.04	+	7.70	1.74E-05	3.34E-03
exocytosis (GO:0006887)	772	32	9.91	+	3.23	1.10E-08	6.30E-06
forebrain development (GO:0030900)	377	14	4.84	+	2.89	4.99E-04	4.50E-02
generation of neurons (GO:0048699)	1415	34	18.16	+	1.87	5.46E-04	4.66E-02
granulocyte activation (GO:0036230)	497	28	6.38	+	4.39	1.64E-10	3.19E-07
head development (GO:0060322)	734	22	9.42	+	2.34	3.25E-04	3.28E-02
hindbrain development (GO:0030902)	146	10	1.87	+	5.34	3.12E-05	5.32E-03
immune effector process (GO:0002252)	1026	33	13.17	+	2.51	2.75E-06	7.24E-04
immune response (GO:0006955)	1720	48	22.07	+	2.17	5.43E-07	1.79E-04
immune system process (GO:0002376)	2575	59	33.04	+	1.79	1.00E-05	2.16E-03
inflammatory response (GO:0006954)	462	19	5.93	+	3.21	1.34E-05	2.78E-03
killing by host of symbiont cells (GO:0051873)	9	4	.12	+	34.64	1.65E-05	3.24E-03
killing of cells in other organism involved in symbiotic interaction (GO:0051883)	14	4	.18	+	22.27	6.70E-05	9.91E-03
killing of cells of other organism (GO:0031640)	50	6	.64	+	9.35	7.47E-05	1.06E-02
leukocyte activation (GO:0045321)	873	35	11.20	+	3.12	4.79E-09	2.97E-06
leukocyte activation involved in immune response (GO:0002366)	606	29	7.78	+	3.73	2.74E-09	2.13E-06
leukocyte degranulation (GO:0043299)	505	28	6.48	+	4.32	2.32E-10	4.01E-07
leukocyte mediated immunity (GO:0002443)	736	31	9.44	+	3.28	1.33E-08	7.38E-06
localization (GO:0051179)	5433	103	69.71	+	1.48	9.71E-06	2.15E-03
localization of cell (GO:0051674)	969	43	12.43	+	3.46	2.82E-12	2.19E-08
locomotion (GO:0040011)	1205	55	15.46	+	3.56	4.44E-16	6.89E-12
movement of cell or subcellular component (GO:0006928)	1462	52	18.76	+	2.77	3.45E-11	1.07E-07
multicellular organism development (GO:0007275)	4795	98	61.53	+	1.59	6.00E-07	1.83E-04
multicellular organismal process (GO:0032501)	6706	130	86.05	+	1.51	3.82E-08	1.80E-05
myeloid cell activation involved in immune response (GO:0002275)	514	28	6.60	+	4.25	3.40E-10	5.27E-07
myeloid leukocyte activation (GO:0002274)	564	29	7.24	+	4.01	5.76E-10	6.39E-07
myeloid leukocyte mediated immunity (GO:0002444)	517	28	6.63	+	4.22	3.85E-10	5.43E-07
negative regulation of apoptotic process (GO:0043066)	853	25	10.95	+	2.28	1.55E-04	1.81E-02
negative regulation of cell death (GO:0060548)	946	27	12.14	+	2.22	1.62E-04	1.86E-02
negative regulation of developmental process (GO:0051093)	862	24	11.06	+	2.17	5.32E-04	4.59E-02
negative regulation of immune system process (GO:0002683)	398	15	5.11	+	2.94	2.72E-04	2.82E-02
negative regulation of multicellular organismal process (GO:0051241)	1051	33	13.49	+	2.45	3.64E-06	9.11E-04
negative regulation of programmed cell death (GO:0043069)	867	26	11.12	+	2.34	8.29E-05	1.13E-02
negative regulation of response to external stimulus (GO:0032102)	269	12	3.45	+	3.48	2.63E-04	2.74E-02
negative regulation of response to stimulus (GO:0048585)	1477	35	18.95	+	1.85	4.87E-04	4.42E-02
nervous system development (GO:0007399)	2238	51	28.72	+	1.78	6.24E-05	9.41E-03
neural precursor cell proliferation (GO:0061351)	71	7	.91	+	7.68	5.95E-05	9.14E-03
neurogenesis (GO:0022008)	1512	38	19.40	+	1.96	8.14E-05	1.12E-02
neuron development (GO:0048666)	766	22	9.83	+	2.24	5.10E-04	4.48E-02
neuron differentiation (GO:0030182)	947	26	12.15	+	2.14	3.30E-04	3.29E-02
neuron migration (GO:0001764)	114	8	1.46	+	5.47	1.66E-04	1.88E-02
neuron projection guidance (GO:0097485)	228	12	2.93	+	4.10	6.00E-05	9.13E-03
neuron projection morphogenesis (GO:0048812)	456	17	5.85	+	2.91	1.22E-04	1.51E-02
neutrophil activation (GO:0042119)	493	28	6.33	+	4.43	1.38E-10	3.06E-07
neutrophil activation involved in immune response (GO:0002283)	485	27	6.22	+	4.34	4.56E-10	5.45E-07
neutrophil degranulation (GO:0043312)	483	27	6.20	+	4.36	4.19E-10	5.42E-07
neutrophil mediated immunity (GO:0002446)	496	27	6.36	+	4.24	7.27E-10	7.05E-07
nucleic acid metabolic process (GO:0090304)	4004	29	51.38	-	.56	3.03E-04	3.08E-02
nucleobase-containing compound metabolic process (GO:0006139)	4565	33	58.58	-	.56	9.78E-05	1.29E-02
peptidyl-tyrosine modification (GO:0018212)	193	10	2.48	+	4.04	2.77E-04	2.85E-02
peptidyl-tyrosine phosphorylation (GO:0018108)	190	10	2.44	+	4.10	2.46E-04	2.60E-02
plasma membrane bounded cell projection morphogenesis (GO:0120039)	460	17	5.90	+	2.88	1.35E-04	1.65E-02
positive regulation of angiogenesis (GO:0045766)	141	10	1.81	+	5.53	2.36E-05	4.26E-03
positive regulation of biological process (GO:0048518)	5607	98	71.95	+	1.36	5.28E-04	4.58E-02
positive regulation of blood vessel endothelial cell migration (GO:0043536)	38	5	.49	+	10.25	2.04E-04	2.23E-02
positive regulation of cell differentiation (GO:0045597)	885	25	11.36	+	2.20	3.43E-04	3.37E-02
positive regulation of cell migration (GO:0030335)	429	20	5.50	+	3.63	1.31E-06	3.62E-04
positive regulation of cell motility (GO:2000147)	445	21	5.71	+	3.68	5.84E-07	1.85E-04
positive regulation of cell proliferation (GO:0008284)	871	33	11.18	+	2.95	5.02E-08	2.29E-05
positive regulation of cellular component movement (GO:0051272)	457	22	5.86	+	3.75	2.25E-07	8.54E-05
positive regulation of cellular process (GO:0048522)	4985	90	63.96	+	1.41	4.00E-04	3.81E-02
positive regulation of chemotaxis (GO:0050921)	130	10	1.67	+	5.99	1.22E-05	2.56E-03
positive regulation of developmental process (GO:0051094)	1241	42	15.92	+	2.64	1.45E-08	7.76E-06
positive regulation of endothelial cell apoptotic process (GO:2000353)	15	4	.19	+	20.78	8.41E-05	1.13E-02
positive regulation of endothelial cell migration (GO:0010595)	78	8	1.00	+	7.99	1.35E-05	2.73E-03
positive regulation of epithelial cell migration (GO:0010634)	117	8	1.50	+	5.33	1.96E-04	2.16E-02
positive regulation of epithelial cell proliferation (GO:0050679)	171	9	2.19	+	4.10	5.00E-04	4.49E-02
positive regulation of granulocyte chemotaxis (GO:0071624)	32	5	.41	+	12.18	9.84E-05	1.28E-02
positive regulation of leukocyte chemotaxis (GO:0002690)	86	7	1.10	+	6.34	1.82E-04	2.03E-02
positive regulation of locomotion (GO:0040017)	477	22	6.12	+	3.59	4.51E-07	1.56E-04
positive regulation of multicellular organismal process (GO:0051240)	1512	49	19.40	+	2.53	3.97E-09	2.68E-06
positive regulation of nervous system development (GO:0051962)	483	20	6.20	+	3.23	7.21E-06	1.62E-03
positive regulation of neutrophil chemotaxis (GO:0090023)	30	5	.38	+	12.99	7.48E-05	1.06E-02
positive regulation of neutrophil migration (GO:1902624)	33	5	.42	+	11.81	1.12E-04	1.43E-02
positive regulation of response to external stimulus (GO:0032103)	276	12	3.54	+	3.39	3.29E-04	3.29E-02
positive regulation of response to stimulus (GO:0048584)	2187	49	28.06	+	1.75	1.27E-04	1.56E-02
positive regulation of vasculature development (GO:1904018)	158	12	2.03	+	5.92	1.86E-06	5.06E-04
regulated exocytosis (GO:0045055)	688	32	8.83	+	3.62	7.61E-10	6.95E-07
regulation of anatomical structure morphogenesis (GO:0022603)	980	35	12.57	+	2.78	7.69E-08	3.23E-05
regulation of angiogenesis (GO:0045765)	247	13	3.17	+	4.10	2.97E-05	5.18E-03
regulation of apoptotic process (GO:0042981)	1497	38	19.21	+	1.98	7.10E-05	1.03E-02
regulation of biological quality (GO:0065008)	3627	71	46.54	+	1.53	2.48E-04	2.60E-02
regulation of cell death (GO:0010941)	1629	43	20.90	+	2.06	9.91E-06	2.17E-03
regulation of cell development (GO:0060284)	826	25	10.60	+	2.36	1.04E-04	1.34E-02
regulation of cell differentiation (GO:0045595)	1672	40	21.45	+	1.86	1.65E-04	1.88E-02
regulation of cell migration (GO:0030334)	733	29	9.41	+	3.08	1.46E-07	5.79E-05
regulation of cell motility (GO:2000145)	784	29	10.06	+	2.88	5.55E-07	1.80E-04
regulation of cell proliferation (GO:0042127)	1588	54	20.38	+	2.65	6.83E-11	1.77E-07
regulation of cellular component movement (GO:0051270)	858	30	11.01	+	2.72	1.08E-06	3.23E-04
regulation of chemotaxis (GO:0050920)	179	13	2.30	+	5.66	1.11E-06	3.24E-04
regulation of developmental process (GO:0050793)	2379	60	30.53	+	1.97	3.68E-07	1.33E-04
regulation of endothelial cell apoptotic process (GO:2000351)	43	6	.55	+	10.87	3.46E-05	5.85E-03
regulation of endothelial cell migration (GO:0010594)	128	8	1.64	+	4.87	3.48E-04	3.40E-02
regulation of epithelial cell apoptotic process (GO:1904035)	70	7	.90	+	7.79	5.47E-05	8.67E-03
regulation of epithelial cell proliferation (GO:0050678)	306	13	3.93	+	3.31	2.32E-04	2.48E-02
regulation of granulocyte chemotaxis (GO:0071622)	47	6	.60	+	9.95	5.45E-05	8.72E-03
regulation of immune system process (GO:0002682)	1531	36	19.64	+	1.83	5.61E-04	4.76E-02
regulation of leukocyte chemotaxis (GO:0002688)	107	9	1.37	+	6.56	1.72E-05	3.34E-03
regulation of leukocyte migration (GO:0002685)	171	9	2.19	+	4.10	5.00E-04	4.46E-02
regulation of localization (GO:0032879)	2595	58	33.30	+	1.74	2.56E-05	4.51E-03
regulation of locomotion (GO:0040012)	855	31	10.97	+	2.83	3.33E-07	1.23E-04
regulation of multicellular organismal development (GO:2000026)	1831	52	23.49	+	2.21	1.05E-07	4.29E-05
regulation of multicellular organismal process (GO:0051239)	2801	73	35.94	+	2.03	2.79E-09	2.06E-06
regulation of nervous system development (GO:0051960)	799	27	10.25	+	2.63	7.05E-06	1.61E-03
regulation of neurogenesis (GO:0050767)	708	21	9.08	+	2.31	5.03E-04	4.44E-02
regulation of neuron differentiation (GO:0045664)	574	18	7.37	+	2.44	5.87E-04	4.96E-02
regulation of neutrophil chemotaxis (GO:0090022)	35	5	.45	+	11.13	1.44E-04	1.73E-02
regulation of neutrophil migration (GO:1902622)	39	5	.50	+	9.99	2.28E-04	2.48E-02
regulation of programmed cell death (GO:0043067)	1512	39	19.40	+	2.01	4.40E-05	7.19E-03
regulation of response to external stimulus (GO:0032101)	782	26	10.03	+	2.59	1.38E-05	2.75E-03
regulation of response to stimulus (GO:0048583)	4078	82	52.33	+	1.57	1.85E-05	3.46E-03
regulation of signal transduction (GO:0009966)	3083	62	39.56	+	1.57	3.61E-04	3.48E-02
regulation of tumor necrosis factor production (GO:0032680)	111	10	1.42	+	7.02	3.32E-06	8.59E-04
regulation of tumor necrosis factor superfamily cytokine production (GO:1903555)	115	10	1.48	+	6.78	4.45E-06	1.05E-03
regulation of vasculature development (GO:1901342)	270	15	3.46	+	4.33	3.91E-06	9.63E-04
response to external stimulus (GO:0009605)	1893	50	24.29	+	2.06	1.14E-06	3.29E-04
response to stimulus (GO:0050896)	8142	150	104.47	+	1.44	3.46E-08	1.68E-05
response to stress (GO:0006950)	3358	71	43.09	+	1.65	1.77E-05	3.36E-03
response to wounding (GO:0009611)	557	19	7.15	+	2.66	1.50E-04	1.76E-02
secretion (GO:0046903)	1071	38	13.74	+	2.77	2.36E-08	1.18E-05
secretion by cell (GO:0032940)	960	37	12.32	+	3.00	4.58E-09	2.96E-06
sensory organ development (GO:0007423)	519	18	6.66	+	2.70	1.84E-04	2.04E-02
signal transduction (GO:0007165)	4956	90	63.59	+	1.42	2.97E-04	3.04E-02
signaling (GO:0023052)	5349	98	68.64	+	1.43	1.03E-04	1.33E-02
spinal cord development (GO:0021510)	101	7	1.30	+	5.40	4.55E-04	4.16E-02
sprouting angiogenesis (GO:0002040)	45	5	.58	+	8.66	4.18E-04	3.89E-02
system development (GO:0048731)	4200	91	53.89	+	1.69	1.50E-07	5.83E-05
taxis (GO:0042330)	500	27	6.42	+	4.21	8.58E-10	7.01E-07
tissue migration (GO:0090130)	88	8	1.13	+	7.08	3.03E-05	5.23E-03
tube development (GO:0035295)	563	19	7.22	+	2.63	1.71E-04	1.92E-02
urogenital system development (GO:0001655)	306	13	3.93	+	3.31	2.32E-04	2.50E-02
vasculature development (GO:0001944)	490	21	6.29	+	3.34	2.53E-06	6.78E-04

## Sheet: DRG - Molecular Function
Analysis Type:	PANTHER Overrepresentation Test (Released 20171205)
Annotation Version and Release Date:	GO Ontology database Released 2017-12-27
Analyzed List:	upload_1 (Homo sapiens)
Reference List:	Homo sapiens (all genes in database)
Test Type:	FISHER
GO molecular function complete	Homo sapiens - REFLIST (21042)	upload_1 (270)	upload_1 (expected)	upload_1 (over/under)	upload_1 (fold Enrichment)	upload_1 (raw P-value)	upload_1 (FDR)
CXCR chemokine receptor binding (GO:0045236)	16	4	.21	+	19.48	1.04E-04	4.80E-02
cytokine binding (GO:0019955)	102	8	1.31	+	6.11	8.04E-05	4.64E-02
glycosaminoglycan binding (GO:0005539)	212	14	2.72	+	5.15	1.24E-06	1.43E-03
growth factor binding (GO:0019838)	133	12	1.71	+	7.03	3.40E-07	5.23E-04
heparin binding (GO:0008201)	159	14	2.04	+	6.86	4.68E-08	1.08E-04
proteoglycan binding (GO:0043394)	38	6	.49	+	12.31	1.84E-05	1.42E-02
sulfur compound binding (GO:1901681)	232	17	2.98	+	5.71	2.14E-08	9.86E-05
transmembrane receptor protein kinase activity (GO:0019199)	82	9	1.05	+	8.55	2.33E-06	2.15E-03
transmembrane receptor protein tyrosine kinase activity (GO:0004714)	64	7	.82	+	8.52	3.23E-05	2.13E-02
Wnt-protein binding (GO:0017147)	31	5	.40	+	12.57	8.60E-05	4.41E-02

## Sheet: DRG - Cellular Component
Analysis Type:	PANTHER Overrepresentation Test (Released 20171205)
Annotation Version and Release Date:	GO Ontology database Released 2017-12-27
Analyzed List:	upload_1 (Homo sapiens)
Reference List:	Homo sapiens (all genes in database)
Test Type:	FISHER
GO cellular component complete	Homo sapiens - REFLIST (21042)	upload_1 (270)	upload_1 (expected)	upload_1 (over/under)	upload_1 (fold Enrichment)	upload_1 (raw P-value)	upload_1 (FDR)
azurophil granule (GO:0042582)	154	9	1.98	+	4.55	2.41E-04	1.10E-02
basement membrane (GO:0005604)	94	7	1.21	+	5.80	3.02E-04	1.29E-02
catalytic complex (GO:1902494)	1385	2	17.77	-	.11	4.66E-06	3.88E-04
cell (GO:0005623)	16838	238	216.06	+	1.10	5.32E-04	2.12E-02
cell part (GO:0044464)	16811	237	215.71	+	1.10	9.44E-04	3.48E-02
cell periphery (GO:0071944)	5521	118	70.84	+	1.67	9.08E-10	1.45E-07
cell projection (GO:0042995)	1941	45	24.91	+	1.81	1.24E-04	6.78E-03
cell surface (GO:0009986)	802	29	10.29	+	2.82	8.65E-07	8.73E-05
cellular_component (GO:0005575)	18600	261	238.67	+	1.09	1.89E-06	1.81E-04
cytoplasmic vesicle (GO:0031410)	2227	53	28.58	+	1.85	1.54E-05	1.18E-03
cytoplasmic vesicle lumen (GO:0060205)	336	23	4.31	+	5.33	2.26E-10	6.18E-08
cytoplasmic vesicle part (GO:0044433)	1448	44	18.58	+	2.37	1.88E-07	2.12E-05
dendrite (GO:0030425)	501	16	6.43	+	2.49	9.77E-04	3.53E-02
endomembrane system (GO:0012505)	4348	81	55.79	+	1.45	3.61E-04	1.47E-02
extracellular exosome (GO:0070062)	2757	58	35.38	+	1.64	1.82E-04	9.43E-03
extracellular matrix (GO:0031012)	549	30	7.04	+	4.26	7.07E-11	3.39E-08
extracellular matrix component (GO:0044420)	121	8	1.55	+	5.15	2.43E-04	1.06E-02
extracellular organelle (GO:0043230)	2777	59	35.63	+	1.66	9.46E-05	5.33E-03
extracellular region (GO:0005576)	4783	109	61.37	+	1.78	1.27E-10	4.04E-08
extracellular region part (GO:0044421)	3980	98	51.07	+	1.92	2.72E-11	1.74E-08
extracellular space (GO:0005615)	3764	92	48.30	+	1.90	2.60E-10	5.54E-08
extracellular vesicle (GO:1903561)	2775	58	35.61	+	1.63	1.92E-04	9.68E-03
hemidesmosome (GO:0030056)	7	3	.09	+	33.40	2.26E-04	1.08E-02
integral component of membrane (GO:0016021)	5768	106	74.01	+	1.43	2.70E-05	1.67E-03
integral component of plasma membrane (GO:0005887)	1627	41	20.88	+	1.96	4.86E-05	2.82E-03
intracellular vesicle (GO:0097708)	2230	53	28.61	+	1.85	1.56E-05	1.15E-03
intrinsic component of membrane (GO:0031224)	5892	109	75.60	+	1.44	1.58E-05	1.12E-03
intrinsic component of plasma membrane (GO:0031226)	1688	42	21.66	+	1.94	4.24E-05	2.54E-03
membrane (GO:0016020)	9591	154	123.07	+	1.25	2.14E-04	1.05E-02
membrane part (GO:0044425)	7072	127	90.74	+	1.40	6.91E-06	5.52E-04
neuron part (GO:0097458)	1432	34	18.37	+	1.85	6.09E-04	2.33E-02
neuron projection (GO:0043005)	1121	28	14.38	+	1.95	9.43E-04	3.54E-02
nuclear lumen (GO:0031981)	3938	25	50.53	-	.49	2.63E-05	1.68E-03
nuclear part (GO:0044428)	4295	28	55.11	-	.51	1.73E-05	1.18E-03
nucleoplasm (GO:0005654)	3327	19	42.69	-	.45	2.23E-05	1.48E-03
nucleus (GO:0005634)	7137	65	91.58	-	.71	5.78E-04	2.26E-02
plasma membrane (GO:0005886)	5417	117	69.51	+	1.68	4.84E-10	9.27E-08
plasma membrane bounded cell projection (GO:0120025)	1871	43	24.01	+	1.79	2.28E-04	1.06E-02
plasma membrane part (GO:0044459)	2717	70	34.86	+	2.01	1.56E-08	1.86E-06
plasma membrane region (GO:0098590)	1004	28	12.88	+	2.17	1.50E-04	8.00E-03
platelet alpha granule lumen (GO:0031093)	67	6	.86	+	6.98	3.27E-04	1.36E-02
primary lysosome (GO:0005766)	154	9	1.98	+	4.55	2.41E-04	1.07E-02
proteinaceous extracellular matrix (GO:0005578)	367	22	4.71	+	4.67	5.70E-09	7.80E-07
secretory granule (GO:0030141)	829	34	10.64	+	3.20	4.71E-09	6.94E-07
secretory granule lumen (GO:0034774)	320	23	4.11	+	5.60	9.15E-11	3.51E-08
secretory vesicle (GO:0099503)	948	36	12.16	+	2.96	1.10E-08	1.40E-06
specific granule (GO:0042581)	160	18	2.05	+	8.77	1.35E-11	1.30E-08
specific granule lumen (GO:0035580)	62	15	.80	+	18.85	4.12E-14	7.89E-11
tertiary granule (GO:0070820)	164	13	2.10	+	6.18	4.38E-07	4.67E-05
tertiary granule lumen (GO:1904724)	55	11	.71	+	15.59	6.39E-10	1.11E-07
Unclassified (UNCLASSIFIED)	2442	9	31.33	-	.29	1.89E-06	1.72E-04
vesicle (GO:0031982)	4273	87	54.83	+	1.59	4.55E-06	3.96E-04
vesicle lumen (GO:0031983)	337	23	4.32	+	5.32	2.38E-10	5.71E-08

## Sheet: URG - Cellular Component
Analysis Type:	PANTHER Overrepresentation Test (Released 20171205)
Annotation Version and Release Date:	GO Ontology database Released 2017-12-27
Analyzed List:	upload_1 (Homo sapiens)
Reference List:	Homo sapiens (all genes in database)
Test Type:	FISHER
GO cellular component complete	Homo sapiens - REFLIST (21042)	upload_1 (200)	upload_1 (expected)	upload_1 (over/under)	upload_1 (fold Enrichment)	upload_1 (raw P-value)	upload_1 (FDR)
cytosolic part (GO:0044445)	250	11	2.38	+	4.63	3.92E-05	3.76E-02
hemoglobin complex (GO:0005833)	11	10	.10	+	95.65	1.41E-15	2.70E-12

## Sheet: URG - Biological Process
Analysis Type:	PANTHER Overrepresentation Test (Released 20171205)
Annotation Version and Release Date:	GO Ontology database Released 2017-12-27
Analyzed List:	upload_1 (Homo sapiens)
Reference List:	Homo sapiens (all genes in database)
Test Type:	FISHER
GO biological process complete	Homo sapiens - REFLIST (21042)	upload_1 (200)	upload_1 (expected)	upload_1 (over/under)	upload_1 (fold Enrichment)	upload_1 (raw P-value)	upload_1 (FDR)
cellular response to chemical stimulus (GO:0070887)	2624	47	24.94	+	1.88	2.15E-05	1.33E-02
cellular response to cytokine stimulus (GO:0071345)	827	21	7.86	+	2.67	5.36E-05	2.78E-02
cellular response to organic substance (GO:0071310)	2150	41	20.44	+	2.01	1.80E-05	1.22E-02
cofactor metabolic process (GO:0051186)	474	16	4.51	+	3.55	1.74E-05	1.23E-02
cytokine-mediated signaling pathway (GO:0019221)	541	16	5.14	+	3.11	8.03E-05	3.90E-02
defense response (GO:0006952)	1255	28	11.93	+	2.35	3.22E-05	1.93E-02
drug transport (GO:0015893)	147	15	1.40	+	10.74	3.87E-11	2.00E-07
erythrocyte development (GO:0048821)	27	7	.26	+	27.28	2.56E-08	6.63E-05
erythrocyte differentiation (GO:0030218)	72	10	.68	+	14.61	5.19E-09	2.01E-05
erythrocyte homeostasis (GO:0034101)	81	10	.77	+	12.99	1.45E-08	4.50E-05
erythrocyte maturation (GO:0043249)	12	4	.11	+	35.07	1.27E-05	9.86E-03
gas transport (GO:0015669)	19	9	.18	+	49.84	2.87E-12	2.23E-08
hematopoietic or lymphoid organ development (GO:0048534)	566	17	5.38	+	3.16	3.98E-05	2.20E-02
hemopoiesis (GO:0030097)	520	17	4.94	+	3.44	1.41E-05	1.04E-02
homeostasis of number of cells (GO:0048872)	196	12	1.86	+	6.44	6.91E-07	9.75E-04
hyperosmotic response (GO:0006972)	21	4	.20	+	20.04	8.26E-05	3.89E-02
immune response (GO:0006955)	1720	34	16.35	+	2.08	4.77E-05	2.55E-02
immune system development (GO:0002520)	598	17	5.68	+	2.99	7.67E-05	3.84E-02
immune system process (GO:0002376)	2575	50	24.47	+	2.04	7.67E-07	9.92E-04
innate immune response (GO:0045087)	707	20	6.72	+	2.98	1.88E-05	1.22E-02
interferon-gamma-mediated signaling pathway (GO:0060333)	71	6	.67	+	8.89	8.79E-05	4.02E-02
myeloid cell development (GO:0061515)	52	7	.49	+	14.16	1.33E-06	1.29E-03
myeloid cell differentiation (GO:0030099)	197	13	1.87	+	6.94	1.04E-07	2.01E-04
myeloid cell homeostasis (GO:0002262)	100	10	.95	+	10.52	9.05E-08	2.01E-04
oxygen transport (GO:0015671)	14	9	.13	+	67.64	3.54E-13	5.50E-09
positive regulation of immune system process (GO:0002684)	1037	28	9.86	+	2.84	8.65E-07	9.60E-04
regulation of immune system process (GO:0002682)	1531	35	14.55	+	2.41	1.65E-06	1.50E-03
response to chemical (GO:0042221)	4164	71	39.58	+	1.79	2.64E-07	4.10E-04
response to cytokine (GO:0034097)	921	26	8.75	+	2.97	9.97E-07	1.03E-03
response to drug (GO:0042493)	911	26	8.66	+	3.00	8.18E-07	9.77E-04
response to interferon-gamma (GO:0034341)	160	9	1.52	+	5.92	3.31E-05	1.91E-02
response to organic substance (GO:0010033)	2765	51	26.28	+	1.94	2.81E-06	2.42E-03
response to stimulus (GO:0050896)	8142	115	77.39	+	1.49	1.11E-07	1.91E-04
response to stress (GO:0006950)	3358	58	31.92	+	1.82	3.99E-06	3.26E-03

## Sheet: URG - Molecular Function
Analysis Type:	PANTHER Overrepresentation Test (Released 20171205)
Annotation Version and Release Date:	GO Ontology database Released 2017-12-27
Analyzed List:	upload_1 (Homo sapiens)
Reference List:	Homo sapiens (all genes in database)
Test Type:	FISHER
GO molecular function complete	Homo sapiens - REFLIST (21042)	upload_1 (200)	upload_1 (expected)	upload_1 (over/under)	upload_1 (fold Enrichment)	upload_1 (raw P-value)	upload_1 (FDR)
cofactor binding (GO:0048037)	491	19	4.67	+	4.07	3.90E-07	3.59E-04
heme binding (GO:0020037)	132	9	1.25	+	7.17	7.79E-06	5.13E-03
hemoglobin binding (GO:0030492)	5	3	.05	+	63.13	4.45E-05	2.56E-02
iron ion binding (GO:0005506)	163	12	1.55	+	7.75	1.07E-07	1.23E-04
molecular carrier activity (GO:0140104)	28	9	.27	+	33.82	4.81E-11	1.11E-07
oxygen binding (GO:0019825)	45	9	.43	+	21.04	1.79E-09	2.75E-06
oxygen carrier activity (GO:0005344)	13	9	.12	+	72.84	2.17E-13	1.00E-09
tetrapyrrole binding (GO:0046906)	142	10	1.35	+	7.41	1.84E-06	1.41E-03

[truncated: 2 more sheets: URG, DRG]
